# Supplementary material for: Multiomics of three hematological malignancies in a patient reveal their origin from clonal hematopoietic stem cells
Source: Blood Cancer J. 2023 Aug 9;13(1):118. doi: 10.1038/s41408-023-00892-w (PMC10412639; doi:10.1038/s41408-023-00892-w)
Supplement: Supplementary file 7 — Supplemental Table 1 [file 41408_2023_892_MOESM7_ESM.xlsx]

## Sheet: Suppl Table 1
Supplemental Table 1. Immunophenotype and EBV status of pericardial and lymph node ALK- ALCL, DLBCL-NOS and AML-M5
	p ALK- ALCL		LN ALK- ALCL		LN DLBCL-NOS		LN AML-M5
Antibody	Intensity	% cells	Intensity	% cells	Intensity	% cells	Intensity	% cells
CD2	+++	+++	+	+++	-	-	-	-
CD3	-	-	+	+	-	-	-	-
CD4	++	+++	+	+	-	-	++	++++
CD5	-	-	-	-	-	-	-	-
CD7	-	-	-	-	-	-	-	-
CD8	-	-	-	-	-	-	-	-
CD30	+++	++++	-	-	++	+++	-	-
MUM1	+++	++++	+++	++++	++	++	-	-
EMA	-	-	-	-	-	-	-	-
TIA-1	Na	Na	-	-	Na	Na	-	-
Perforin	-	-	-	-	-	-	-	-
Granzyme B	+++	++++	++	++	-	-	-	-
ALK1	-	-	-	-	-	-	-	-
CD10	-	-	-	-	-	-	-	-
PD1	-	-	-	-	Na	Na	-	-
CXCL13	Na	Na	-	-	Na	Na	-	-
CD21	Na	Na	-	-	Na	Na	-	-
CD20	-	-	-	-	+++	++++	-	-
PAX5	-	-	-	-	+++	++++	-	-
CD79a	Na	Na	-	-	+++	++++	-	-
OCT2	Na	Na	-		++	++++	++	+++
c-Myc	Na	Na	+	+++	+	+	++	+++
Bcl-2	+	+	-	-	-	-	-	-
PD-L1	Na	Na	-	-	-	-	-	-
CD138	-	-	-	-	-	-	-	-
CD45	+++	++++	+++	++++	+++	++++	++	+++
Bcl-6	-	-	-	-	++	++++	+++	++++
CD56	-	-	-	-	-	-	+++	++++
CD68	Na	Na	-	-	Na	Na	++	++++
Lysozyme	Na	Na	-	-	Na	Na	+++	+++
MPO	Na	Na	-	-	Na	Na	-	-
CD15	Na	Na	-	-	Na	Na	-	-
CD34	-	-	-	-	-	-	-	-
CD117	Na	Na	-	-	-	-	-	-
TdT	-	-	-	-	Na	Na	-	-
CD123	Na	Na	-	-	Na	Na	-	-
P53	+++	+++	+++	++++	-	-	-	-
Ki67	+++	95 %	+++	95 %	+++	0.8	+++	90%
ISH EBER	-	-	-, rare scattered bystandard B Lymphocytes
HHV8	-	-	-	-	-	-	-	-
EBV - Epstein- Barr virus, Na - not applicable, p - pericardium, LN - lymph node, ALCL - anaplastic large cell lymphoma, DLBCL-NOS - diffuse large B-cell lymphoma not otherwise specified, AML - acute myeloid leukemia; ISH EBER - in situ hybridisation Epstein-Barr virus (EBV)-encoded small RNAs
Intensity score: faint +, medium ++, strong +++
Percentage of cells positive (% cells): 1-25% + , 26-50% ++, 51-75% +++, 76-100 % ++++
