# Supplementary material for: Multiomics of three hematological malignancies in a patient reveal their origin from clonal hematopoietic stem cells
Source: Blood Cancer J. 2023 Aug 9;13(1):118. doi: 10.1038/s41408-023-00892-w (PMC10412639; doi:10.1038/s41408-023-00892-w)
Supplement: Supplementary file 9 — Supplemental Table 3 [file 41408_2023_892_MOESM9_ESM.xlsx]

## Sheet: ALK-ALCL
Supplemental Table 3. Differential expression analysis in ALK- anaplastic large cell lymphoma component versus non-neoplastic lymphoid tissue using spatial transcriptomics
	logFC	AveExpr	t	P.Value	adj.P.Val	B	Uniprot
IGHG1	-5.61864	9.40404	-7.98016	1.09975e-07	2.10236e-06	7.64759	P01857
CCL21	-5.29496	7.11048	-10.6523	9.32441e-10	4.22699e-08	12.5301	O00585
IGKC	-5.19791	9.57956	-5.15153	4.66068e-05	0.000305859	1.53027	P01834
IGHG4	-5.14435	9.90491	-6.72724	1.41339e-06	1.70199e-05	5.0806	P01861
IGHG2	-5.10747	9.05345	-6.33562	3.27713e-06	3.43862e-05	4.18349	P01859
IGHG3	-4.82159	9.21393	-6.32612	3.34551e-06	3.49855e-05	4.17441
CLU	-4.79732	7.33528	-8.68059	2.89034e-08	6.9926e-07	9.00048	P10909
MS4A1	-4.40348	5.44841	-5.27953	3.47298e-05	0.000239885	1.97172	P11836
IRF8	-4.3613	7.07111	-9.17417	1.17082e-08	3.33852e-07	9.91087	Q02556
LTB	-4.25721	6.20665	-16.5341	3.08339e-13	8.38168e-11	20.4901	Q06643
BIRC3	-4.07037	5.71875	-17.5557	9.86338e-14	3.61212e-11	21.5749	Q13489
LYZ	-4.02993	7.61085	-9.58393	5.65802e-09	1.7911e-07	10.6002	P61626
IGHA1	-3.99244	7.7026	-4.25716	0.000375621	0.0017317	-0.668116	P01876
CD79A	-3.97295	6.73967	-8.67764	2.90628e-08	7.0144e-07	8.99036	P11912
POU2AF1	-3.94782	5.61511	-6.85669	1.07511e-06	1.36134e-05	5.42971	Q16633
CXCL13	-3.902	6.65223	-7.79512	1.5824e-07	2.83191e-06	7.27159	O43927
FDCSP	-3.8659	6.565	-6.89265	9.96831e-07	1.27084e-05	5.40597	Q8NFU4
MMP9	-3.83303	6.48259	-11.6779	1.85638e-10	1.11484e-08	14.1244	P14780
RFTN1	-3.79068	6.20329	-10.3998	1.41113e-09	5.8052e-08	12.0978	Q14699
CD52	-3.70794	6.3826	-20.8544	3.58289e-15	3.55846e-12	24.8335	P31358
CCL19	-3.70256	6.20961	-7.68795	1.95769e-07	3.36064e-06	7.0866	Q99731
UBD	-3.60929	5.80433	-14.4567	3.82591e-12	5.52925e-10	18.0224
CD37	-3.54451	6.30064	-11.6084	2.06407e-10	1.21228e-08	14.0188	P11049
CTSH	-3.44931	6.37642	-15.7472	7.7393e-13	1.66146e-10	19.6075	P09668
SELL	-3.44092	6.18767	-12.1915	8.60663e-11	6.13535e-09	14.9019	P14151
ST6GAL1	-3.4289	5.86556	-14.3691	4.28223e-12	5.92438e-10	17.911	P15907
TBC1D10C	-3.38669	5.2172	-18.0524	5.78752e-14	2.51442e-11	22.0938	Q8IV04
SWAP70	-3.3481	5.44977	-6.02662	6.45127e-06	5.98561e-05	3.58836	Q9UH65
LAPTM5	-3.29802	7.95549	-7.46807	3.04426e-07	4.82662e-06	6.53445	Q13571
TCF7	-3.29481	5.39782	-14.6058	3.1617e-12	4.76218e-10	18.21	P36402
IGLL5	-3.29003	8.31064	-6.32712	3.33824e-06	3.49486e-05	4.123	P0CG04
CD53	-3.25576	7.34832	-9.62367	5.27847e-09	1.68236e-07	10.6501	P19397
DTX1	-3.24483	5.69514	-7.83504	1.46238e-07	2.65689e-06	7.39796	Q86Y01
RHOH	-3.23534	5.47688	-11.6576	1.91471e-10	1.13888e-08	14.1212	Q15669
TSPY1	-3.21294	4.39762	-10.7373	8.12287e-10	3.76454e-08	12.7105	Q01534
P2RX5	-3.20446	5.49582	-5.18867	4.27875e-05	0.000285612	1.6658	Q93086
TMC8	-3.19856	5.81743	-20.3858	5.56747e-15	4.52103e-12	24.3965	Q8IU68
BCL11A	-3.18123	5.07394	-5.05248	5.85759e-05	0.000370855	1.3886	Q9H165
WDFY4	-3.17076	5.68734	-10.9348	5.91256e-10	2.90602e-08	12.9761	Q6ZS81
CR2	-3.15205	5.87867	-3.40948	0.00273932	0.00875468	-2.51083	P20023
FXYD5	-3.14686	6.31513	-11.8318	1.47068e-10	9.41448e-09	14.3351	Q96DB9
SPIB	-3.12823	5.37763	-7.32665	4.05787e-07	6.14542e-06	6.38035	Q01892
RGS13	-3.08771	5.71199	-4.78928	0.000107923	0.000613976	0.707171	O14921
PTPN6	-3.08091	6.12684	-12.5432	5.15771e-11	4.15351e-09	15.4038	P29350
FCMR	-3.07455	6.15375	-13.7717	9.3842e-12	1.06847e-09	17.1154	NA
PTGDS	-3.06087	6.37373	-12.2165	8.29617e-11	5.95952e-09	14.9078	P41222
CD82	-3.03819	5.82747	-13.8633	8.30615e-12	9.65513e-10	17.2478	P27701
IL7R	-3.03777	5.52253	-7.47208	3.01971e-07	4.79992e-06	6.65843	P16871
TBC1D4	-3.03367	5.49637	-14.3805	4.22021e-12	5.92438e-10	17.9255	O60343
PTPRCAP	-3.0125	7.0859	-16.7143	2.51065e-13	7.49001e-11	20.7224	Q14761
MZB1	-3.00087	5.64245	-7.63752	2.16509e-07	3.65135e-06	6.98386	Q8WU39
SORL1	-2.99251	5.50414	-7.88924	1.31429e-07	2.4425e-06	7.5013	Q92673
IL2RG	-2.98527	6.13155	-18.9991	2.16985e-14	1.3073e-11	23.1289	P31785
TXNIP	-2.97493	7.38887	-10.3858	1.44436e-09	5.92886e-08	11.9682	Q9H3M7
CD22	-2.96817	6.33434	-5.13035	4.89373e-05	0.000318791	1.39983	P20273
NIBAN3	-2.95969	5.10161	-6.48762	2.35891e-06	2.6096e-05	4.60765	NA
CD7	-2.92323	4.59002	-7.50479	2.82659e-07	4.52376e-06	6.79843	P09564
PIK3CD	-2.91818	6.04614	-12.6064	4.70998e-11	3.8924e-09	15.4913	O00329
LPP	-2.91644	5.87702	-5.89477	8.64372e-06	7.61145e-05	3.20291	Q93052
RPS4Y1	-2.90497	6.49438	-13.2364	1.94133e-11	1.93894e-09	16.3596	P22090
KDM5D	-2.89096	5.47507	-19.4761	1.34569e-14	8.97626e-12	23.5444	Q9BY66
NCF1	-2.86208	6.78546	-9.12113	1.28831e-08	3.5896e-07	9.73432	P14598
CD19	-2.8587	5.12939	-4.99105	6.75247e-05	0.000415128	1.21709	P15391
FCRL3	-2.84833	5.31334	-11.1458	4.23073e-10	2.22544e-08	13.3161	Q96P31
PAX5	-2.8405	5.69049	-5.25944	3.63675e-05	0.000248713	1.77424	Q02548
JCHAIN	-2.83896	8.00553	-5.52434	1.98739e-05	0.000151134	2.29331	NA
SLC40A1	-2.79672	6.21593	-8.37444	5.14252e-08	1.11682e-06	8.35312	Q9NP59
RASSF2	-2.78824	5.29562	-9.20192	1.11382e-08	3.20537e-07	10.0093	P50749
PLA2G2D	-2.77199	5.00579	-7.52133	2.73388e-07	4.40938e-06	6.78665	Q9UNK4
EVI2B	-2.76729	6.48961	-17.0422	1.73618e-13	5.89575e-11	21.0912	P34910
NEK6	-2.76085	5.46375	-7.60009	2.33358e-07	3.86729e-06	6.9051	Q9HC98
TNFAIP3	-2.75278	6.04756	-14.6425	3.0178e-12	4.65807e-10	18.2467	P21580
TMEM131L	-2.73441	6.17511	-8.70143	2.78039e-08	6.75283e-07	8.98696	NA
FUCA1	-2.72011	6.43089	-7.63682	2.16809e-07	3.65135e-06	6.85925	P04066
CXCR5	-2.70932	5.01229	-8.3607	5.27874e-08	1.13978e-06	8.44904	P32302
PARVG	-2.7017	5.74789	-12.4743	5.6967e-11	4.45176e-09	15.3057	Q9HBI0
NAPSA	-2.70039	5.65846	-9.08424	1.37722e-08	3.772e-07	9.75655	O96009
REL	-2.68445	5.73796	-7.17514	5.53743e-07	8.00485e-06	5.99089	Q04864
AICDA	-2.63451	4.68317	-3.3449	0.00318108	0.00987583	-2.56173	Q9GZX7
DNASE1L3	-2.61599	5.29835	-7.07608	6.79696e-07	9.39651e-06	5.82383	Q13609
PIK3IP1	-2.59988	5.61706	-13.2057	2.02548e-11	1.98062e-09	16.3495	Q96FE7
RCSD1	-2.5983	5.67448	-12.2529	7.8644e-11	5.69315e-09	14.9813	Q6JBY9
LAT2	-2.59541	5.52772	-5.88073	8.91826e-06	7.81268e-05	3.18856	Q9GZY6
STX7	-2.58897	5.96483	-8.00895	1.03967e-07	2.00184e-06	7.65093	O15400
JAK3	-2.58678	6.56165	-12.6803	4.237e-11	3.56873e-09	15.5526	P52333
NCKAP1L	-2.58619	6.08291	-13.2462	1.91509e-11	1.92302e-09	16.3791	P55160
FCRL1	-2.57649	5.19237	-5.0164	6.36754e-05	0.000395236	1.24493	Q96LA6
MPEG1	-2.57358	5.90213	-7.60691	2.30191e-07	3.82839e-06	6.83979	Q2M385
IL4R	-2.57326	5.71628	-7.25816	4.66834e-07	6.95855e-06	6.15249	P24394
LMO2	-2.56809	5.27848	-4.16457	0.000467048	0.00207395	-0.756957	P25791
CD83	-2.56488	5.09566	-6.59438	1.87587e-06	2.16704e-05	4.81262	Q01151
ICAM3	-2.55815	5.24598	-13.8559	8.38785e-12	9.67036e-10	17.2416	P32942
BCL6	-2.54944	5.2849	-5.52062	2.00421e-05	0.000152041	2.39486	P41182
SYK	-2.54695	6.0129	-7.29627	4.31783e-07	6.49309e-06	6.18851	P43405
SPOCK2	-2.54571	5.84017	-13.095	2.36146e-11	2.21768e-09	16.1803	Q92563
APOE	-2.54402	6.6522	-5.90278	8.49083e-06	7.49095e-05	3.0974	P02649
CD40	-2.5435	5.70252	-7.53593	2.65464e-07	4.31888e-06	6.72642	P25942
PARP15	-2.52552	4.90235	-12.7944	3.6023e-11	3.12931e-09	15.7944	Q460N3
POU2F2	-2.52151	5.66855	-6.34012	3.24525e-06	3.41666e-05	4.18417	P09086
GCSAM	-2.51982	5.0653	-5.61954	1.60223e-05	0.000125999	2.64432	Q8N6F7
DAPP1	-2.51856	4.94695	-8.90427	1.91178e-08	4.93863e-07	9.47405	Q9UN19
LY75	-2.51686	5.01355	-12.6645	4.33396e-11	3.61363e-09	15.6066	O60449
GIMAP7	-2.50551	5.74094	-6.50965	2.24969e-06	2.51151e-05	4.5357	Q8NHV1
RUBCNL	-2.49401	4.92937	-6.2565	3.89327e-06	3.9684e-05	4.0862	NA
CD180	-2.49041	5.24419	-6.23206	4.10677e-06	4.14606e-05	3.99792	Q99467
SEPTIN1	-2.49021	6.05922	-17.7869	7.68302e-14	3.0531e-11	21.8996	NA
CD24	-2.4895	4.84003	-7.55924	2.53301e-07	4.14628e-06	6.86296	NA
LCK	-2.48692	5.82194	-18.6205	3.19525e-14	1.6406e-11	22.757	P06239
FCRL5	-2.48459	5.19686	-8.09239	8.83944e-08	1.74888e-06	7.89684	Q96RD9
DDX3Y	-2.47708	5.04979	-10.0801	2.40944e-09	8.94655e-08	11.5596	O15523
MICAL3	-2.47583	4.71855	-6.68104	1.55919e-06	1.84778e-05	5.03495	Q7RTP6
ITM2C	-2.4716	5.31744	-5.47995	2.1981e-05	0.000164347	2.28822	Q9NQX7
C7	-2.47058	5.89888	-4.64491	0.000151192	0.000817011	0.254181	P10643
TLR10	-2.47005	5.0909	-6.33055	3.31338e-06	3.47078e-05	4.23044	Q9BXR5
KLHL6	-2.4646	6.06755	-6.47845	2.40597e-06	2.64955e-05	4.41683	Q8WZ60
TIGIT	-2.46107	5.1214	-9.76946	4.09789e-09	1.3992e-07	11.0174	Q495A1
RIPOR2	-2.46013	5.23199	-12.6464	4.4474e-11	3.69174e-09	15.5722	NA
METTL7A	-2.44854	5.58536	-9.67117	4.8592e-09	1.57835e-07	10.8007	Q9H8H3
C4B	-2.44834	5.81156	-7.02553	7.54999e-07	1.02554e-05	5.63021	P0C0L5
BCL2L11	-2.44446	6.18464	-10.3417	1.55404e-09	6.20187e-08	11.9014	O43521
RASGRP3	-2.43684	5.60916	-7.53206	2.67543e-07	4.343e-06	6.72037	Q8IV61
ELL3	-2.43471	5.19115	-3.33764	0.00323487	0.0100005	-2.66009	Q9HB65
TRAF1	-2.42325	5.18621	-12.3796	6.53575e-11	4.98238e-09	15.1869	Q13077
PLEK	-2.41856	6.13384	-8.43888	4.55065e-08	1.01423e-06	8.45108	P08567
BLNK	-2.41815	5.35019	-5.82797	1.00324e-05	8.61099e-05	3.07742	Q8WV28
TMC6	-2.41355	5.04406	-10.4379	1.32499e-09	5.5611e-08	12.1628	Q7Z403
TRIM22	-2.40849	6.17013	-10.1287	2.21958e-09	8.4064e-08	11.5306	Q8IYM9
DGKA	-2.40325	5.17589	-11.9429	1.24476e-10	8.33274e-09	14.5393	P23743
FYN	-2.40267	6.17876	-13.434	1.48039e-11	1.53607e-09	16.6257	P06241
LRRK1	-2.39543	5.27478	-8.00787	1.04184e-07	2.00397e-06	7.71511	Q38SD2
ZFP36L1	-2.39387	6.79426	-9.85349	3.54564e-09	1.24712e-07	11.0322	Q07352
VPREB3	-2.38987	5.18406	-3.00254	0.00696302	0.0183788	-3.40302	Q9UKI3
FYB1	-2.38876	6.00522	-9.80903	3.82749e-09	1.32137e-07	10.9892	NA
ITGB2	-2.36808	6.35822	-9.59152	5.58337e-09	1.77348e-07	10.5742	P05107
TIMD4	-2.35859	5.27128	-6.03875	6.28065e-06	5.874e-05	3.55142	Q96H15
SLAMF6	-2.35459	5.30389	-16.5699	2.95933e-13	8.24946e-11	20.5541	Q96DU3
PRKCH	-2.35285	5.43001	-12.4548	5.85973e-11	4.53179e-09	15.2818	P24723
TCL1A	-2.34425	4.27098	-4.68842	0.000136568	0.00074998	0.587035	P56279
HDAC9	-2.34153	4.75595	-8.03306	9.91946e-08	1.92784e-06	7.81489	Q9UKV0
LPXN	-2.33898	5.79005	-14.1594	5.62264e-12	7.19275e-10	17.6195	O60711
RALGPS2	-2.33842	5.00939	-4.99313	6.72009e-05	0.000413819	1.19345	Q86X27
ATP2A3	-2.33288	5.89693	-7.48859	2.92059e-07	4.65824e-06	6.57713	Q93084
MCOLN2	-2.32643	5.20101	-6.54895	2.0676e-06	2.34323e-05	4.68419	Q8IZK6
RHOF	-2.31926	4.94914	-10.3788	1.46118e-09	5.97164e-08	12.0668	Q9HBH0
ARHGAP9	-2.31557	5.97043	-14.1695	5.54882e-12	7.14726e-10	17.6214	Q9BRR9
PLAC8	-2.31349	5.36969	-8.71417	2.71531e-08	6.62926e-07	9.06488	Q9NZF1
HLA-F	-2.31129	6.43816	-14.086	6.18973e-12	7.65739e-10	17.4938	P30511
SLAMF7	-2.30983	4.84405	-6.97005	8.47633e-07	1.11409e-05	5.62834	Q9NQ25
NFKB1	-2.3094	5.49129	-11.9243	1.27982e-10	8.47628e-09	14.4874	P19838
EIF1AY	-2.30932	4.74586	-8.76513	2.47046e-08	6.11137e-07	9.22177	O14602
TNFSF8	-2.30913	4.81445	-11.5281	2.33419e-10	1.34555e-08	13.9224	P32971
EAF2	-2.30562	5.43786	-6.04754	6.15984e-06	5.78418e-05	3.54417	Q96CJ1
RAB8B	-2.30452	6.01004	-11.8903	1.34684e-10	8.79543e-09	14.3912	Q92930
RBMY1J	-2.30352	4.04636	-9.22539	1.06787e-08	3.08739e-07	10.134	Q15415
PAG1	-2.29206	5.59454	-6.97315	8.42168e-07	1.10898e-05	5.53998	Q9NWQ8
ARHGAP17	-2.29162	5.87734	-11.0767	4.7185e-10	2.41445e-08	13.1278	Q68EM7
BLK	-2.29063	5.36499	-5.65123	1.4917e-05	0.000119062	2.65866	P51451
TTC9	-2.28594	5.04648	-9.05375	1.45549e-08	3.95695e-07	9.72956	Q92623
SESN3	-2.28209	5.63853	-13.1984	2.04589e-11	1.98843e-09	16.3256	P58005
APOC1	-2.27532	6.58443	-6.94861	8.86499e-07	1.15381e-05	5.3831	P02654
STAP1	-2.27322	4.51226	-4.46603	0.000229916	0.00115621	0.0268209	Q9ULZ2
TP53INP1	-2.27104	5.18329	-10.749	7.97031e-10	3.71226e-08	12.6597	Q96A56
AIM2	-2.26124	4.68822	-7.35386	3.83875e-07	5.88343e-06	6.44638	O14862
FCER2	-2.25721	5.91527	-5.27879	3.47889e-05	0.000240204	1.71129	P06734
CAPG	-2.25487	5.05678	-7.86769	1.37121e-07	2.52316e-06	7.45101	P40121
DOCK10	-2.24266	4.56126	-10.869	6.5694e-10	3.17046e-08	12.8947	Q96BY6
GYPC	-2.24171	5.81873	-12.5971	4.77321e-11	3.92728e-09	15.4547	P04921
PCED1B	-2.24033	5.25428	-12.9503	2.89081e-11	2.64665e-09	15.9974	Q96HM7
GIMAP4	-2.24016	5.57148	-6.65718	1.64045e-06	1.93182e-05	4.85594	Q9NUV9
LY9	-2.23616	4.9207	-9.40687	7.72755e-09	2.32786e-07	10.3798	Q9HBG7
NFATC1	-2.23492	5.05042	-10.0074	2.72544e-09	9.94202e-08	11.425	O95644
SLFN5	-2.23429	5.45462	-8.39206	4.97316e-08	1.08763e-06	8.43002	Q08AF3
DEF8	-2.22667	5.79966	-5.75303	1.1865e-05	9.91071e-05	2.8085	Q6ZN54
MX1	-2.22569	5.20118	-8.53787	3.7752e-08	8.69414e-07	8.74213	P20591
SYTL1	-2.22372	5.09447	-11.1296	4.34033e-10	2.27071e-08	13.2779	Q8IYJ3
TSPAN13	-2.2158	5.13693	-9.64123	5.11921e-09	1.64847e-07	10.7768	O95857
FAM102A	-2.21405	6.26744	-18.5782	3.33795e-14	1.6406e-11	22.7299	Q5T9C2
PACS1	-2.20798	5.49311	-13.6112	1.16403e-11	1.27886e-09	16.8975	Q6VY07
SIRPG	-2.20601	5.25876	-8.84407	2.13537e-08	5.3968e-07	9.31378	Q9P1W8
LPAR1	-2.20568	4.73431	-9.93678	3.07419e-09	1.10843e-07	11.3275	Q92633
TESPA1	-2.20552	4.38615	-12.8991	3.10703e-11	2.80338e-09	15.9487	A2RU30
TRANK1	-2.19891	5.12904	-10.3599	1.50762e-09	6.09011e-08	12.0164	O15050
NUGGC	-2.19761	5.2605	-3.05647	0.00616213	0.0166821	-3.32046	Q68CJ6
FSCN1	-2.19366	6.09581	-10.6948	8.70078e-10	4.01245e-08	12.4765	Q16658
ADAMDEC1	-2.19336	5.31509	-7.16501	5.65446e-07	8.12372e-06	5.97273	O15204
LYN	-2.19219	5.65256	-7.62886	2.20293e-07	3.70001e-06	6.881	P07948
SCIMP	-2.18893	4.98641	-5.37098	2.8174e-05	0.000202076	2.05929	Q6UWF3
IL10RA	-2.18199	6.10093	-8.58219	3.47379e-08	8.20228e-07	8.70771	Q13651
ENPP2	-2.17833	5.16852	-8.55809	3.63445e-08	8.45955e-07	8.78111	Q13822
BACH2	-2.17511	5.15584	-5.10332	5.20863e-05	0.000336382	1.41771	Q9BYV9
SEMA4A	-2.16137	5.36617	-7.93442	1.20275e-07	2.27596e-06	7.541	Q9H3S1
SNRPN	-2.16075	5.13593	-18.0522	5.78894e-14	2.51442e-11	22.149	P63162
SEMA7A	-2.15287	5.29927	-6.09814	5.5094e-06	5.3033e-05	3.66223	O75326
UCP2	-2.14459	6.56538	-8.64652	3.07986e-08	7.40317e-07	8.81114	P55851
ITM2B	-2.14289	7.5351	-7.24423	4.80373e-07	7.09642e-06	6.04747	Q9Y287
UBA7	-2.14212	5.27157	-10.5445	1.11183e-09	4.81803e-08	12.3078	P41226
RASA3	-2.142	5.37717	-10.1375	2.18704e-09	8.3192e-08	11.6116	Q14644
LEF1	-2.14034	5.32975	-5.9643	7.40606e-06	6.65654e-05	3.35387	Q9UJU2
LRIG1	-2.12923	4.99221	-11.8915	1.34436e-10	8.79543e-09	14.4627	Q96JA1
USP9Y	-2.1289	4.41747	-13.6336	1.1295e-11	1.26322e-09	16.9504	O00507
BTG2	-2.12699	6.05583	-12.1438	9.23508e-11	6.50882e-09	14.7586	P78543
TLE4	-2.1245	5.08003	-10.3379	1.56383e-09	6.22521e-08	11.9793	Q04727
FLI1	-2.12274	5.41639	-13.5157	1.3246e-11	1.41369e-09	16.7686	Q01543
ZC3H12D	-2.12175	5.12889	-9.6901	4.7019e-09	1.54881e-07	10.8596	A2A288
CST3	-2.11656	8.07154	-5.81221	1.03921e-05	8.87077e-05	2.96612	P01034
SLC44A2	-2.10731	5.80495	-14.43	3.95937e-12	5.60302e-10	17.9609	Q8IWA5
CPNE3	-2.10657	5.72018	-8.75256	2.52863e-08	6.23874e-07	9.07132	O75131
LSP1	-2.10051	7.29201	-7.85742	1.39924e-07	2.55703e-06	7.2904	P33241
CD6	-2.09983	4.99118	-9.32431	8.94816e-09	2.64438e-07	10.219	P30203
TAGAP	-2.09749	5.59429	-12.7167	4.02273e-11	3.41511e-09	15.6361	Q8N103
CSF2RB	-2.09658	5.2688	-9.70386	4.59089e-09	1.52841e-07	10.8652	P32927
EVI2A	-2.0964	4.89803	-13.6166	1.15568e-11	1.27719e-09	16.9234	P22794
BIK	-2.09396	4.9533	-4.45	0.000238734	0.00119284	-0.0862871	Q13323
ZBTB38	-2.09019	5.54353	-10.4151	1.37585e-09	5.71038e-08	12.0593	Q8NAP3
PYHIN1	-2.08977	5.74205	-8.82404	2.21569e-08	5.56964e-07	9.19972	Q6K0P9
VCAM1	-2.07997	5.47028	-8.87874	2.00347e-08	5.11886e-07	9.33836	P19320
P2RY8	-2.07176	5.80722	-6.92614	9.29206e-07	1.20019e-05	5.3761	Q86VZ1
TOX	-2.06996	5.61755	-10.624	9.7639e-10	4.37214e-08	12.4007	O94900
SIT1	-2.06638	4.71617	-12.0843	1.00838e-10	6.97535e-09	14.7638	Q9Y3P8
SLC9A7	-2.06162	4.53559	-6.93567	9.10849e-07	1.18007e-05	5.58009	Q96T83
LGALS2	-2.06024	4.86716	-6.38404	2.95034e-06	3.15693e-05	4.34759	P05162
TMEM63A	-2.05687	5.16797	-6.96907	8.49366e-07	1.1148e-05	5.56731	O94886
BTLA	-2.05078	3.84946	-9.13556	1.25518e-08	3.51996e-07	9.9858	Q7Z6A9
ZNF761	-2.04884	6.12798	-13.4294	1.48969e-11	1.53718e-09	16.6019	NA
CTLA4	-2.0465	5.42329	-9.62441	5.27162e-09	1.68236e-07	10.7051	P16410
PIK3C2B	-2.04084	5.21465	-5.29445	3.35629e-05	0.000233901	1.83618	O00750
CYBB	-2.03828	6.06198	-7.15216	5.80637e-07	8.28461e-06	5.81903	P04839
SNX22	-2.03007	5.4017	-5.13394	4.85339e-05	0.000316726	1.42912	Q96L94
IL6R	-2.02982	5.16416	-8.30469	5.87399e-08	1.25238e-06	8.28326	P08887
CD3G	-2.02722	5.13426	-9.10233	1.33284e-08	3.69339e-07	9.79497	P09693
ITK	-2.0264	4.94422	-7.67942	1.99127e-07	3.39954e-06	7.06987	Q08881
ACTN1	-2.02518	5.04683	-5.52479	1.98536e-05	0.000151041	2.38755	P12814
IL6ST	-2.02423	6.69764	-13.9109	7.79694e-12	9.21668e-10	17.2529	P40189
GRAP	-2.02418	5.151	-8.2237	6.86027e-08	1.42842e-06	8.12746	Q13588
IFNGR2	-2.01608	5.87396	-8.93193	1.81732e-08	4.73308e-07	9.37542	P38484
CD200	-2.00937	4.92653	-9.76323	4.14228e-09	1.40664e-07	11.0004	P41217
ZNF708	-2.0069	4.84985	-13.2772	1.83509e-11	1.86272e-09	16.4621	P17019
CXXC5	-2.00544	5.15401	-9.04691	1.47366e-08	4.00052e-07	9.68991	Q7LFL8
IKBKE	-2.00519	5.02979	-12.6789	4.24557e-11	3.56873e-09	15.6152	Q14164
ASB2	-2.00406	4.57457	-9.00706	1.58442e-08	4.25175e-07	9.67655	Q96Q27
IDH2	-2.00355	5.5579	-12.2058	8.4285e-11	6.03139e-09	14.8854	P48735
DENND3	-2.0018	4.89661	-6.27364	3.75039e-06	3.83773e-05	4.09588	A2RUS2
AFF3	-1.98838	5.04737	-8.30557	5.86412e-08	1.2517e-06	8.29675	P51826
ZFAND4	-1.9856	4.38825	-4.93645	7.6638e-05	0.000461731	1.13118	Q86XD8
OSBPL10	-1.98478	4.93411	-7.24691	4.7774e-07	7.07033e-06	6.17925	Q9BXB5
ST14	-1.98428	5.01935	-7.03263	7.43934e-07	1.01493e-05	5.71852	Q9Y5Y6
NLRC3	-1.98391	4.3119	-10.5525	1.09745e-09	4.78903e-08	12.3917	Q7RTR2
BCL2A1	-1.9757	5.15335	-5.45743	2.31358e-05	0.000170861	2.21572	Q16548
CCDC50	-1.97513	4.34661	-12.0403	1.07651e-10	7.41918e-09	14.7127	Q8IVM0
CD3D	-1.97495	5.77721	-8.10375	8.64693e-08	1.72347e-06	7.79468	P04234
SKAP2	-1.95899	5.01435	-7.68906	1.95337e-07	3.35631e-06	7.07566	O75563
CD48	-1.95814	5.86191	-11.5545	2.24159e-10	1.30019e-08	13.8574	P09326
SEL1L3	-1.95632	6.95604	-7.21456	5.10569e-07	7.46158e-06	5.9483	Q68CR1
TRIM44	-1.95383	4.78744	-10.4573	1.2833e-09	5.39823e-08	12.1962	Q96DX7
OPTN	-1.95026	5.06509	-9.97148	2.89747e-09	1.05489e-07	11.3464	Q96CV9
ICOSLG	-1.94968	5.3343	-7.34054	3.94441e-07	6.01386e-06	6.31224	O75144
NFKB2	-1.94751	6.42894	-13.4554	1.43788e-11	1.50872e-09	16.6278	Q00653
ADA2	-1.94472	5.76409	-7.60828	2.2956e-07	3.82129e-06	6.79144	NA
SYNGR2	-1.92399	6.80015	-8.80351	2.30123e-08	5.73067e-07	9.10788	O43760
EPHX2	-1.92075	4.23787	-7.62507	2.21968e-07	3.72032e-06	7.04638	P34913
LNPEP	-1.91948	6.33674	-12.9105	3.05721e-11	2.77182e-09	15.8613	Q9UIQ6
VSIR	-1.91676	5.66345	-6.94743	8.88684e-07	1.15585e-05	5.4228	NA
SCARB1	-1.91654	5.26812	-7.05688	7.07339e-07	9.69969e-06	5.72634	Q8WTV0
NCF4	-1.91612	5.06165	-7.99806	1.06198e-07	2.04059e-06	7.68422	Q15080
CCR4	-1.91522	4.69848	-6.93554	9.111e-07	1.18007e-05	5.55202	P51679
FGD2	-1.91342	5.62698	-9.66033	4.95169e-09	1.60068e-07	10.7248	Q7Z6J4
HSH2D	-1.91205	5.46176	-10.3368	1.56655e-09	6.22521e-08	11.9205	Q96JZ2
SLAMF1	-1.90993	5.53265	-12.543	5.15937e-11	4.15351e-09	15.3771	Q13291
BTK	-1.90794	5.15346	-5.93829	7.84621e-06	6.99159e-05	3.29966	Q06187
CD84	-1.90266	5.26089	-11.4565	2.60617e-10	1.4795e-08	13.7633	Q9UIB8
ZNF91	-1.90179	4.36861	-9.93248	3.09686e-09	1.11231e-07	11.3424	Q05481
MAL	-1.89977	5.09159	-5.56767	1.80156e-05	0.000139272	2.47214	P21145
CARD11	-1.89578	6.24972	-11.8453	1.44107e-10	9.34545e-09	14.2826	Q9BXL7
GPNMB	-1.89159	5.30986	-3.37837	0.00294406	0.00927724	-2.65215	Q14956
ATP8A1	-1.89118	5.43548	-8.05363	9.53028e-08	1.86384e-06	7.73818	Q9Y2Q0
SPARCL1	-1.88509	5.00433	-3.39426	0.00283765	0.00900422	-2.55533	Q14515
KLRK1	-1.88507	4.77838	-5.45572	2.3226e-05	0.000171392	2.26297	P26718
NR1H3	-1.8834	5.10604	-9.70162	4.60879e-09	1.53164e-07	10.8658	Q13133
DENND2D	-1.88325	6.66257	-12.1227	9.52622e-11	6.65692e-09	14.7063	Q9H6A0
TRAF3	-1.88107	5.17624	-16.1347	4.89556e-13	1.14293e-10	20.0612	Q13114
UBE2E2	-1.87545	4.74655	-7.35261	3.84858e-07	5.88343e-06	6.41778	Q96LR5
XBP1	-1.87539	6.69321	-7.44308	3.20226e-07	5.05141e-06	6.40917	P17861
ZNF83	-1.87539	4.70337	-8.14021	8.05774e-08	1.62873e-06	8.00975	P51522
FAM107B	-1.87465	6.14473	-7.57614	2.44845e-07	4.0326e-06	6.68628	Q9H098
ICOS	-1.87454	5.18725	-12.1209	9.55214e-11	6.65692e-09	14.7844	Q9Y6W8
IKZF2	-1.87451	5.33341	-6.9272	9.27144e-07	1.19836e-05	5.43765	Q9UKS7
CLIC4	-1.87076	5.54237	-5.95365	7.58311e-06	6.79605e-05	3.25819	Q9Y696
LITAF	-1.86938	5.78483	-6.37732	2.99362e-06	3.19496e-05	4.16517	Q99732
ASB13	-1.86534	4.7893	-3.70067	0.00138934	0.00505034	-1.81883	Q8WXK3
CD5	-1.86475	5.4136	-8.07849	9.08097e-08	1.7872e-06	7.78566	P06127
PELI1	-1.86112	5.94546	-9.71638	4.49222e-09	1.5063e-07	10.7849	Q96FA3
SOCS1	-1.85832	5.14819	-9.53776	6.13484e-09	1.91927e-07	10.5696	O15524
PIK3AP1	-1.85703	6.12142	-5.75058	1.19303e-05	9.95934e-05	2.72095	Q6ZUJ8
DDIT4	-1.85524	5.22144	-11.475	2.53301e-10	1.44676e-08	13.7947	Q9NX09
STAT5A	-1.85116	5.34776	-10.1117	2.28431e-09	8.56709e-08	11.5462	P42229
SMIM14	-1.84756	5.32564	-3.92135	0.000827709	0.00331812	-1.4113	Q96QK8
PLEKHF2	-1.84511	5.40174	-4.78562	0.000108848	0.00061792	0.596083	Q9H8W4
NFKBIA	-1.84032	7.06305	-14.9541	2.03835e-12	3.49269e-10	18.6158	P25963
ALOX5	-1.83984	5.247	-3.55518	0.00195201	0.00663095	-2.24258	P09917
PLCB2	-1.83421	5.26929	-10.3455	1.54417e-09	6.17569e-08	11.9546	Q00722
MMP12	-1.83195	4.25401	-5.07367	5.57769e-05	0.000355909	1.46833	P39900
ID2	-1.82979	5.62481	-6.3523	3.16052e-06	3.34253e-05	4.12892	Q02363
SH3TC1	-1.82758	4.65624	-12.8303	3.4236e-11	3.04752e-09	15.8435	Q8TE82
PLA2G7	-1.8258	5.17144	-10.3618	1.50282e-09	6.09011e-08	11.9929	Q13093
ICAM1	-1.82519	5.80427	-8.10259	8.66637e-08	1.72373e-06	7.76898	P05362
PECAM1	-1.82433	5.77104	-4.08177	0.000567534	0.00242814	-1.1349	NA
TNFAIP2	-1.82331	6.17701	-9.2254	1.06786e-08	3.08739e-07	9.88006	Q03169
NDRG2	-1.82106	4.51887	-5.22335	3.95083e-05	0.000267146	1.76845	Q9UN36
SMAP2	-1.8194	6.93811	-13.8617	8.32295e-12	9.65513e-10	17.1906	Q8WU79
CAPN1	-1.81867	5.37331	-8.19383	7.26592e-08	1.50283e-06	8.01477	P07384
LIFR	-1.81694	4.79605	-4.79683	0.000106042	0.000606411	0.732297	P42702
CYTH4	-1.80689	5.03179	-10.0911	2.36528e-09	8.80007e-08	11.5476	Q9UIA0
RCAN3	-1.80601	5.17649	-10.4067	1.39507e-09	5.76453e-08	12.0676	Q9UKA8
P2RY10	-1.806	3.88566	-9.62876	5.23179e-09	1.67319e-07	10.857	O00398
SH2D3C	-1.80499	5.00856	-12.8203	3.47244e-11	3.0494e-09	15.8129	Q8N5H7
LHFPL6	-1.80446	4.90863	-6.42631	2.69248e-06	2.92199e-05	4.41727	NA
UNC93B1	-1.80145	5.16084	-10.6268	9.71869e-10	4.36725e-08	12.4352	Q9H1C4
FCHSD2	-1.80127	5.73355	-11.1441	4.24188e-10	2.22544e-08	13.2098	O94868
ZNF611	-1.79896	4.40444	-15.095	1.71077e-12	3.04305e-10	18.8095	Q8N823
PRY	-1.79442	4.3926	-7.7453	1.74663e-07	3.06597e-06	7.26359	O14603
APOL3	-1.79409	5.23345	-5.03164	6.14685e-05	0.000384477	1.19206	O95236
FOXP3	-1.78738	4.3835	-4.98954	6.77608e-05	0.000415895	1.24839	Q9BZS1
CCDC69	-1.78466	6.00653	-8.39075	4.98562e-08	1.08781e-06	8.31425	A6NI79
APBB1IP	-1.78416	3.96101	-11.5867	2.13382e-10	1.24154e-08	14.0434	Q7Z5R6
PAPLN	-1.77993	5.04406	-5.99004	6.99524e-06	6.36386e-05	3.42634	O95428
ASAH1	-1.77635	5.76375	-6.85999	1.06768e-06	1.35378e-05	5.20274	Q13510
FOXO1	-1.77419	5.41892	-11.3928	2.87614e-10	1.61314e-08	13.6393	Q12778
TNFRSF17	-1.77409	4.69955	-7.81956	1.50777e-07	2.72451e-06	7.37038	Q02223
TRAF5	-1.77247	5.28255	-8.71943	2.68893e-08	6.58564e-07	9.03959	O00463
CDC42EP4	-1.77232	5.22891	-4.96568	7.16138e-05	0.000435857	1.04001	Q9H3Q1
RASSF5	-1.77199	5.61751	-10.8331	6.9587e-10	3.30707e-08	12.7161	Q8WWW0
LBH	-1.77151	5.95126	-11.0944	4.58851e-10	2.3628e-08	13.1079	Q53QV2
INPP5D	-1.76973	6.01292	-9.67763	4.8049e-09	1.5689e-07	10.704	Q92835
AOAH	-1.7656	5.38131	-5.21731	4.00612e-05	0.000270082	1.58982	P28039
PDLIM2	-1.76532	4.54253	-11.3954	2.86487e-10	1.61166e-08	13.7208	Q96JY6
IFNGR1	-1.76002	6.23323	-11.2669	3.49853e-10	1.89397e-08	13.3713	P15260
LRCH1	-1.75992	5.35626	-10.6572	9.24991e-10	4.20342e-08	12.4588	Q9Y2L9
PPFIBP2	-1.7573	4.37535	-8.45675	4.39927e-08	9.8875e-07	8.65966	Q8ND30
BCL9L	-1.7566	5.34695	-8.29558	5.97715e-08	1.26571e-06	8.21293	Q86UU0
MAP4K2	-1.75553	5.41332	-7.85619	1.40262e-07	2.55828e-06	7.33213	Q12851
ANO9	-1.75357	4.56428	-9.16772	1.18448e-08	3.37233e-07	9.96532	A1A5B4
GCNT4	-1.75228	4.10972	-6.31254	3.44573e-06	3.5793e-05	4.29303	Q9P109
ZNF808	-1.75143	4.07223	-11.2306	3.70301e-10	1.98739e-08	13.491	Q8N4W9
CD8A	-1.75059	4.89658	-8.28551	6.09346e-08	1.28887e-06	8.26321	P01732
JAML	-1.75028	4.64024	-5.29233	3.37265e-05	0.000234778	1.90319	NA
CHD7	-1.74762	5.07811	-11.6589	1.91105e-10	1.13888e-08	14.0878	Q9P2D1
LFNG	-1.7445	4.88133	-7.3305	4.02606e-07	6.11339e-06	6.34519	Q8NES3
SLC15A2	-1.74318	4.45939	-5.21378	4.03868e-05	0.000272018	1.75243	Q16348
ATP1A1	-1.73651	6.24513	-8.61881	3.24354e-08	7.74036e-07	8.73765	P05023
GPSM3	-1.73348	5.62515	-14.0535	6.45937e-12	7.93695e-10	17.4615	Q9Y4H4
PEPD	-1.73345	5.03955	-7.12894	6.09181e-07	8.61945e-06	5.89627	P12955
EPAS1	-1.73106	5.48309	-5.48102	2.19273e-05	0.000164209	2.17461	Q99814
MILR1	-1.73064	4.03449	-3.64957	0.00156584	0.00555782	-1.79923	Q7Z6M3
IDO1	-1.72897	5.20408	-4.25356	0.000378817	0.00174222	-0.628305	P14902
FADS3	-1.72888	4.77965	-4.36189	0.000293631	0.0014149	-0.28982	Q9Y5Q0
DEPP1	-1.72491	5.37368	-6.55136	2.05693e-06	2.33511e-05	4.59686	NA
BTG1	-1.72362	7.85392	-16.4904	3.24158e-13	8.64901e-11	20.4711	P62324
NEDD9	-1.72304	4.68198	-11.9542	1.22392e-10	8.22274e-09	14.5649	Q14511
SERPINA9	-1.72076	4.87866	-3.07642	0.00588901	0.0161109	-3.25138	Q86WD7
GSTP1	-1.72064	6.57674	-9.54424	6.06547e-09	1.90395e-07	10.4573	P09211
TBC1D9	-1.72052	4.91157	-5.65244	1.48762e-05	0.000118838	2.67931	Q6ZT07
FNBP1	-1.71807	7.09667	-14.0096	6.84368e-12	8.35421e-10	17.3939	Q96RU3
HTR3A	-1.7158	4.59331	-5.44344	2.38838e-05	0.000175552	2.25467	P46098
PIP4K2A	-1.71482	6.69622	-10.3545	1.52117e-09	6.10987e-08	11.8765	P48426
GIMAP2	-1.71392	5.48908	-6.61345	1.8009e-06	2.09175e-05	4.71085	Q9UG22
ATM	-1.71252	6.7808	-12.0032	1.1376e-10	7.72615e-09	14.5268	Q13315
GM2A	-1.71168	6.14971	-8.11989	8.38081e-08	1.68673e-06	7.76629	P17900
IRF7	-1.70886	5.35514	-9.83927	3.63336e-09	1.26842e-07	11.0616	Q92985
ITGAX	-1.70798	5.8722	-11.4838	2.49886e-10	1.43163e-08	13.7287	P20702
JAK1	-1.70775	6.42063	-12.0067	1.13165e-10	7.71382e-09	14.5211	P23458
SERPINE2	-1.70738	5.32633	-3.29259	0.00358936	0.0108661	-2.86659	P07093
SELENOP	-1.70512	6.66505	-4.43025	0.000250067	0.00123853	-0.352454	NA
ADH1B	-1.70455	4.81462	-2.53206	0.0196998	0.041028	-4.38286	P00325
PBXIP1	-1.70258	5.90997	-12.739	3.89718e-11	3.33888e-09	15.6179	Q96AQ6
LYL1	-1.70151	5.1554	-5.69695	1.34578e-05	0.000109569	2.73498	P12980
POLD4	-1.69948	7.02895	-6.29615	3.57092e-06	3.68642e-05	3.96882	Q9HCU8
ICA1	-1.69715	4.72171	-10.4976	1.20086e-09	5.10897e-08	12.2614	Q05084
ZNF737	-1.69553	4.2889	-7.16875	5.61093e-07	8.07983e-06	6.09513	O75373
BCL2	-1.69368	6.02872	-9.40153	7.80095e-09	2.34619e-07	10.201	P10415
SNX20	-1.69364	4.43713	-9.08451	1.37653e-08	3.772e-07	9.82617	Q7Z614
BCAR3	-1.69044	4.92106	-6.77165	1.28646e-06	1.57143e-05	5.15473	O75815
SYPL1	-1.68915	5.97194	-5.3376	3.04071e-05	0.000215445	1.77221	Q16563
C2CD2	-1.68654	4.00891	-7.32635	4.06031e-07	6.14542e-06	6.46493	Q9Y426
SLC22A3	-1.68505	4.18256	-3.61736	0.00168829	0.0058894	-1.90345	O75751
SELENOM	-1.68376	5.42933	-5.701	1.33356e-05	0.000108811	2.6824	NA
RBP5	-1.68182	4.83682	-6.68576	1.54361e-06	1.83514e-05	4.98502	P82980
VNN2	-1.67557	4.59775	-3.72914	0.00129968	0.00478687	-1.73054	O95498
SERINC5	-1.67168	4.73667	-5.97122	7.29322e-06	6.57093e-05	3.42752	Q86VE9
SYVN1	-1.6705	6.59734	-5.77302	1.13451e-05	9.56625e-05	2.76297	Q86TM6
ETS1	-1.66997	7.0297	-14.8343	2.36817e-12	3.83509e-10	18.4635	P14921
TNFRSF9	-1.66851	4.88765	-5.63497	1.54742e-05	0.00012267	2.64032	Q07011
CD3E	-1.66841	6.18888	-4.57357	0.000178671	0.000938954	-0.0271313	P07766
SH2B3	-1.6666	4.90895	-9.68074	4.77902e-09	1.56318e-07	10.8406	Q9UQQ2
CD80	-1.66092	4.85911	-8.31272	5.7845e-08	1.23754e-06	8.31537	P33681
SIPA1	-1.66025	5.63832	-9.47331	6.87144e-09	2.1039e-07	10.3652	Q96FS4
SLC30A4	-1.65887	3.7425	-3.75754	0.00121599	0.00452683	-1.4953	O14863
SNX29	-1.6574	5.33149	-4.9585	7.28168e-05	0.000441989	0.990969	Q8TEQ0
CTPS2	-1.65383	4.63805	-6.48713	2.36139e-06	2.60969e-05	4.58354	Q9NRF8
TNFRSF14	-1.65373	4.91118	-10.5742	1.05903e-09	4.66498e-08	12.3681	Q92956
ZNF827	-1.65354	4.77992	-6.19555	4.44831e-06	4.43335e-05	3.92044	Q17R98
CTSZ	-1.65295	7.29602	-5.99032	6.99085e-06	6.36386e-05	3.30866	Q9UBR2
GRN	-1.65153	6.50727	-6.68267	1.55379e-06	1.84254e-05	4.7807	P28799
ACSF3	-1.64908	5.02259	-8.61767	3.25046e-08	7.74348e-07	8.87564	Q4G176
UVRAG	-1.64534	6.10598	-10.6293	9.67959e-10	4.3668e-08	12.3292	Q9P2Y5
SPATA17	-1.6429	4.08437	-6.0621	5.965e-06	5.64951e-05	3.74159	Q96L03
KIAA0040	-1.64239	5.22692	-8.99511	1.61928e-08	4.30816e-07	9.55166	NA
RRAS2	-1.64168	5.15407	-9.01718	1.5555e-08	4.19222e-07	9.60627	P62070
UGCG	-1.63929	5.76247	-11.7026	1.78796e-10	1.0807e-08	14.0735	Q16739
CYB561A3	-1.6383	5.88785	-7.10619	6.38561e-07	8.94703e-06	5.70366	Q8NBI2
ARL6IP5	-1.63622	6.28989	-8.83117	2.18673e-08	5.51168e-07	9.1348	O75915
PPP1R18	-1.63494	6.28767	-10.0948	2.35023e-09	8.76154e-08	11.418	Q6NYC8
HCST	-1.63324	5.98036	-7.78115	1.62678e-07	2.89918e-06	7.08941	Q9UBK5
SLC2A6	-1.63195	4.77979	-8.85557	2.09065e-08	5.3053e-07	9.35876	Q9UGQ3
CCNG2	-1.63114	6.26178	-8.10739	8.58611e-08	1.71695e-06	7.73505	Q16589
PLPP3	-1.63083	4.69123	-5.76395	1.1578e-05	9.71878e-05	2.96545	NA
TNFSF11	-1.62902	4.38289	-3.50635	0.00218721	0.00727526	-2.1988	O14788
YPEL5	-1.62814	5.5696	-14.3329	4.48774e-12	6.11807e-10	17.8273	P62699
TEC	-1.62451	4.24606	-6.72377	1.42385e-06	1.71017e-05	5.15899	P42680
ZNF888	-1.62445	4.97781	-13.7066	1.02391e-11	1.15202e-09	17.0349	NA
MGLL	-1.62262	4.70373	-7.92746	1.21926e-07	2.30022e-06	7.57803	Q99685
EPS15	-1.61676	6.28584	-8.16473	7.68517e-08	1.57213e-06	7.84814	P42566
ZDHHC21	-1.61656	3.5289	-8.15667	7.80565e-08	1.58808e-06	8.17854	Q8IVQ6
TSPAN33	-1.61519	4.07393	-5.42459	2.49313e-05	0.000181963	2.30355	Q86UF1
ALPK2	-1.61006	4.50743	-4.17204	0.000458918	0.00204417	-0.689456	Q86TB3
USP6NL	-1.60957	4.20106	-3.72464	0.00131347	0.00482812	-1.66484	Q92738
SGPP2	-1.60843	4.94765	-7.01927	7.6492e-07	1.03525e-05	5.67215	Q8IWX5
OAS2	-1.60528	5.08193	-8.83697	2.16349e-08	5.46047e-07	9.27748	P29728
ZNF586	-1.60449	4.5065	-8.89664	1.93873e-08	4.9807e-07	9.46919	Q9NXT0
MCUB	-1.60264	5.5296	-14.8655	2.27736e-12	3.79771e-10	18.5122	NA
SERTAD2	-1.59888	4.98673	-6.24093	4.02796e-06	4.08333e-05	3.98022	Q14140
HLA-DOB	-1.59836	5.98041	-6.00118	6.82483e-06	6.26067e-05	3.27723	P13765
DGKD	-1.59749	6.08758	-6.95641	8.72153e-07	1.1391e-05	5.36781	Q16760
CST7	-1.59739	5.27699	-5.21901	3.99051e-05	0.000269356	1.59818	O76096
ARL11	-1.59695	4.68278	-6.14615	4.95736e-06	4.84757e-05	3.82318	Q969Q4
IL18	-1.59154	4.72263	-7.21827	5.06694e-07	7.4192e-06	6.12879	Q14116
MBP	-1.58994	5.03269	-7.92007	1.23707e-07	2.329e-06	7.51117	P02686
LTBP3	-1.58931	5.19823	-6.41327	2.76945e-06	2.99335e-05	4.31448	Q9NS15
TPCN1	-1.58768	5.34485	-7.88724	1.31947e-07	2.44724e-06	7.38537	Q9ULQ1
IQSEC1	-1.58645	5.45018	-12.1156	9.62685e-11	6.68404e-09	14.732	Q6DN90
FCRL2	-1.58238	4.43938	-4.54071	0.000192972	0.00100004	0.184921	Q96LA5
ZNF154	-1.58	4.53731	-10.52	1.15749e-09	4.95835e-08	12.3127	Q13106
DAZ4	-1.57859	3.49357	-6.81857	1.16505e-06	1.45647e-05	5.47031	Q86SG3
LIMK1	-1.57736	5.06706	-6.67575	1.57684e-06	1.86633e-05	4.91228	P53667
TNK2	-1.57626	5.30873	-10.9778	5.52089e-10	2.75089e-08	12.9737	Q07912
CD72	-1.57604	4.93092	-4.85066	9.35471e-05	0.000545994	0.813626	P21854
SAMHD1	-1.57362	6.32847	-6.83019	1.13685e-06	1.42754e-05	5.091	Q9Y3Z3
ANKRD44	-1.57308	6.77098	-14.108	6.01399e-12	7.58941e-10	17.5122	Q8N8A2
CSF2RA	-1.57153	4.43762	-7.13091	6.06711e-07	8.591e-06	5.99069	P15509
WWC3	-1.57031	4.4429	-6.37097	3.03508e-06	3.22447e-05	4.35977	Q9ULE0
CYSLTR1	-1.57016	3.939	-6.54317	2.09342e-06	2.36963e-05	4.8194	Q9Y271
CYTH1	-1.56991	5.63476	-12.3217	7.11165e-11	5.2918e-09	15.0205	Q15438
CSRP2	-1.56925	4.81148	-8.89939	1.92896e-08	4.96241e-07	9.43261	Q16527
MYBL1	-1.56517	5.10934	-2.42468	0.0247779	0.049049	-4.67255	P10243
FAS	-1.565	4.7952	-9.00893	1.57902e-08	4.24396e-07	9.63788	P25445
SCARA3	-1.56151	4.7795	-5.45373	2.33314e-05	0.000172033	2.23977	Q6AZY7
H1-1	-1.56006	4.11081	-3.35911	0.00307822	0.00959958	-2.47753	NA
GPR174	-1.5589	5.2869	-8.81386	2.25768e-08	5.66528e-07	9.19504	Q9BXC1
GBP5	-1.55815	5.91135	-3.68785	0.00143166	0.00518001	-2.0956	Q96PP8
CCDC88A	-1.55367	5.21371	-5.44163	2.39826e-05	0.000176008	2.12154	Q3V6T2
JAK2	-1.55022	4.5042	-7.77488	1.64709e-07	2.92422e-06	7.29999	O60674
HVCN1	-1.54809	5.08305	-6.55778	2.0288e-06	2.3119e-05	4.65299	Q96D96
PRKCD	-1.54706	5.34464	-4.57856	0.000176594	0.000929931	0.080957	Q05655
STAT4	-1.54694	4.87377	-6.4103	2.78727e-06	3.00738e-05	4.3696	Q14765
SH3BP5	-1.54542	5.52603	-7.07035	6.87833e-07	9.47394e-06	5.66726	O60239
PRKD3	-1.54423	5.28974	-4.1362	0.000499299	0.0021914	-0.940108	O94806
RHBDF2	-1.54114	5.10597	-5.82077	1.01951e-05	8.73053e-05	3.0094	Q6PJF5
NR3C1	-1.54052	5.43956	-10.843	6.84917e-10	3.26332e-08	12.7349	P04150
ZNF160	-1.53858	4.01967	-8.09183	8.84905e-08	1.74893e-06	7.99731	Q9HCG1
CXCL14	-1.53698	5.70033	-4.14137	0.000493265	0.00216719	-1.01237	O95715
CCL14	-1.53687	4.95993	-2.41884	0.0250868	0.0495238	-4.6533	Q16627
A2M	-1.53603	5.83425	-3.26415	0.00383243	0.0114415	-3.05581	P01023
ZNF600	-1.53307	4.19646	-8.25769	6.42697e-08	1.35024e-06	8.29667	Q6ZNG1
MAGED1	-1.5305	5.28122	-8.24452	6.59139e-08	1.38323e-06	8.0987	Q9Y5V3
CCL5	-1.52964	5.69242	-7.01988	7.63935e-07	1.03466e-05	5.52988	P13501
SAMSN1	-1.52904	5.51811	-7.93909	1.1918e-07	2.25753e-06	7.4515	Q9NSI8
RNF19A	-1.52827	5.12106	-10.3602	1.50682e-09	6.09011e-08	11.9763	Q9NV58
HS3ST3B1	-1.5276	4.70701	-5.64337	1.51837e-05	0.000120829	2.68502	Q9Y662
LAMP3	-1.52737	4.24307	-5.34555	2.98595e-05	0.000212209	2.09033	Q9UQV4
MGMT	-1.52459	4.50834	-7.86966	1.36591e-07	2.51588e-06	7.48881	P16455
UNC119	-1.52408	4.72651	-6.57572	1.95229e-06	2.23699e-05	4.75427	Q13432
DTX3L	-1.52394	5.1329	-6.78694	1.24553e-06	1.52944e-05	5.13214	Q8TDB6
ABTB1	-1.52062	5.32183	-8.57662	3.51027e-08	8.27794e-07	8.73499	Q969K4
AKNA	-1.51729	7.49074	-16.5303	3.09651e-13	8.38168e-11	20.5149	Q7Z591
NUB1	-1.51674	5.729	-11.0345	5.04508e-10	2.54111e-08	13.0091	Q9Y5A7
SUN2	-1.51577	6.911	-14.9561	2.03315e-12	3.49269e-10	18.6133	Q9UH99
CCND3	-1.5147	6.31397	-8.85696	2.08533e-08	5.3053e-07	9.17844	P30281
NBEAL2	-1.51424	5.83618	-12.8249	3.45007e-11	3.0494e-09	15.7364	Q6ZNJ1
ITM2A	-1.51268	5.30403	-11.6037	2.07891e-10	1.21717e-08	13.9631	O43736
RBPMS	-1.5102	4.94513	-6.2403	4.03348e-06	4.08532e-05	3.9782	Q93062
CPNE5	-1.51013	6.41562	-5.00495	6.53856e-05	0.000404775	0.975443	Q9HCH3
PNRC1	-1.50979	7.04917	-13.4367	1.47501e-11	1.53607e-09	16.6147	Q12796
MTA3	-1.50797	5.40382	-7.50719	2.81295e-07	4.51236e-06	6.59665	Q9BTC8
LY86	-1.50792	4.59928	-4.35329	0.000299622	0.00144005	-0.287701	O95711
CHFR	-1.5064	4.7013	-8.47576	4.24402e-08	9.62065e-07	8.64463	Q96EP1
PPM1M	-1.50502	5.18666	-8.81015	2.27318e-08	5.69119e-07	9.20149	Q96MI6
ABCA6	-1.50476	4.20552	-6.10032	5.48304e-06	5.28687e-05	3.80313	Q8N139
UNC13D	-1.50454	5.1045	-10.5455	1.11011e-09	4.81803e-08	12.2873	Q70J99
XCR1	-1.50451	5.27844	-4.9315	7.7524e-05	0.000466318	0.915478	P46094
CEP68	-1.50236	4.89881	-7.69628	1.92547e-07	3.32367e-06	7.07767	Q76N32
ENPP1	-1.50115	4.11415	-5.50318	2.08513e-05	0.000157095	2.47374	P22413
CETP	-1.49944	5.16231	-4.32007	0.000323964	0.00153532	-0.485335	P11597
CEP85L	-1.49939	4.82919	-7.89568	1.29777e-07	2.4166e-06	7.48899	Q5SZL2
ADRA2A	-1.49816	5.25909	-6.20845	4.32443e-06	4.33302e-05	3.84047	P08913
MARCHF8	-1.49794	4.68414	-7.53187	2.67644e-07	4.343e-06	6.7777	NA
SPI1	-1.49473	6.30719	-6.52218	2.18991e-06	2.46095e-05	4.41807	P17947
GRINA	-1.49422	5.84188	-8.14669	7.95752e-08	1.61196e-06	7.82135	Q7Z429
SLC15A3	-1.4939	5.25711	-7.61048	2.28548e-07	3.80784e-06	6.8325	Q8IY34
PHACTR2	-1.49304	4.78331	-7.65556	2.0884e-07	3.53627e-06	7.01297	O75167
RGCC	-1.49081	4.89931	-5.53318	1.94796e-05	0.000148741	2.3946	Q9H4X1
KYNU	-1.49045	4.34457	-5.72639	1.2596e-05	0.000104003	2.93807	Q16719
CTDSP2	-1.48525	6.34245	-12.565	4.99825e-11	4.05879e-09	15.3459	O14595
DHRS3	-1.48255	4.93476	-4.6045	0.000166188	0.000883458	0.226406	O75911
GBP2	-1.47974	6.12766	-4.29935	0.000340138	0.00159778	-0.684971	P32456
ARHGAP25	-1.47716	6.34299	-12.7303	3.94557e-11	3.3649e-09	15.5866	P42331
MAPK13	-1.47475	4.74194	-6.31069	3.45967e-06	3.59179e-05	4.1701	O15264
IL16	-1.4746	4.94903	-9.24221	1.03617e-08	3.00971e-07	10.0397	Q14005
UTRN	-1.47379	5.7043	-7.02117	7.61888e-07	1.03264e-05	5.52339	P46939
PLEKHG1	-1.47171	4.4406	-7.15376	5.78732e-07	8.26374e-06	6.03464	Q9ULL1
NLRP1	-1.47077	5.46651	-6.80604	1.19625e-06	1.48258e-05	5.10198	Q9C000
SOS1	-1.47042	5.63164	-6.82912	1.13941e-06	1.42919e-05	5.12444	Q07889
ANKRD13A	-1.46926	6.07035	-6.79756	1.21789e-06	1.50241e-05	5.01772	Q8IZ07
CYRIA	-1.46863	4.6816	-8.60684	3.31699e-08	7.87186e-07	8.89643	NA
CDC42SE2	-1.46853	6.15902	-11.6898	1.82321e-10	1.09846e-08	14.0247	Q9NRR3
PLEKHO1	-1.46731	6.00034	-8.54741	3.70814e-08	8.58202e-07	8.59118	Q53GL0
GBP4	-1.46655	4.87391	-4.48072	0.000222126	0.00112289	-0.0514726	Q96PP9
UBE2J1	-1.46442	7.4623	-5.81784	1.02622e-05	8.77193e-05	2.93713	Q9Y385
TC2N	-1.46414	4.66016	-7.17463	5.54333e-07	8.00717e-06	6.04232	Q8N9U0
ST6GALNAC6	-1.46027	5.5447	-7.12388	6.15596e-07	8.67736e-06	5.76623	Q969X2
CBX7	-1.45787	5.08854	-8.39292	4.9651e-08	1.08714e-06	8.42046	O95931
RNASET2	-1.45711	4.86487	-7.42958	3.2911e-07	5.16762e-06	6.53464	O00584
FBXO44	-1.45682	5.13476	-7.98113	1.09768e-07	2.10055e-06	7.60028	Q9H4M3
TMEM243	-1.45678	5.50676	-7.51762	2.75442e-07	4.43868e-06	6.59557	Q9BU79
MX2	-1.45663	4.1301	-7.71442	1.8572e-07	3.22669e-06	7.23301	P20592
TNFRSF4	-1.45631	4.30219	-4.99043	6.76225e-05	0.000415435	1.25646	P43489
CP	-1.45605	4.94235	-4.52474	0.000200335	0.00102991	0.0398617	P00450
PTK2	-1.45522	4.75644	-5.62105	1.59678e-05	0.000125676	2.62041	Q05397
MYO1E	-1.45498	4.89764	-3.55574	0.00194945	0.0066272	-2.20505	Q12965
CSTA	-1.45452	4.87474	-4.27771	0.000357896	0.00166445	-0.526394	P01040
CRTC3	-1.45402	4.68337	-8.04469	9.69742e-08	1.89059e-06	7.80681	Q6UUV7
EPB41L2	-1.45338	4.97298	-5.46361	2.28127e-05	0.000168876	2.21381	O43491
MFAP4	-1.45207	4.54188	-4.75657	0.000116478	0.000653683	0.664758	P55083
FXYD6	-1.45162	4.73484	-4.6413	0.000152475	0.000822581	0.356975	Q9H0Q3
PARP9	-1.45094	5.15997	-6.62622	1.75245e-06	2.0495e-05	4.77347	Q8IXQ6
LPAR6	-1.45086	4.5906	-5.4206	2.51593e-05	0.000183269	2.19372	P43657
SLC46A3	-1.45004	3.69409	-8.51787	3.92006e-08	8.95048e-07	8.85218	Q7Z3Q1
MARCKSL1	-1.44914	7.96928	-3.85241	0.000973258	0.00378699	-1.5819	P49006
TXNDC5	-1.4478	7.78545	-4.53788	0.000194258	0.00100447	0.00296954	Q8NBS9
FCAMR	-1.44529	4.39969	-2.71286	0.0132919	0.0302195	-3.94394	Q8WWV6
PRDM2	-1.44251	5.85007	-13.8675	8.25958e-12	9.65513e-10	17.1839	Q13029
NMT2	-1.44008	3.69448	-5.04422	5.9706e-05	0.000376478	1.49386	O60551
SGTB	-1.43938	4.30479	-9.16526	1.18974e-08	3.38217e-07	9.98466	Q96EQ0
TNFRSF13C	-1.43901	5.7417	-3.83997	0.00100213	0.0038759	-1.72946	Q96RJ3
ZNF254	-1.43383	4.64921	-9.69099	4.69466e-09	1.54881e-07	10.8825	O75437
SP100	-1.4335	6.18702	-11.2731	3.46507e-10	1.88131e-08	13.3665	P23497
GSN	-1.43333	5.4737	-5.55367	1.85958e-05	0.000143163	2.30728	P06396
LYST	-1.4329	5.75474	-8.18203	7.43294e-08	1.52891e-06	7.89495	Q99698
XAF1	-1.4321	5.22162	-5.43278	2.44707e-05	0.000179021	2.08526	Q6GPH4
ACKR1	-1.431	4.43825	-3.8453	0.000989663	0.00383803	-1.43893	NA
PGGHG	-1.42976	4.98727	-6.56338	2.00462e-06	2.28852e-05	4.67233	NA
ITSN2	-1.4296	5.72536	-8.37371	5.14971e-08	1.11709e-06	8.27483	Q9NZM3
KIF16B	-1.42876	5.01832	-9.76765	4.11074e-09	1.40103e-07	10.965	Q96L93
ADGRG5	-1.42762	4.81604	-3.5435	0.00200589	0.00678326	-2.21729	NA
CD96	-1.42756	4.81646	-5.53196	1.95335e-05	0.000149031	2.40257	P40200
MYH11	-1.42611	4.80553	-5.87307	9.07184e-06	7.91751e-05	3.17755	P35749
GPR132	-1.4258	4.70007	-8.43292	4.60223e-08	1.02207e-06	8.55962	Q9UNW8
KBTBD8	-1.42505	5.0102	-4.22039	0.000409562	0.0018589	-0.69092	Q8NFY9
ALPK1	-1.42442	4.37182	-6.91368	9.53793e-07	1.22601e-05	5.53933	Q96QP1
MAML2	-1.42221	3.67575	-5.35316	2.93441e-05	0.000209503	2.20673	Q8IZL2
IRF5	-1.42147	4.25758	-6.28673	3.64496e-06	3.74461e-05	4.20324	Q13568
DHRS9	-1.42142	4.35769	-6.42774	2.68413e-06	2.91462e-05	4.49499	Q9BPW9
MCTP2	-1.42053	5.04461	-4.99593	6.67653e-05	0.000411815	1.11279	Q6DN12
PLAAT4	-1.42043	5.19632	-5.04987	5.89304e-05	0.000372594	1.2018	NA
ATP10D	-1.41985	5.0126	-4.99457	6.69769e-05	0.000412711	1.11448	Q9P241
NFKBIE	-1.41981	4.90203	-9.35385	8.4899e-09	2.52493e-07	10.2455	O00221
LIPA	-1.41866	5.9808	-4.75389	0.000117209	0.000657192	0.38197	P38571
PBX4	-1.41864	3.383	-5.91086	8.33958e-06	7.37492e-05	3.50632	Q9BYU1
SP110	-1.41593	6.11678	-8.28248	6.12887e-08	1.2949e-06	8.06894	Q9HB58
ABI3BP	-1.4142	5.46227	-4.95138	7.40286e-05	0.00044847	0.913518	Q7Z7G0
ARRB1	-1.41408	4.85968	-5.60208	1.66669e-05	0.000130137	2.55175	P49407
MTMR14	-1.41267	5.94392	-8.96116	1.72273e-08	4.51902e-07	9.3748	Q8NCE2
GRAPL	-1.4123	5.93507	-8.99629	1.6158e-08	4.30504e-07	9.43911	Q8TC17
ANKRD29	-1.41201	4.02492	-5.19391	4.22751e-05	0.000282393	1.78046	Q8N6D5
MAP1LC3A	-1.41139	4.40838	-6.63655	1.71423e-06	2.00731e-05	4.94009	Q9H492
KLHL24	-1.41084	5.04598	-6.994	8.06289e-07	1.07335e-05	5.5845	Q6TFL4
YTHDC2	-1.40991	6.19745	-7.21731	5.0769e-07	7.42532e-06	5.90565	Q9H6S0
NTNG2	-1.40936	4.53977	-8.10423	8.63876e-08	1.72347e-06	7.94496	Q96CW9
DNAJC4	-1.40901	5.24281	-12.5119	5.39608e-11	4.28862e-09	15.3313	Q9NNZ3
RELL2	-1.40863	4.82589	-10.1823	2.02829e-09	7.76277e-08	11.7089	Q8NC24
BANK1	-1.40373	5.43048	-5.14108	4.77426e-05	0.000312435	1.36052	Q8NDB2
ECHDC2	-1.40286	5.18121	-6.68333	1.5516e-06	1.84187e-05	4.88731	Q86YB7
SPECC1	-1.40272	4.13351	-4.87426	8.85499e-05	0.000521225	1.01825	Q5M775
TUBB2A	-1.40218	4.55199	-4.68141	0.000138825	0.000760806	0.483345	Q13885
PTPN22	-1.40151	4.99827	-8.4103	4.80393e-08	1.05681e-06	8.4637	Q9Y2R2
GFRA1	-1.40004	4.19704	-3.46362	0.0024158	0.00790192	-2.26284	P56159
HPCAL1	-1.39978	5.22645	-8.51863	3.91441e-08	8.94853e-07	8.63105	P37235
LHFPL2	-1.39951	5.3164	-3.6185	0.00168379	0.00587704	-2.17071	Q6ZUX7
ZYX	-1.39841	6.74223	-6.74642	1.35707e-06	1.64798e-05	4.9279	Q15942
ZBTB16	-1.39798	4.47651	-3.67088	0.0014897	0.0053434	-1.85062	Q05516
CD4	-1.3974	6.60274	-5.28363	3.4405e-05	0.000237993	1.63128	P01730
SATB1	-1.39616	5.21067	-6.81621	1.17087e-06	1.46081e-05	5.17061	Q01826
MVP	-1.39574	5.80924	-7.19186	5.34996e-07	7.77597e-06	5.86628	Q14764
EPSTI1	-1.39516	5.27864	-5.70139	1.33239e-05	0.000108763	2.68222	Q96J88
SMARCA2	-1.39477	5.51561	-7.24956	4.75141e-07	7.03744e-06	6.02969	P51531
TMEM159	-1.39433	4.77404	-5.76248	1.1616e-05	9.73756e-05	2.9335	Q96B96
TGM2	-1.39304	4.95541	-6.09079	5.5993e-06	5.3723e-05	3.63285	P21980
IGFBP7	-1.39179	7.03092	-2.81821	0.0105288	0.0252824	-3.9909	Q16270
LSAMP	-1.39131	4.00364	-5.39844	2.64626e-05	0.000191344	2.25382	Q13449
ZNF549	-1.39062	4.68448	-7.08953	6.60997e-07	9.1856e-06	5.85524	Q6P9A3
TTC39B	-1.39022	5.03326	-6.97685	8.35677e-07	1.10169e-05	5.54958	Q5VTQ0
RAB30	-1.39008	5.06633	-6.0374	6.2994e-06	5.88269e-05	3.4912	Q15771
ALDH2	-1.38959	4.97746	-7.7872	1.60742e-07	2.87014e-06	7.23737	P05091
PDLIM1	-1.38899	6.45615	-8.4621	4.35502e-08	9.81167e-07	8.42399	O00151
LAMC2	-1.38844	4.05473	-5.7235	1.26779e-05	0.000104495	2.98408	Q13753
SLCO2B1	-1.38699	6.11463	-4.9157	8.04206e-05	0.000480645	0.754658	O94956
SIGLEC10	-1.38476	4.59605	-4.84584	9.46026e-05	0.000551293	0.857558	Q96LC7
RALGAPA2	-1.38453	4.94567	-8.11775	8.4155e-08	1.69189e-06	7.90187	Q2PPJ7
SGPP1	-1.38302	5.63267	-5.52218	1.99713e-05	0.000151627	2.20384	Q9BX95
PLD1	-1.38277	4.57387	-5.10227	5.22127e-05	0.000336965	1.46065	Q13393
VAV3	-1.38273	4.11982	-6.78267	1.25681e-06	1.54025e-05	5.30216	Q9UKW4
CTSS	-1.38251	6.56369	-5.92895	8.01076e-06	7.12123e-05	3.10575	P25774
LAX1	-1.37744	4.92981	-6.1939	4.46441e-06	4.44486e-05	3.86877	Q8IWV1
TNS3	-1.3773	5.22067	-5.12268	4.98112e-05	0.000323253	1.35735	Q68CZ2
GP1BA	-1.37719	4.83851	-6.58647	1.90789e-06	2.19419e-05	4.75073	P07359
ZNF14	-1.3766	4.43785	-7.85728	1.39963e-07	2.55703e-06	7.47122	P17017
CEMIP2	-1.37651	5.4125	-7.51555	2.76592e-07	4.44953e-06	6.59626	NA
TPSAB1	-1.37587	4.49908	-2.55525	0.0187398	0.0394192	-4.28857	P20231
CYLD	-1.37565	6.29913	-9.25059	1.02073e-08	2.97699e-07	9.90387	Q9NQC7
CCND1	-1.37489	4.67835	-5.46909	2.25304e-05	0.000167516	2.28358	P24385
IL3RA	-1.37488	4.31827	-6.05736	6.02778e-06	5.6859e-05	3.68434	P26951
ASRGL1	-1.37424	4.1209	-6.17569	4.64616e-06	4.59314e-05	3.98207	Q7L266
COMMD7	-1.37363	4.42606	-8.03564	9.8697e-08	1.92217e-06	7.82684	Q86VX2
VWF	-1.37347	5.14752	-2.78656	0.0112953	0.0266736	-3.97519	P04275
SYNPO2	-1.36941	4.67204	-4.45791	0.000234343	0.0011753	-0.0638849	Q9UMS6
ITGAD	-1.36914	4.22425	-4.5155	0.000204725	0.00104901	0.164249	Q13349
DDX58	-1.36877	4.96881	-6.39755	2.86522e-06	3.08082e-05	4.30853	O95786
FCHSD1	-1.36821	4.30868	-6.79522	1.22392e-06	1.50785e-05	5.2974	Q86WN1
USP53	-1.36818	4.28217	-6.14761	4.94142e-06	4.83452e-05	3.89161	Q70EK8
TNIP1	-1.36798	6.63431	-11.0679	4.78432e-10	2.44144e-08	13.0493	Q15025
TIAM1	-1.36792	4.62539	-8.80465	2.29637e-08	5.7262e-07	9.27507	Q13009
SLC37A1	-1.36516	4.10612	-7.77683	1.64076e-07	2.91775e-06	7.36062	P57057
EHD3	-1.36494	4.55991	-6.2347	4.08313e-06	4.12666e-05	4.0313	Q9NZN3
PTPRC	-1.36416	8.48412	-11.8579	1.41396e-10	9.20159e-09	14.3901	P08575
GMIP	-1.36393	3.89539	-6.94325	8.96496e-07	1.16438e-05	5.67797	Q9P107
EMC10	-1.3634	6.22642	-11.167	4.09229e-10	2.16783e-08	13.194	Q5UCC4
IFFO2	-1.3608	4.91767	-5.85378	9.47051e-06	8.20792e-05	3.10374	Q5TF58
PDGFD	-1.36038	3.54803	-4.14521	0.000488829	0.00215276	-0.573158	Q9GZP0
WDTC1	-1.36021	5.81801	-8.18927	7.32998e-08	1.50939e-06	7.89775	Q8N5D0
S1PR2	-1.35669	5.56952	-3.53112	0.0020646	0.00695661	-2.42553	O95136
RASAL3	-1.35295	6.38942	-11.0938	4.59226e-10	2.3628e-08	13.0796	Q86YV0
SCRN1	-1.35172	4.25319	-4.56655	0.000181635	0.000951319	0.277095	Q12765
BIRC2	-1.35132	5.4801	-11.5901	2.12266e-10	1.2389e-08	13.9087	Q13490
FAM43A	-1.35052	4.60976	-6.6229	1.76492e-06	2.06279e-05	4.87133	Q8N2R8
EMB	-1.35049	6.08434	-14.3613	4.32581e-12	5.94068e-10	17.8294	Q6PCB8
CLIP4	-1.34824	4.5729	-8.7268	2.65239e-08	6.51825e-07	9.1357	Q8N3C7
MALT1	-1.34704	5.60689	-8.53713	3.78047e-08	8.69554e-07	8.59768	Q9UDY8
TNFRSF10B	-1.34625	4.94701	-7.02263	7.5958e-07	1.03101e-05	5.65808	O14763
EXOC3L4	-1.34624	4.48177	-4.76161	0.000115115	0.000647007	0.684761	Q17RC7
SETX	-1.34214	6.34491	-10.6227	9.78506e-10	4.37214e-08	12.3043	Q7Z333
FLT3	-1.34188	3.99649	-5.24771	3.73595e-05	0.000254287	1.90838	P36888
HCLS1	-1.33974	7.07549	-8.20622	7.09474e-08	1.47068e-06	7.97191	P14317
LAG3	-1.33965	4.76123	-4.54338	0.000191771	0.000996304	0.112949	P18627
NLRP2	-1.33511	4.63747	-8.68948	2.84291e-08	6.88677e-07	9.05499	Q9NX02
TCP11L2	-1.33322	4.87751	-7.25655	4.68383e-07	6.97307e-06	6.1659	Q8N4U5
MGST2	-1.3331	4.68204	-6.39787	2.86326e-06	3.08048e-05	4.36682	Q99735
GNG2	-1.33074	5.50278	-10.0519	2.52735e-09	9.32871e-08	11.3754	P59768
PARP12	-1.32854	5.52644	-8.90144	1.92173e-08	4.95065e-07	9.2965	Q9H0J9
PRKCE	-1.3275	4.02401	-4.24812	0.000383698	0.00176207	-0.419913	Q02156
UBE2H	-1.32713	4.63217	-9.57626	5.73451e-09	1.81224e-07	10.6789	P62256
CYB5A	-1.32303	5.10465	-7.86352	1.38254e-07	2.53402e-06	7.35839	P00167
DEK	-1.32155	7.35215	-5.39225	2.68386e-05	0.000193913	1.95534	P35659
PARVB	-1.32151	4.46781	-5.22264	3.95733e-05	0.000267406	1.75713	Q9HBI1
ID3	-1.32127	5.48914	-5.82078	1.01949e-05	8.73053e-05	2.90063	Q02535
CDY2B	-1.32078	3.72915	-5.96153	7.45165e-06	6.68466e-05	3.57126	Q9Y6F7
FLNB	-1.32006	5.39594	-7.15847	5.73123e-07	8.21505e-06	5.85349	O75369
RARRES2	-1.3187	4.93194	-4.13027	0.000506312	0.00221461	-0.894094	Q99969
MME	-1.31768	5.00805	-3.44222	0.0025389	0.00823794	-2.50375	P08473
ZFY	-1.31746	3.94665	-7.1436	5.91006e-07	8.40687e-06	6.08988	P08048
FCRLA	-1.31592	4.25568	-3.59187	0.00179183	0.00618209	-1.98656	Q7L513
ZNF506	-1.31558	5.65281	-10.2977	1.67192e-09	6.53274e-08	11.7769	Q5JVG8
DENND5A	-1.31437	4.92176	-7.04452	7.25759e-07	9.93041e-06	5.70924	Q6IQ26
TLR1	-1.31409	5.06318	-5.0661	5.67613e-05	0.00036108	1.25378	Q15399
ADAM8	-1.31406	4.06283	-5.9506	7.63463e-06	6.83894e-05	3.49136	P78325
MEF2B	-1.31398	4.98537	-2.382	0.0271164	0.0525531	-4.75546	Q02080
PTPRM	-1.31372	4.58862	-6.64233	1.69324e-06	1.98773e-05	4.91628	P28827
PICK1	-1.31367	3.52186	-4.84866	9.39834e-05	0.000548026	1.06431	Q9NRD5
USP20	-1.31315	5.12205	-10.3805	1.45701e-09	5.96767e-08	11.9961	Q9Y2K6
VAV1	-1.3128	5.95189	-7.91132	1.2585e-07	2.36232e-06	7.33078	P15498
SDC3	-1.31086	5.58251	-3.83819	0.00100632	0.00388728	-1.73115	O75056
ZNF701	-1.31044	3.825	-7.60137	2.32759e-07	3.86079e-06	7.04554	Q9NV72
STAT5B	-1.31013	6.12125	-13.5883	1.20068e-11	1.29625e-09	16.791	P51692
BMP2K	-1.31006	5.60306	-5.2937	3.36204e-05	0.000234214	1.6743	Q9NSY1
SNN	-1.30934	5.40551	-7.88192	1.33335e-07	2.46445e-06	7.33707	O75324
CALCOCO1	-1.30769	5.13007	-7.6186	2.24861e-07	3.75311e-06	6.85727	Q9P1Z2
TMEM123	-1.30737	6.68233	-9.6222	5.29197e-09	1.68378e-07	10.594	Q8N131
ZNF43	-1.30668	4.19316	-7.26678	4.58655e-07	6.85304e-06	6.30769	P17038
SPIC	-1.30556	4.62919	-4.46584	0.000230021	0.00115642	-0.0386061	Q8N5J4
B3GNT2	-1.30468	5.25438	-3.95234	0.00076955	0.00312726	-1.38976	Q9NY97
BEND5	-1.30417	4.32697	-6.21994	4.21709e-06	4.24139e-05	4.04146	Q7L4P6
GGA2	-1.30325	7.17614	-3.86672	0.000941101	0.00368644	-1.62552	Q9UJY4
INPP5F	-1.30188	4.62602	-9.9484	3.01375e-09	1.0919e-07	11.3299	Q9Y2H2
IGSF21	-1.30174	5.48611	-5.99024	6.99211e-06	6.36386e-05	3.28415	Q96ID5
PCGF5	-1.30106	6.09236	-10.1199	2.25281e-09	8.48303e-08	11.4468	Q86SE9
AMPD3	-1.30073	4.64295	-9.12057	1.28962e-08	3.5896e-07	9.85498	Q01432
MMD	-1.30052	5.63073	-6.25161	3.93507e-06	4.00084e-05	3.8441	Q15546
GALT	-1.29852	5.44052	-8.60877	3.30507e-08	7.85353e-07	8.75557	P07902
NCEH1	-1.29732	5.12123	-6.55695	2.03242e-06	2.3146e-05	4.61785	Q6PIU2
MOXD1	-1.29678	4.46774	-5.3039	3.28444e-05	0.000229751	1.94324	Q6UVY6
PLAGL1	-1.29302	4.66966	-7.50671	2.8157e-07	4.51236e-06	6.72006	Q9UM63
CTSC	-1.2928	7.04367	-5.08662	5.41327e-05	0.000347435	1.21528	P53634
DERL3	-1.29272	5.26426	-3.92181	0.000826811	0.00331594	-1.46788	Q96Q80
TMEM176A	-1.29215	5.53823	-5.53741	1.92936e-05	0.000147441	2.24135	Q96HP8
TMEM119	-1.28943	5.49906	-3.40053	0.00279673	0.00890765	-2.72314	Q4V9L6
HEMK1	-1.28871	4.25676	-7.43213	3.27407e-07	5.14729e-06	6.63822	Q9Y5R4
SNX19	-1.28755	5.43754	-10.3591	1.50973e-09	6.09011e-08	11.9073	Q92543
LST1	-1.28518	5.59596	-5.55147	1.86887e-05	0.000143789	2.2625	O00453
KLRG1	-1.28487	4.57808	-6.57707	1.94666e-06	2.23426e-05	4.77696	Q96E93
ZNF578	-1.28373	5.25111	-7.7961	1.57932e-07	2.83081e-06	7.19178	Q96N58
SVEP1	-1.28357	4.17188	-2.96325	0.00760893	0.0196532	-3.36675	Q4LDE5
RNF26	-1.28323	4.59049	-7.0152	7.71435e-07	1.04029e-05	5.7108	Q9BY78
RAC2	-1.28308	7.93408	-8.44054	4.53635e-08	1.01423e-06	8.49935	P15153
RELB	-1.28265	5.18357	-8.54	3.76016e-08	8.67019e-07	8.67011	Q01201
JADE2	-1.28104	5.5028	-10.8529	6.74143e-10	3.22845e-08	12.7211	Q9NQC1
LY96	-1.2801	4.92105	-7.43786	3.2363e-07	5.0965e-06	6.52685	Q9Y6Y9
HEG1	-1.27932	5.33568	-8.27316	6.23922e-08	1.31375e-06	8.12194	Q9ULI3
PLXNB2	-1.27749	5.5283	-7.08395	6.68688e-07	9.25804e-06	5.66335	O15031
GFOD1	-1.27712	3.94336	-7.27835	4.47913e-07	6.70864e-06	6.36956	Q9NXC2
TMEM140	-1.27643	5.15603	-6.50705	2.26229e-06	2.52256e-05	4.49709	Q9NV12
LGALS9C	-1.27623	6.11555	-6.63949	1.70351e-06	1.99726e-05	4.66177	Q6DKI2
CFLAR	-1.27575	6.76808	-7.87453	1.35287e-07	2.4968e-06	7.28403	O15519
PPP1R13B	-1.27479	3.8523	-5.8179	1.02609e-05	8.77193e-05	3.22977	Q96KQ4
CTBP2	-1.27319	5.92	-6.48377	2.37856e-06	2.624e-05	4.32581	P56545
SIGLEC14	-1.27292	4.70803	-5.5404	1.91632e-05	0.000146565	2.43628	Q08ET2
CD226	-1.27123	4.71131	-4.62963	0.000156694	0.000840968	0.322373	Q15762
PAK1	-1.2708	4.59302	-4.63969	0.00015305	0.000825206	0.372184	Q13153
FCGRT	-1.26948	5.525	-3.30766	0.00346681	0.0105731	-2.93999	P55899
SIK1	-1.26905	4.58168	-6.62027	1.77485e-06	2.07051e-05	4.86786	P57059
SLC8B1	-1.26853	4.6597	-6.48671	2.36352e-06	2.61049e-05	4.56242	Q6J4K2
CTSD	-1.26762	7.92777	-4.48462	0.000220101	0.00111465	-0.104662	P07339
ARID5B	-1.26759	4.93274	-9.53501	6.16457e-09	1.92213e-07	10.557	Q14865
SH3BGRL	-1.26755	6.16655	-9.7833	4.00115e-09	1.36867e-07	10.8567	O75368
ARHGAP31	-1.26748	4.74186	-6.68942	1.53163e-06	1.82205e-05	4.98493	Q2M1Z3
CHST15	-1.26715	5.26684	-4.6648	0.000144318	0.000785383	0.267663	Q7LFX5
SYNPO	-1.26662	4.20018	-5.41055	2.57417e-05	0.000186782	2.24252	Q8N3V7
TIFA	-1.26519	4.93605	-6.95094	8.82187e-07	1.1498e-05	5.50188	Q96CG3
RAPH1	-1.2649	4.63512	-3.63808	0.00160849	0.00568145	-1.9683	Q70E73
PLEKHA2	-1.26107	6.72819	-4.7187	0.000127242	0.000706031	0.321765	Q9HB19
TRAT1	-1.26024	4.84296	-6.3881	2.92448e-06	3.13731e-05	4.30673	Q6PIZ9
FAM184A	-1.26019	3.61097	-3.67049	0.00149104	0.00534513	-1.68147	Q8NB25
CLNK	-1.2593	4.35419	-5.83279	9.92488e-06	8.54226e-05	3.1716	Q7Z7G1
CCDC141	-1.25909	4.82697	-8.16672	7.65566e-08	1.56782e-06	8.01228	Q6ZP82
SPIN3	-1.25864	3.88537	-3.61858	0.00168349	0.00587704	-1.84934	Q5JUX0
MGAT5	-1.25772	5.45615	-7.10128	6.45081e-07	9.03162e-06	5.71339	Q09328
PCSK7	-1.25757	5.79944	-12.8297	3.42656e-11	3.04752e-09	15.7308	Q16549
CRACR2A	-1.25551	4.05991	-6.03361	6.35237e-06	5.91737e-05	3.67645	NA
NME3	-1.25501	4.84336	-8.49512	4.09181e-08	9.29716e-07	8.64747	Q13232
HSFY1	-1.25437	3.36084	-6.29294	3.59596e-06	3.70241e-05	4.34854	Q96LI6
HSPB8	-1.25379	4.34177	-6.20967	4.31293e-06	4.32381e-05	4.0158	Q9UJY1
CLECL1	-1.25266	4.87742	-3.45433	0.00246848	0.00805269	-2.44859	Q8IZS7
CNR2	-1.25227	4.74977	-6.22735	4.14924e-06	4.18442e-05	3.97148	P34972
TRIM5	-1.25074	4.6749	-7.35374	3.83969e-07	5.88343e-06	6.40266	Q9C035
PLEKHG5	-1.25018	4.27601	-3.03044	0.00653689	0.0174863	-3.24534	O94827
TESC	-1.2494	4.90995	-6.99682	8.01552e-07	1.06856e-05	5.60582	Q96BS2
AHR	-1.24822	5.74059	-7.74303	1.75451e-07	3.0733e-06	7.00145	P35869
NPC2	-1.24817	6.48088	-4.92478	7.87438e-05	0.000471982	0.783091	P61916
LRRK2	-1.24787	4.80026	-7.23132	4.93278e-07	7.24859e-06	6.12211	Q5S007
GPR160	-1.24774	4.55943	-5.06968	5.62925e-05	0.000358587	1.38231	Q9UJ42
SERPINB6	-1.24647	5.14732	-5.82012	1.02099e-05	8.73713e-05	2.96527	P35237
WASHC2A	-1.24595	5.18515	-8.95144	1.75362e-08	4.58717e-07	9.44239	NA
LMF1	-1.24547	4.95405	-7.30923	4.20486e-07	6.34363e-06	6.2531	Q96S06
GCA	-1.24504	5.30962	-6.79706	1.21917e-06	1.50301e-05	5.08838	P28676
YPEL3	-1.24461	6.20156	-8.61857	3.24501e-08	7.74036e-07	8.71194	P61236
PLA1A	-1.24453	4.27115	-6.2188	4.22758e-06	4.24736e-05	4.04906	Q53H76
DOCK8	-1.24279	5.92792	-8.17995	7.46285e-08	1.53337e-06	7.86264	Q8NF50
TMED8	-1.24102	5.19343	-4.19577	0.000433986	0.00195033	-0.816374	Q6PL24
BPY2	-1.24054	3.96118	-7.08879	6.6201e-07	9.19284e-06	5.9727	O14599
RAB13	-1.24004	4.99636	-5.67543	1.41256e-05	0.000114061	2.67146	P51153
LACTB	-1.2399	4.40898	-5.79876	1.07097e-05	9.10444e-05	3.08345	P83111
ALKBH3	-1.23947	4.6633	-6.87493	1.03466e-06	1.31547e-05	5.39699	Q96Q83
ZNF468	-1.23911	4.38315	-8.10385	8.64521e-08	1.72347e-06	7.96513	Q5VIY5
TTN	-1.23652	4.92808	-7.69839	1.91739e-07	3.31278e-06	7.0573	Q8WZ42
P2RY13	-1.23579	4.33443	-6.23272	4.10089e-06	4.14237e-05	4.06757	Q9BPV8
N4BP2L2	-1.2354	6.14731	-10.0671	2.46317e-09	9.10984e-08	11.352	Q92802
MED12	-1.23518	4.97213	-9.25005	1.02171e-08	2.97699e-07	10.0336	Q93074
EXO5	-1.23353	4.43198	-7.08733	6.64013e-07	9.2138e-06	5.89129	Q9H790
BEX2	-1.23308	4.17513	-8.04514	9.68898e-08	1.89059e-06	7.88102	Q9BXY8
TSC22D3	-1.23207	5.38536	-7.37023	3.71289e-07	5.73579e-06	6.28951	Q99576
DYSF	-1.23122	4.82113	-4.57521	0.000177986	0.000935616	0.164389	O75923
DGKH	-1.23084	4.63838	-6.01006	6.69188e-06	6.16293e-05	3.51147	Q86XP1
ENGASE	-1.23069	5.04554	-7.01557	7.70824e-07	1.04029e-05	5.61285	Q8NFI3
GIMAP8	-1.22975	4.85875	-4.67518	0.000140858	0.000769016	0.390094	Q8ND71
RIN3	-1.22921	4.90637	-4.86515	9.04475e-05	0.000530722	0.822568	Q8TB24
PNOC	-1.22836	4.48527	-6.03308	6.35973e-06	5.92127e-05	3.59432	Q13519
PKIG	-1.228	4.85442	-6.37547	3.00561e-06	3.20227e-05	4.2731	Q9Y2B9
ZBTB20	-1.22683	4.27447	-5.25592	3.66622e-05	0.000250179	1.87217	Q9HC78
ERGIC1	-1.22627	5.85109	-10.3606	1.50583e-09	6.09011e-08	11.8619	Q969X5
TVP23A	-1.22403	4.45572	-6.28536	3.65584e-06	3.75372e-05	4.1599	A6NH52
ATG16L2	-1.22345	4.786	-6.12857	5.15256e-06	5.0096e-05	3.74346	Q8NAA4
GAPT	-1.22303	4.30795	-4.83547	9.6914e-05	0.000563356	0.890408	Q8N292
FERMT3	-1.22223	6.27538	-6.20236	4.38249e-06	4.38179e-05	3.69926	Q86UX7
BNIP3	-1.22191	4.6056	-8.42127	4.70505e-08	1.03915e-06	8.54548	Q12983
NCOA3	-1.22012	4.89023	-5.27156	3.53707e-05	0.000243501	1.7726	Q9Y6Q9
KLHL22	-1.2201	4.76003	-8.16097	7.74106e-08	1.58011e-06	8.01202	Q53GT1
TP53I11	-1.21963	4.6273	-6.81084	1.18421e-06	1.47058e-05	5.26683	O14683
SEPTIN9	-1.21952	7.42505	-10.908	6.17176e-10	3.00945e-08	12.8443	NA
ACY3	-1.21949	4.41571	-6.73336	1.39516e-06	1.68547e-05	5.1422	Q96HD9
DUSP22	-1.21903	5.30822	-10.3502	1.53221e-09	6.14099e-08	11.9066	Q9NRW4
GSTM2	-1.21703	4.07527	-5.29213	3.37419e-05	0.000234798	1.99429	P28161
MS4A6A	-1.21655	4.45744	-4.07516	0.000576435	0.00246204	-0.917319	Q9H2W1
EPB41	-1.21612	6.01385	-11.913	1.3018e-10	8.56117e-09	14.3595	P11171
TMEM150C	-1.21608	4.50078	-3.37797	0.00294682	0.00928123	-2.52867	B9EJG8
CFP	-1.21575	4.07244	-3.96257	0.00075125	0.00306758	-1.09509	P27918
OGG1	-1.21543	4.44451	-5.41571	2.54408e-05	0.00018503	2.20446	O15527
GPR18	-1.21542	4.87886	-6.00145	6.82069e-06	6.25996e-05	3.43657	Q14330
RAB37	-1.2137	4.74401	-7.69009	1.94936e-07	3.35376e-06	7.07579	Q96AX2
SNX8	-1.21259	4.61983	-5.22821	3.90703e-05	0.000264677	1.73381	Q9Y5X2
TMEM178B	-1.21241	3.85029	-5.85886	9.36389e-06	8.13817e-05	3.32112	H3BS89
TFEC	-1.21059	4.4443	-6.80523	1.19832e-06	1.48317e-05	5.29058	O14948
TSPAN7	-1.20922	4.11276	-3.97457	0.000730342	0.00299596	-1.07588	P41732
CERS4	-1.20882	5.31702	-5.48255	2.18514e-05	0.000163771	2.15016	Q9HA82
FHIP2B	-1.20783	5.27422	-7.03893	7.34247e-07	1.00318e-05	5.60836	NA
DYRK2	-1.2077	5.3976	-10.6908	8.7581e-10	4.02894e-08	12.4641	Q92630
TMEM134	-1.2075	5.32877	-11.7752	1.6017e-10	1.0005e-08	14.2039	Q9H6X4
USP12	-1.20708	4.26592	-5.31716	3.18623e-05	0.00022429	2.014	O75317
GAS6	-1.20648	4.93314	-3.41213	0.0027225	0.00871285	-2.56186	Q14393
UGT8	-1.20522	4.02158	-5.38271	2.74292e-05	0.000197493	2.21166	Q16880
ZNF518B	-1.20398	4.71136	-9.67658	4.81372e-09	1.56904e-07	10.841	Q9C0D4
MYO1C	-1.20397	5.59463	-8.09609	8.77621e-08	1.74006e-06	7.72363	O00159
RASGRP2	-1.20343	5.52681	-8.37797	5.10813e-08	1.11194e-06	8.28802	Q7LDG7
THEMIS2	-1.20341	5.49195	-6.24698	3.97505e-06	4.03709e-05	3.84647	Q5TEJ8
CA8	-1.20338	4.05236	-6.89141	9.99434e-07	1.27329e-05	5.54242	P35219
COMMD6	-1.20117	6.62218	-10.8473	6.80245e-10	3.24935e-08	12.6869	Q7Z4G1
DNAJA4	-1.20045	4.54983	-9.32697	8.9058e-09	2.63603e-07	10.241	Q8WW22
CD69	-1.19998	5.56709	-7.1634	5.67327e-07	8.14448e-06	5.8197	Q07108
C1orf54	-1.19873	4.51466	-5.78256	1.11052e-05	9.39788e-05	3.02451	NA
TMEM176B	-1.19742	5.37548	-5.03552	6.09197e-05	0.000381904	1.10099	Q3YBM2
B3GALNT1	-1.19546	4.26082	-6.12514	5.19161e-06	5.0397e-05	3.84232	O75752
RIPOR1	-1.19541	5.07717	-7.28264	4.4399e-07	6.65522e-06	6.16462	NA
ABCC3	-1.19502	5.04494	-6.35035	3.17395e-06	3.35483e-05	4.17087	O15438
VAMP8	-1.19262	6.45211	-6.77648	1.27338e-06	1.55749e-05	4.96723	Q9BV40
IGHM	-1.19232	7.98508	-3.20858	0.00435446	0.0126362	-3.04043
KLRC4	-1.19199	4.57899	-5.06136	5.73863e-05	0.000364579	1.3566	O43908
ITPRIPL2	-1.19179	4.56287	-5.28877	3.40022e-05	0.000236088	1.8853	Q3MIP1
ALS2CL	-1.19033	4.40667	-5.30646	3.26525e-05	0.000228737	1.96044	Q60I27
ZNF710	-1.19017	4.78134	-7.92665	1.2212e-07	2.30155e-06	7.54203	Q8N1W2
UST	-1.18956	4.06993	-6.19388	4.46462e-06	4.44486e-05	4.02929	Q9Y2C2
RAB4A	-1.18899	5.08934	-8.93724	1.79975e-08	4.70125e-07	9.43008	P20338
MARCHF1	-1.18858	4.73706	-5.3206	3.16124e-05	0.000222646	1.91886	NA
RAMP3	-1.18782	4.58096	-4.44012	0.000244338	0.00121549	-0.0937814	O60896
CDH17	-1.18668	4.05562	-4.08171	0.00056761	0.00242814	-0.816552	Q12864
FAM78A	-1.18366	5.18711	-9.79398	3.92806e-09	1.34861e-07	10.9647	Q5JUQ0
NPDC1	-1.18341	5.8457	-4.74038	0.000120961	0.000676807	0.34154	Q9NQX5
ERAP2	-1.1834	4.87808	-8.62435	3.21012e-08	7.68658e-07	8.8832	Q6P179
SNURF	-1.18285	5.65557	-9.89028	3.32873e-09	1.1842e-07	11.0629	Q9Y675
XYLT1	-1.18268	5.00361	-8.22394	6.85708e-08	1.42842e-06	8.08521	Q86Y38
ZNF395	-1.18253	4.64811	-6.3154	3.42441e-06	3.5631e-05	4.18595	Q9H8N7
TNFRSF25	-1.18201	4.94985	-5.71139	1.30278e-05	0.000106813	2.7631	Q93038
KDM4C	-1.17804	5.9442	-11.6254	2.01121e-10	1.18872e-08	13.9147	Q9H3R0
ZHX2	-1.17736	5.53859	-7.095	6.53531e-07	9.1125e-06	5.67993	Q9Y6X8
SYNE1	-1.17716	5.18367	-11.4256	2.734e-10	1.54617e-08	13.678	Q8NF91
MAP4K5	-1.17638	4.50637	-5.84064	9.7526e-06	8.41336e-05	3.15575	Q9Y4K4
RASGEF1B	-1.17558	4.24211	-5.70524	1.3209e-05	0.000108109	2.90408	Q0VAM2
MAP3K8	-1.17495	5.02594	-4.82224	9.99458e-05	0.000577207	0.683646	P41279
SYNE2	-1.17486	5.55944	-5.8266	1.00632e-05	8.63347e-05	2.89061	Q8WXH0
SETDB2	-1.17384	4.81669	-8.96819	1.70076e-08	4.47721e-07	9.53992	Q96T68
PLVAP	-1.1737	5.21436	-3.57755	0.00185277	0.00635989	-2.26574	Q9BX97
KRCC1	-1.17343	5.0184	-8.52491	3.8684e-08	8.88685e-07	8.66493	Q9NPI7
HMSD	-1.17238	3.44891	-5.46061	2.29689e-05	0.000169897	2.47816	A8MTL9
LTBP4	-1.17161	4.7721	-6.9499	8.84114e-07	1.15151e-05	5.53237	Q8N2S1
STX3	-1.17026	4.15721	-5.46311	2.28385e-05	0.000169	2.36937	Q13277
EBF1	-1.17012	5.31035	-4.31503	0.000327827	0.0015489	-0.573491	Q9UH73
TNFAIP8L2	-1.16934	4.62443	-7.28866	4.3856e-07	6.58439e-06	6.27345	Q6P589
CLIP2	-1.16922	4.60731	-5.16723	4.49516e-05	0.0002974	1.59405	Q9UDT6
TVP23B	-1.1685	6.26707	-9.94784	3.01664e-09	1.0919e-07	11.1444	Q9NYZ1
ELAPOR1	-1.16839	4.55305	-8.11189	8.51166e-08	1.70571e-06	7.95125	NA
CHCHD10	-1.1672	6.34229	-8.34271	5.46282e-08	1.17817e-06	8.18089	Q8WYQ3
INPP4B	-1.16614	5.31325	-4.69086	0.00013579	0.000746363	0.306349	O15327
MBNL1	-1.16531	6.80491	-6.75279	1.33888e-06	1.62801e-05	4.94562	Q9NR56
PYCARD	-1.16516	5.26335	-7.25598	4.68929e-07	6.97307e-06	6.06426	Q9ULZ3
VAV2	-1.16451	4.93116	-5.74545	1.20684e-05	0.000100529	2.84338	P52735
HLA-DQB1	-1.16347	7.80162	-4.80724	0.0001035	0.000594293	0.642393
MAP2K6	-1.16313	4.62714	-6.25634	3.89467e-06	3.9684e-05	4.05814	P52564
ZNF354B	-1.16305	4.06318	-3.75817	0.0012142	0.00452194	-1.56719	Q96LW1
STARD10	-1.16284	4.27783	-6.91958	9.42078e-07	1.21346e-05	5.56407	Q9Y365
CHST11	-1.16256	4.55271	-4.85591	9.24116e-05	0.000541057	0.882141	Q9NPF2
STOM	-1.16191	5.25775	-3.65726	0.00153791	0.00547742	-2.09867	P27105
RGS9	-1.16169	4.61679	-3.17813	0.00466919	0.0133772	-3.00524	O75916
PARP8	-1.16161	5.38529	-7.62498	2.22007e-07	3.72032e-06	6.80518	Q8N3A8
CNOT6L	-1.16136	6.17616	-10.5137	1.16951e-09	4.99838e-08	12.1125	Q96LI5
PLCL2	-1.16097	5.22863	-9.3233	8.96416e-09	2.64492e-07	10.1131	Q9UPR0
LPIN1	-1.16062	5.58244	-8.93329	1.81279e-08	4.7287e-07	9.33712	Q14693
BTN3A1	-1.16045	5.77028	-6.46968	2.45186e-06	2.68898e-05	4.29721	O00481
PPP1R16B	-1.15974	4.48718	-6.47761	2.41032e-06	2.65277e-05	4.57288	Q96T49
TCIRG1	-1.15903	6.0728	-8.46106	4.36362e-08	9.81921e-07	8.40403	Q13488
FBXO6	-1.15854	4.23835	-4.69456	0.000134622	0.000741694	0.574733	Q9NRD1
MARF1	-1.15751	6.20104	-9.26322	9.97914e-09	2.92132e-07	9.91704	NA
AGTRAP	-1.15692	4.34261	-5.55836	1.83991e-05	0.000141824	2.54982	Q6RW13
BHLHE40	-1.15521	4.95306	-7.75634	1.70878e-07	3.00933e-06	7.16202	O14503
SAP25	-1.15434	6.20819	-9.48068	6.78281e-09	2.09047e-07	10.3124	Q8TEE9
RBMS3	-1.15398	4.36972	-4.5457	0.00019073	0.000992277	0.19987	Q6XE24
SLCO2A1	-1.15376	4.24523	-3.51868	0.00212532	0.00711118	-2.15345	Q92959
TRDC	-1.15359	3.31412	-3.14698	0.00501399	0.0141921	-2.81074	B7Z8K6
RAB6B	-1.15318	3.61762	-3.67801	0.00146502	0.00527616	-1.66766	Q9NRW1
PLEKHA1	-1.15267	4.33735	-4.97517	7.00559e-05	0.000427732	1.20776	Q9HB21
ZNF721	-1.15241	6.0223	-11.1559	4.16403e-10	2.19694e-08	13.1682	Q8TF20
MGAT3	-1.15213	3.91599	-4.9512	7.40593e-05	0.00044851	1.23567	Q09327
ABCG1	-1.15174	5.02009	-5.62127	1.59599e-05	0.000125667	2.53611	P45844
CPT1A	-1.1512	4.79928	-4.98417	6.86103e-05	0.000420281	1.12153	P50416
CYBRD1	-1.15006	5.03277	-4.39646	0.000270718	0.00132257	-0.316699	Q53TN4
KMO	-1.14995	3.92279	-4.20824	0.000421438	0.00190355	-0.495928	O15229
CISH	-1.14952	4.43743	-7.19578	5.30688e-07	7.72538e-06	6.11569	Q9NSE2
ZNF101	-1.14831	5.68914	-8.89163	1.95662e-08	5.01974e-07	9.24528	Q8IZC7
C1QTNF1	-1.14771	4.82184	-5.90101	8.52432e-06	7.51694e-05	3.2209	Q9BXJ1
ANKRD12	-1.14762	5.53614	-11.2073	3.84101e-10	2.04383e-08	13.2826	Q6UB98
S1PR3	-1.14728	4.40786	-3.84211	0.00099711	0.00386209	-1.44908	Q99500
CCDC88B	-1.14715	6.8179	-10.3092	1.64024e-09	6.4767e-08	11.8013	A6NC98
ZNF141	-1.14536	5.13944	-7.69237	1.94055e-07	3.34351e-06	6.98957	Q15928
LILRB4	-1.14483	5.56894	-6.40334	2.82956e-06	3.04949e-05	4.17367	Q8NHJ6
C1orf162	-1.1444	5.71987	-4.94379	7.53448e-05	0.000455262	0.824854	NA
ZCCHC7	-1.14412	4.73749	-5.67915	1.40077e-05	0.000113256	2.73773	Q8N3Z6
GRHPR	-1.1432	5.96414	-5.23516	3.84517e-05	0.00026096	1.49096	Q9UBQ7
RNASE6	-1.14199	4.50562	-4.31537	0.000327565	0.0015485	-0.369862	Q93091
RASL11A	-1.14196	5.22354	-4.50363	0.000210503	0.00107508	-0.111258	Q6T310
TPMT	-1.14087	5.28619	-8.4736	4.26143e-08	9.64735e-07	8.50664	P51580
LTA	-1.14013	5.06525	-6.17942	4.60837e-06	4.56365e-05	3.78151
CACNA2D3	-1.13849	4.21978	-7.09443	6.54306e-07	9.11296e-06	5.94218	Q8IZS8
PRCP	-1.13826	5.2887	-5.48867	2.15495e-05	0.000161638	2.1637	P42785
PLSCR3	-1.13762	5.43212	-6.41057	2.78564e-06	3.00737e-05	4.21161	NA
SNX33	-1.13711	4.30825	-4.21256	0.000417181	0.00188706	-0.565909	Q8WV41
ARHGDIB	-1.13664	9.33326	-5.66178	1.45665e-05	0.000116864	2.72482	P52566
SLC43A1	-1.13613	4.20327	-5.61201	1.6297e-05	0.000127676	2.6996	O75387
ZFPM1	-1.1349	5.0532	-6.20182	4.38762e-06	4.38456e-05	3.83291	Q8IX07
SPAG16	-1.13433	4.68208	-4.97554	6.99956e-05	0.000427504	1.12905	Q8N0X2
PDK3	-1.13427	4.79583	-6.62248	1.7665e-06	2.06335e-05	4.82016	Q15120
CD1C	-1.13377	4.66566	-5.12664	4.93584e-05	0.000320948	1.48454	P29017
ZBTB10	-1.1327	4.03102	-6.20591	4.34854e-06	4.3525e-05	4.06189	Q96DT7
PLIN3	-1.13188	5.52251	-5.60243	1.66538e-05	0.000130089	2.37712	O60664
MVB12B	-1.13079	4.41626	-5.59857	1.67996e-05	0.000130954	2.62614	Q9H7P6
OSMR	-1.13052	4.87543	-4.87114	8.91946e-05	0.000524359	0.83739	Q99650
MEF2C	-1.13037	5.77214	-4.06247	0.000593909	0.00252503	-1.24617	Q06413
DBNDD2	-1.12983	4.96579	-4.7241	0.000125648	0.000699055	0.469287	Q9BQY9
CALHM6	-1.12864	5.37434	-2.7796	0.0114709	0.0269929	-4.07689	NA
IFITM1	-1.12804	6.968	-3.23989	0.00405232	0.0119396	-3.07935	P13164
NELL2	-1.12752	4.18078	-4.85151	9.3363e-05	0.00054526	0.95281	Q99435
STAT3	-1.12672	6.71019	-6.32504	3.35335e-06	3.50478e-05	4.0004	P40763
MARVELD2	-1.12623	5.04278	-7.7731	1.65291e-07	2.93176e-06	7.17522	Q8N4S9
TLR9	-1.12565	5.29169	-5.07907	5.50853e-05	0.000352701	1.21208	Q9NR96
GNPDA1	-1.1251	4.63536	-7.17375	5.55343e-07	8.00938e-06	6.02978	P46926
MAP3K1	-1.12451	5.29563	-8.0487	9.62205e-08	1.87982e-06	7.67416	Q13233
ETS2	-1.12303	4.6137	-3.85709	0.000962624	0.00374873	-1.46287	P15036
RXRA	-1.12235	4.63285	-4.66899	0.000142914	0.000779558	0.425507	P19793
AGPAT4	-1.12233	4.62546	-2.97067	0.00748269	0.0194265	-3.46263	Q9NRZ5
STX17	-1.12085	4.92544	-6.45597	2.52545e-06	2.75835e-05	4.4251	P56962
FADS1	-1.12061	4.83555	-6.03566	6.32367e-06	5.89946e-05	3.51539	O60427
RGS10	-1.12048	6.28659	-8.75823	2.50221e-08	6.18171e-07	8.97689	O43665
NIPAL3	-1.11985	5.00464	-9.09548	1.34948e-08	3.72292e-07	9.7371	Q6P499
TBC1D22B	-1.11964	4.86687	-7.34984	3.87034e-07	5.91058e-06	6.34618	Q9NU19
YPEL2	-1.11921	4.07358	-5.17033	4.46323e-05	0.000295707	1.71262	Q96QA6
TPP1	-1.11893	6.55871	-8.30127	5.91245e-08	1.25773e-06	8.11213	O14773
ZNF841	-1.11838	5.67993	-9.16171	1.19738e-08	3.39356e-07	9.74469	Q6ZN19
ABLIM1	-1.11807	5.35884	-9.55368	5.96596e-09	1.87586e-07	10.5031	O14639
PREX1	-1.11802	5.11833	-6.16126	4.7956e-06	4.71407e-05	3.72623	Q8TCU6
TARBP1	-1.11779	4.96805	-8.86507	2.05445e-08	5.23478e-07	9.31431	Q13395
PRAG1	-1.11666	4.69354	-4.64936	0.000149626	0.000810021	0.363908	NA
CSF1	-1.11524	4.81121	-4.90469	8.25036e-05	0.000491208	0.932096	P09603
KLHL29	-1.11423	4.32291	-6.82829	1.1414e-06	1.42966e-05	5.36055	Q96CT2
UAP1L1	-1.11389	4.45213	-5.2172	4.00706e-05	0.000270082	1.74183	Q3KQV9
SLC12A7	-1.11326	4.82362	-5.55079	1.87174e-05	0.000143803	2.42101	Q9Y666
NEIL2	-1.1124	4.56716	-5.84799	9.59386e-06	8.29942e-05	3.15647	Q969S2
NIN	-1.1119	5.94618	-6.57841	1.94107e-06	2.23097e-05	4.52295	Q8N4C6
HLA-DMB	-1.11147	7.07712	-4.51706	0.000203976	0.00104575	-0.113069	P28068
THRB	-1.11105	3.87224	-4.80966	0.000102918	0.000591449	0.914114	P10828
CMIP	-1.11098	5.34634	-5.28374	3.43966e-05	0.000237993	1.67807	Q8IY22
BACE2	-1.11072	4.87016	-5.20987	4.07514e-05	0.000273979	1.62559	Q9Y5Z0
GCNT2	-1.11059	4.29827	-5.55117	1.87015e-05	0.000143799	2.54145	Q8N0V5
SMAD5	-1.11	5.00049	-4.98973	6.77324e-05	0.000415857	1.07716	Q99717
NMRK1	-1.109	4.56794	-5.89098	8.71687e-06	7.67224e-05	3.25447	Q9NWW6
ARL6IP1	-1.10836	6.88871	-6.50495	2.27254e-06	2.53247e-05	4.41494	Q15041
TGFBR2	-1.10726	6.03932	-4.7049	0.000131408	0.00072634	0.245897	P37173
TNFSF12	-1.1072	4.55737	-4.89119	8.51335e-05	0.00050404	0.962582	O43508
RNF144B	-1.10713	4.68551	-4.647	0.000150452	0.000813314	0.359781	Q7Z419
OR5K4	-1.10531	3.97854	-4.32199	0.0003225	0.00152915	-0.241839	A6NMS3
SIGLEC8	-1.10474	4.19953	-5.28391	3.43833e-05	0.000237993	1.94934	Q9NYZ4
ST6GALNAC4	-1.10454	4.5184	-7.14868	5.84826e-07	8.33165e-06	6.00004	Q9H4F1
FILIP1L	-1.1038	4.53761	-5.96385	7.41344e-06	6.65997e-05	3.42487	Q4L180
FMNL3	-1.10349	5.26	-7.329	4.03844e-07	6.12224e-06	6.21413	Q8IVF7
VCL	-1.10325	4.76009	-6.7351	1.39002e-06	1.68144e-05	5.06999	P18206
ZNF347	-1.10314	3.88052	-5.808	1.04905e-05	8.9466e-05	3.20034	Q96SE7
CPM	-1.10288	4.81148	-5.49341	2.13189e-05	0.000160102	2.29139	P14384
COCH	-1.10263	4.66914	-2.47687	0.0221741	0.0450403	-4.4992	O43405
TNFSF10	-1.10202	5.24769	-4.22613	0.000404072	0.00183711	-0.777385	P50591
ZNF595	-1.10184	4.44999	-6.17126	4.69156e-06	4.62642e-05	3.90569
IL11RA	-1.10145	4.62715	-5.81121	1.04155e-05	8.88671e-05	3.06122	Q14626
NUDT16	-1.09974	4.33599	-5.99358	6.94054e-06	6.3357e-05	3.53323	Q96DE0
RGPD2	-1.09936	6.32258	-9.80907	3.8272e-09	1.32137e-07	10.9011	P0DJD1
ABHD14B	-1.09929	5.82239	-9.8309	3.68601e-09	1.28439e-07	10.9397	Q96IU4
KCNC3	-1.09875	4.85235	-9.79213	3.94066e-09	1.35045e-07	11.0162	Q14003
STAT6	-1.09738	7.18457	-9.51335	6.40368e-09	1.99004e-07	10.4411	P42226
SLITRK3	-1.09732	3.52554	-3.90938	0.000851322	0.00339529	-1.12247	O94933
MGP	-1.09729	4.5443	-2.66585	0.0147357	0.0327485	-4.08565	P08493
ATP6V1A	-1.09686	5.64023	-8.31125	5.80084e-08	1.23962e-06	8.13346	P38606
SYNRG	-1.09599	6.25243	-14.372	4.26667e-12	5.92438e-10	17.8386	Q9UMZ2
MOB3A	-1.09583	6.98378	-6.186	4.54237e-06	4.50786e-05	3.72038	Q96BX8
PRKCZ	-1.09562	4.45232	-6.02354	6.49541e-06	6.01462e-05	3.57611	Q05513
C3	-1.09416	7.31731	-3.77491	0.00116744	0.00437749	-1.82012	P01024
CAMK1D	-1.09378	4.7249	-6.11366	5.32433e-06	5.1578e-05	3.71534	Q8IU85
BAZ2B	-1.09329	4.71084	-5.74144	1.21775e-05	0.000101292	2.88331	Q9UIF8
HAVCR1	-1.0929	3.58224	-4.23718	0.000393696	0.00179957	-0.371456	Q96D42
IKZF4	-1.0926	4.68954	-6.08395	5.68434e-06	5.42219e-05	3.65781	Q9H2S9
CYP27A1	-1.09227	4.3362	-4.14851	0.000485041	0.0021391	-0.722182	Q02318
DGKZ	-1.09187	5.92587	-11.6177	2.03486e-10	1.1989e-08	13.8998	Q13574
IL33	-1.09181	5.08815	-4.81449	0.000101765	0.000585721	0.644165	O95760
CCDC106	-1.09111	4.44902	-7.69493	1.93066e-07	3.32954e-06	7.13703	Q9BWC9
CLEC17A	-1.08961	5.71988	-4.06771	0.000586619	0.00249915	-1.23416	Q6ZS10
TRIM34	-1.08835	4.18196	-6.89683	9.88123e-07	1.26232e-05	5.53114	Q9BYJ4
XKR6	-1.08798	4.27623	-3.9388	0.000794444	0.00320887	-1.19652	Q5GH73
TBC1D22A	-1.08782	6.35977	-9.19961	1.11846e-08	3.21375e-07	9.80422	Q8WUA7
NR3C2	-1.08764	4.22204	-4.35702	0.000297013	0.00142899	-0.2105	P08235
ORAI2	-1.08727	5.79353	-7.67395	2.01312e-07	3.4337e-06	6.84437	Q96SN7
LYPLAL1	-1.08633	5.003	-4.90492	8.24598e-05	0.000491104	0.87913	Q5VWZ2
IL21R	-1.0859	5.99709	-6.25238	3.92851e-06	3.99634e-05	3.80138	Q9HBE5
CRELD2	-1.08534	4.45149	-6.82801	1.14207e-06	1.42966e-05	5.33527	Q6UXH1
HIP1R	-1.08491	4.70582	-3.13174	0.00519166	0.0145899	-3.13551	O75146
ZNF528	-1.08398	4.20404	-5.71771	1.2844e-05	0.000105677	2.9386	Q3MIS6
CBLB	-1.08137	5.50676	-8.5577	3.6371e-08	8.45955e-07	8.62722	Q13191
ZNF730	-1.08112	4.53732	-6.38709	2.93088e-06	3.14237e-05	4.36306	Q6ZMV8
SOX8	-1.08068	4.13821	-4.32275	0.00032193	0.00152684	-0.272938	P57073
ZNF729	-1.08021	4.40716	-6.01646	6.59779e-06	6.0913e-05	3.56978	A6NN14
CLIC2	-1.08014	4.65102	-5.26941	3.55455e-05	0.000244344	1.81553	O15247
RASSF4	-1.07902	5.7689	-3.48399	0.00230402	0.00760017	-2.59198	Q9H2L5
AFTPH	-1.079	5.68858	-4.42856	0.00025106	0.00124246	-0.381683	Q6ULP2
PLGLB1	-1.07885	4.83098	-5.61177	1.6306e-05	0.000127693	2.55735	Q02325
ZNF362	-1.07876	4.91833	-6.08594	5.65951e-06	5.40571e-05	3.60504	Q5T0B9
RELL1	-1.07865	4.93713	-5.3748	2.79295e-05	0.000200785	1.9863	Q8IUW5
ITPKB	-1.07854	6.27282	-7.39598	3.52341e-07	5.48847e-06	6.26715	P27987
SLC25A45	-1.07793	4.10654	-6.52168	2.19228e-06	2.46213e-05	4.73927	Q8N413
NECAP2	-1.07789	6.10052	-10.1133	2.27785e-09	8.56005e-08	11.426	Q9NVZ3
DMXL1	-1.07737	5.48115	-5.84719	9.61092e-06	8.31033e-05	2.93859	Q9Y485
IFIH1	-1.07688	5.31661	-7.22087	5.03984e-07	7.38847e-06	5.97211	Q9BYX4
ATP2B4	-1.07679	5.73171	-6.59392	1.8777e-06	2.16748e-05	4.56617	P23634
ZSCAN18	-1.07658	4.3259	-5.26034	3.62921e-05	0.000248294	1.86905	Q8TBC5
ZNF532	-1.07648	5.14282	-6.37255	3.02472e-06	3.2153e-05	4.18384	Q9HCE3
GCNT1	-1.07629	4.54131	-5.26172	3.61776e-05	0.000247778	1.82341	Q02742
PRR20A	-1.07518	5.48233	-5.44645	2.37207e-05	0.000174628	2.02122	P86496
NPIPB3	-1.07489	8.57303	-6.97259	8.43153e-07	1.10898e-05	5.56832	Q92617
GPR171	-1.07471	3.80357	-4.69885	0.000133279	0.00073494	0.667498	O14626
SNTG2	-1.07448	3.14738	-2.93202	0.00816302	0.0207827	-3.2528	Q9NY99
HHEX	-1.07357	4.37961	-4.95372	7.36277e-05	0.000446331	1.14666	Q03014
THADA	-1.07282	5.44442	-9.91642	3.18306e-09	1.14107e-07	11.1282	Q6YHU6
CXCR6	-1.07267	4.57972	-5.73534	1.23453e-05	0.00010225	2.8989	O00574
BTBD9	-1.07249	4.79444	-7.62251	2.23108e-07	3.73385e-06	6.92189	Q96Q07
BICDL1	-1.07244	5.10955	-6.73276	1.39695e-06	1.68654e-05	4.97882	NA
RAB11FIP1	-1.07208	6.01012	-5.79295	1.08498e-05	9.21519e-05	2.76758	Q6WKZ4
SMCO4	-1.07151	5.25908	-5.81531	1.03203e-05	8.81357e-05	2.90943	Q9NRQ5
TNFSF13B	-1.07147	4.28996	-3.99862	0.000690169	0.00286006	-1.06084	Q9Y275
NLGN4Y	-1.07056	4.29178	-4.65938	0.000146159	0.000794474	0.480611	Q8NFZ3
SEMA4B	-1.07008	4.98057	-6.8429	1.1068e-06	1.39768e-05	5.24564	Q9NPR2
SEC14L1	-1.07005	6.3807	-5.78524	1.10386e-05	9.35004e-05	2.76065	Q92503
NTNG1	-1.06938	4.10791	-5.0284	6.19309e-05	0.000386463	1.37718	Q9Y2I2
VPS35L	-1.06781	5.51354	-8.59028	3.42147e-08	8.09922e-07	8.6861	NA
MOB3C	-1.0678	4.9856	-6.06884	5.87695e-06	5.58026e-05	3.5467	Q70IA8
FHL1	-1.06736	4.49498	-5.84622	9.63165e-06	8.3244e-05	3.16887	Q13642
SP140	-1.06709	6.17216	-5.77758	1.12296e-05	9.49025e-05	2.73365	Q13342
ARHGEF10	-1.06684	4.40952	-6.48605	2.36691e-06	2.61269e-05	4.60541	O15013
NPPC	-1.06684	4.29656	-3.79134	0.0011233	0.00424781	-1.54252	P23582
VEGFC	-1.06626	3.83472	-3.27224	0.00376171	0.0112773	-2.62372	P49767
C2orf88	-1.06557	4.32838	-3.8385	0.0010056	0.0038869	-1.44158	NA
ZNF93	-1.06483	5.32937	-6.43128	2.66368e-06	2.89579e-05	4.27065	P35789
TLR4	-1.06479	4.38712	-5.35238	2.93967e-05	0.000209718	2.06707	O00206
GPRC5B	-1.06463	4.41388	-4.8138	0.000101929	0.000586482	0.813337	Q9NZH0
FAM110A	-1.06368	5.56034	-6.8041	1.20118e-06	1.48572e-05	5.04309	Q9BQ89
MTHFR	-1.06312	4.36775	-6.66894	1.59987e-06	1.8888e-05	5.00981	P42898
CYP4V2	-1.06309	4.48758	-6.97282	8.42748e-07	1.10898e-05	5.63564	Q6ZWL3
GLIPR2	-1.063	5.09773	-6.38633	2.93571e-06	3.14574e-05	4.2246	Q9H4G4
QPCT	-1.06296	4.29785	-4.89364	8.46491e-05	0.000501611	1.02526	Q16769
SIAH2	-1.06274	6.33552	-4.29419	0.000344293	0.00161405	-0.710591	O43255
APBB2	-1.06258	4.31656	-5.03543	6.09314e-05	0.000381904	1.35073	Q92870
CD79B	-1.06212	6.87827	-4.5964	0.000169369	0.000898158	0.0501776	P40259
MCAM	-1.06206	4.45548	-3.13117	0.00519835	0.0145977	-3.07326	P43121
SELPLG	-1.06157	5.58201	-4.58529	0.000173833	0.000917142	-0.00121477	Q14242
EGR2	-1.0609	4.73211	-5.4748	2.22395e-05	0.000165749	2.26717	P11161
IL27RA	-1.06081	5.25313	-7.80621	1.54806e-07	2.78815e-06	7.18968	Q6UWB1
SEPTIN10	-1.06081	4.13372	-4.43536	0.000247081	0.00122667	-0.00925604	NA
CD68	-1.06058	7.19204	-4.24791	0.000383888	0.00176251	-0.730841	P34810
EHD1	-1.05983	6.25937	-7.15387	5.78592e-07	8.26374e-06	5.75907	Q9H4M9
TYMP	-1.05832	5.09655	-3.75722	0.00121689	0.00452928	-1.83475	P19971
LAMA3	-1.05776	4.6607	-4.41384	0.000259888	0.00127802	-0.180767	Q16787
ACHE	-1.0576	4.84257	-6.56029	2.01794e-06	2.30233e-05	4.67032	P22303
IL18R1	-1.05759	4.5092	-3.89862	0.000873137	0.00346454	-1.34591	Q13478
RBM6	-1.0568	6.56883	-5.53134	1.9561e-05	0.000149119	2.19451	P78332
RAB29	-1.05676	5.27643	-5.6393	1.53237e-05	0.000121736	2.50636	NA
BEX4	-1.05651	4.80416	-4.28069	0.000355399	0.00165407	-0.535587	Q9NWD9
DOK3	-1.05348	5.4048	-4.06059	0.000596538	0.0025339	-1.20731	Q7L591
PPP2R5B	-1.05249	4.15728	-5.43306	2.44551e-05	0.000178976	2.29929	Q15173
EIF2AK3	-1.05156	5.04685	-5.13593	4.83122e-05	0.000315389	1.40074	Q9NZJ5
PRR5L	-1.05102	4.26727	-6.80254	1.20515e-06	1.48964e-05	5.3149	Q6MZQ0
GRAMD1B	-1.05097	3.43404	-5.38616	2.72145e-05	0.000196098	2.30805	Q3KR37
OAS1	-1.05091	5.07797	-5.51783	2.01695e-05	0.000152698	2.27278	P00973
ZNF813	-1.05053	4.49475	-6.05389	6.07408e-06	5.72091e-05	3.634	Q6ZN06
OR11H1	-1.0502	4.40898	-3.82022	0.00104968	0.00401985	-1.50215	Q8NG94
PUS10	-1.05002	4.65262	-4.51292	0.000205966	0.00105479	0.0506017	Q3MIT2
OLFM1	-1.04967	3.92841	-4.14655	0.000487289	0.002148	-0.641923	Q99784
CRY2	-1.04873	4.53965	-7.12598	6.12929e-07	8.65281e-06	5.94732	Q49AN0
ACVRL1	-1.04711	4.80954	-3.967	0.000743471	0.0030418	-1.26767	P37023
SPATA31E1	-1.04687	3.52717	-3.28931	0.00361664	0.010938	-2.53348	Q6ZUB1
TBC1D8	-1.04652	3.70998	-4.02642	0.000646482	0.00270665	-0.882817	O95759
IRF3	-1.04645	6.58504	-11.3683	2.9875e-10	1.66485e-08	13.5239	Q14653
VWA5A	-1.04629	4.37185	-5.01889	6.33095e-05	0.000393096	1.29965	O00534
MACF1	-1.04618	6.609	-7.5043	2.82939e-07	4.52436e-06	6.51378	Q9UPN3
MCC	-1.04487	4.31712	-5.36567	2.85177e-05	0.000204463	2.11249	P23508
MKNK2	-1.04464	7.3616	-5.12795	4.9209e-05	0.000320124	1.34909	Q9HBH9
CDK2AP2	-1.04406	6.57322	-9.38453	8.03971e-09	2.41411e-07	10.1553	O75956
ATAD2B	-1.04387	5.37546	-9.47685	6.82873e-09	2.0977e-07	10.3562	Q9ULI0
FAAH2	-1.04378	3.07666	-4.82444	9.9434e-05	0.000574963	1.06286	Q6GMR7
ITPR1	-1.04362	4.96906	-4.76564	0.000114039	0.000642505	0.55716	Q14643
ZNF831	-1.04328	4.6326	-7.02219	7.60283e-07	1.03121e-05	5.7089	Q5JPB2
ZNF862	-1.04327	3.80166	-4.33111	0.000315661	0.00150363	-0.189726	O60290
TSPYL5	-1.04322	4.22635	-5.2689	3.55866e-05	0.000244537	1.90858	Q86VY4
ACAP2	-1.0429	5.95949	-8.11684	8.43049e-08	1.69308e-06	7.7256	Q15057
OAS3	-1.04263	4.56125	-4.38159	0.000280348	0.00136143	-0.23321	Q9Y6K5
MAPRE2	-1.0423	4.68994	-6.89723	9.87291e-07	1.26212e-05	5.43114	Q15555
SLAMF8	-1.04227	5.28877	-4.65254	0.000148516	0.000805413	0.206253	Q9P0V8
DISC1	-1.04201	4.3912	-4.06576	0.00058932	0.00250837	-0.928656	Q9NRI5
ASS1	-1.04166	6.38686	-7.03273	7.43773e-07	1.01493e-05	5.50873	P00966
PATJ	-1.04152	4.30809	-5.6162	1.61437e-05	0.000126581	2.68696	NA
EDA	-1.04129	3.16124	-2.3797	0.0272478	0.0527585	-4.38334	Q92838
RAB42	-1.04095	4.59546	-4.56564	0.000182022	0.000952542	0.189372	Q8N4Z0
PHC1	-1.04073	5.32037	-5.88357	8.86194e-06	7.78159e-05	3.04974	P78364
AK1	-1.04028	4.69844	-5.44559	2.37673e-05	0.000174833	2.20863	P00568
CRYZ	-1.04028	4.99307	-6.28096	3.69103e-06	3.78361e-05	4.01763	Q08257
LRIF1	-1.03991	4.77316	-6.787	1.24535e-06	1.52944e-05	5.17456	Q5T3J3
SDC4	-1.03982	4.64687	-7.09628	6.51807e-07	9.0985e-06	5.86165	P31431
H6PD	-1.03952	4.99753	-7.73712	1.77522e-07	3.09868e-06	7.10325	O95479
TNFRSF21	-1.03864	5.08109	-4.72547	0.000125244	0.000697224	0.432614	O75509
ZMIZ2	-1.03801	6.4949	-12.3386	6.93844e-11	5.20439e-09	15.0086	Q8NF64
DENND5B	-1.03753	4.92296	-5.47364	2.22984e-05	0.000166056	2.2132	Q6ZUT9
KDM1B	-1.03592	4.59077	-5.47809	2.2074e-05	0.000164779	2.30844	Q8NB78
TLE1	-1.03494	4.17107	-3.94019	0.00079184	0.00320112	-1.17116	Q04724
STK17A	-1.03464	6.44756	-7.73437	1.78498e-07	3.1128e-06	6.97206	Q9UEE5
CBLN3	-1.03462	4.6621	-6.39503	2.88093e-06	3.09236e-05	4.35089	Q6UW01
ACTA2	-1.03436	5.12559	-3.71588	0.00134072	0.00490609	-1.93974	P62736
GZMM	-1.03398	4.88881	-5.99129	6.97593e-06	6.35558e-05	3.39857	P51124
SUSD1	-1.03383	4.68069	-6.77758	1.27042e-06	1.55489e-05	5.17715	Q6UWL2
RIMKLB	-1.03344	4.79963	-4.83875	9.61761e-05	0.000559938	0.774372	Q9ULI2
DNAH1	-1.03254	4.52359	-5.66722	1.43891e-05	0.000115739	2.7561	Q9P2D7
CRTAM	-1.03246	3.60871	-4.62859	0.000157077	0.000842538	0.534035	O95727
PIM1	-1.03214	6.32377	-5.08906	5.38295e-05	0.000345727	1.15158	P11309
ABCA3	-1.03211	4.03687	-5.07562	5.55264e-05	0.000354795	1.49974	Q99758
CR1	-1.03204	5.00863	-4.38053	0.000281049	0.00136377	-0.356646	P17927
RTL6	-1.03162	4.22883	-5.68743	1.37489e-05	0.000111405	2.86439	NA
DGAT2	-1.03101	4.07102	-5.58616	1.72774e-05	0.00013423	2.66458	Q96PD7
TUBA4A	-1.03096	6.85003	-8.99848	1.60937e-08	4.29402e-07	9.46873	P68366
CD5L	-1.03051	4.61362	-2.06855	0.0515813	0.0871289	-5.26096	O43866
PDLIM4	-1.03008	4.32516	-3.54842	0.00198305	0.00672055	-2.10716	P50479
RGS5	-1.02996	4.28371	-3.59125	0.00179444	0.00618861	-1.99931	O15539
SCAMP5	-1.02953	4.74389	-5.45953	2.30256e-05	0.000170114	2.22709	Q8TAC9
OFD1	-1.02934	5.75444	-8.96753	1.70282e-08	4.47721e-07	9.37208	O75665
NCK2	-1.02889	6.3374	-7.88951	1.3136e-07	2.4425e-06	7.27878	O43639
OR8G1	-1.02832	5.30822	-5.92488	8.08366e-06	7.18261e-05	3.14407	NA
PLCD1	-1.02812	4.42367	-7.48989	2.91291e-07	4.64996e-06	6.72368	P51178
CHI3L2	-1.02754	4.02382	-6.31317	3.44105e-06	3.57643e-05	4.2978	Q15782
ZEB2	-1.02733	5.80097	-3.48966	0.00227385	0.00752059	-2.5848	O60315
KPNA5	-1.02725	4.81649	-6.98075	8.28893e-07	1.0964e-05	5.57737	O15131
ANKLE1	-1.02719	4.4595	-5.32369	3.139e-05	0.000221318	1.98342	Q8NAG6
SLC1A2	-1.02711	4.02605	-4.40958	0.000262505	0.00128784	-0.0483964	P43004
CMTM6	-1.02698	5.85385	-5.8033	1.06013e-05	9.03191e-05	2.7927	Q9NX76
LCP2	-1.02686	6.66613	-4.45156	0.000237864	0.00118913	-0.313731	Q13094
FOXD4L5	-1.02607	6.7392	-5.47153	2.24058e-05	0.000166722	2.07369	Q5VV16
PHF11	-1.02579	6.16894	-7.87081	1.36281e-07	2.51266e-06	7.2338	Q9UIL8
SLC8A1	-1.02545	5.03646	-3.42397	0.00264881	0.00852227	-2.58398	P32418
MTHFSD	-1.02503	5.09251	-2.2515	0.0355924	0.0649052	-5.06803	Q2M296
PLGLB2	-1.02262	5.32903	-6.75512	1.33228e-06	1.62274e-05	4.97354	Q02325
KLRB1	-1.02255	4.66182	-4.23437	0.000396314	0.00180933	-0.602358	Q12918
MFSD1	-1.02239	5.61129	-6.52816	2.16196e-06	2.43834e-05	4.43072	Q9H3U5
ZNF836	-1.02178	3.9265	-6.03591	6.32011e-06	5.89909e-05	3.70131	Q6ZNA1
ZNF471	-1.02143	3.50034	-3.59753	0.00176834	0.00612182	-1.83552	Q9BX82
FURIN	-1.02141	4.90947	-5.0729	5.58755e-05	0.000356295	1.28754	P09958
CASK	-1.02139	4.55826	-7.83596	1.45971e-07	2.65463e-06	7.39914	O14936
DNAJC5B	-1.02112	3.82777	-4.44477	0.000241686	0.00120533	0.0700368	Q9UF47
RIPK3	-1.02066	4.49646	-6.98635	8.19268e-07	1.08598e-05	5.66098	Q9Y572
MROH1	-1.02021	4.7241	-5.87826	8.96753e-06	7.8448e-05	3.18597	Q8NDA8
TPTE	-1.01995	3.86272	-5.00436	6.54755e-05	0.000405197	1.36607	P56180
H4-16	-1.01993	5.27988	-5.06774	5.65465e-05	0.000360082	1.18082	NA
RAB7B	-1.01986	4.29147	-4.98574	6.83608e-05	0.000419164	1.23949	NA
TAB2	-1.01929	5.79181	-11.0517	4.90882e-10	2.48461e-08	13.001	Q9NYJ8
ACP5	-1.01869	5.59933	-6.29594	3.57253e-06	3.68642e-05	3.9207	P13686
ANPEP	-1.01865	5.23719	-4.64758	0.00015025	0.000812457	0.207233	P15144
SNX10	-1.01855	4.30867	-5.34315	3.00231e-05	0.000213129	2.0614	Q9Y5X0
ZBTB25	-1.0173	5.39073	-9.65837	4.96862e-09	1.60275e-07	10.6766	P24278
ZNF257	-1.01713	4.19592	-5.7048	1.32221e-05	0.000108169	2.90993	Q9Y2Q1
ARPC1B	-1.01587	7.63555	-4.99775	6.64849e-05	0.000410357	1.07444	O15143
SLCO5A1	-1.01303	4.33979	-6.69885	1.50125e-06	1.79162e-05	5.07862	Q9H2Y9
ALDH7A1	-1.01253	4.04404	-4.95155	7.39997e-05	0.00044844	1.2107	P49419
ZNF880	-1.01232	4.40334	-5.98669	7.04734e-06	6.39368e-05	3.50215	Q6PDB4
RNF38	-1.0123	4.28742	-7.21021	5.15162e-07	7.52282e-06	6.17061	Q9H0F5
SQSTM1	-1.01225	6.02358	-10.4333	1.33507e-09	5.57833e-08	11.9705	Q13501
MRPS33	-1.01146	5.14774	-7.18096	5.47145e-07	7.94019e-06	5.919	Q9Y291
ABI3	-1.01145	4.22036	-5.99789	6.87467e-06	6.29095e-05	3.56421	Q9P2A4
MGAT4A	-1.0107	4.63092	-6.76182	1.31349e-06	1.60131e-05	5.15307	Q9UM21
ITGAL	-1.01049	7.17772	-9.87029	3.4448e-09	1.21853e-07	11.0745	P20701
DCANP1	-1.01035	4.15521	-5.7087	1.31067e-05	0.000107319	2.92678	NA
DNM1	-1.01022	3.81876	-5.02169	6.28998e-05	0.000390941	1.41318	Q05193
ITIH5	-1.0102	3.66424	-4.16776	0.000463562	0.00206044	-0.546942	Q86UX2
IFNLR1	-1.00981	4.46699	-6.00723	6.73405e-06	6.18956e-05	3.53387	Q8IU57
TAPBP	-1.00937	6.88847	-8.70648	2.75443e-08	6.71579e-07	8.92275	O15533
HK1	-1.00908	5.80447	-6.14343	4.9871e-06	4.8741e-05	3.56098	P19367
COLQ	-1.00893	4.51897	-5.65177	1.48988e-05	0.000118967	2.72095	Q9Y215
TARP	-1.00864	5.14627	-1.79086	0.0882592	0.133385	-5.89362	NA
PRKAG2	-1.00785	4.31415	-4.7956	0.000106345	0.000607587	0.792141	Q9UGJ0
CRIP2	-1.00745	4.7279	-4.746	0.000119385	0.000668474	0.575822	P52943
GINM1	-1.00661	5.28272	-7.70973	1.87459e-07	3.25086e-06	6.98313	Q9NU53
ZNF211	-1.00592	4.91563	-6.49454	2.32405e-06	2.5791e-05	4.50347	Q13398
FCN1	-1.00563	4.62343	-2.46314	0.0228333	0.0460787	-4.52021	O00602
TMEM87B	-1.00555	4.72883	-7.16017	5.71123e-07	8.19267e-06	5.97507	Q96K49
GSPT2	-1.00503	4.04277	-6.0107	6.68248e-06	6.15731e-05	3.62532	Q8IYD1
NMI	-1.00451	5.35258	-5.97645	7.20909e-06	6.50819e-05	3.24796	Q13287
SEPTIN8	-1.0045	4.37729	-5.84073	9.75051e-06	8.41336e-05	3.17968	NA
ACER3	-1.00446	4.26409	-5.96738	7.35561e-06	6.61438e-05	3.48728	Q9NUN7
CXCL9	-1.00432	6.2775	-1.40166	0.176142	0.233485	-6.5903	Q07325
RAPGEF5	-1.00339	4.24496	-3.56478	0.00190877	0.00651552	-2.05123	Q92565
OR10G4	-1.00327	5.07482	-5.19526	4.21435e-05	0.000281817	1.52476	Q8NGN3
STYX	-1.00272	5.12094	-11.3276	3.18286e-10	1.74329e-08	13.5227	Q8WUJ0
FUT7	-1.00247	4.10849	-4.53863	0.000193916	0.00100298	0.235781	Q11130
B2M	-1.00213	11.2123	-4.54442	0.000191302	0.000994697	0.250502	P61769
ZNF418	-1.002	4.281	-6.51913	2.20433e-06	2.4712e-05	4.70155	Q8TF45
LSR	-1.00097	5.0028	-7.39133	3.55688e-07	5.53599e-06	6.39083	Q86X29
GBGT1	-1.00037	5.02457	-6.3065	3.49134e-06	3.61863e-05	4.06113	Q8N5D6
TLN1	-1.00017	7.35458	-7.48284	2.95472e-07	4.70464e-06	6.54499	Q9Y490
MXD4	-1.00016	5.85057	-8.08278	9.0057e-08	1.77426e-06	7.65865	Q14582
DSCAM	-0.999497	3.46103	-4.32121	0.000323095	0.00153158	-0.159769	O60469
RGL1	-0.99914	5.28522	-3.77873	0.00115703	0.00434807	-1.84096	Q9NZL6
GBP3	-0.998661	4.78828	-4.50066	0.000211974	0.00108106	-0.0178096	Q9H0R5
SMAD9	-0.998165	3.733	-4.71102	0.000129544	0.00071731	0.705893	O15198
AQP1	-0.997275	3.98739	-2.9045	0.00868323	0.0217892	-3.45694	P29972
GATM	-0.996917	4.19543	-4.56099	0.000184018	0.000961908	0.270488	P50440
WDSUB1	-0.99624	4.18222	-4.82802	9.86095e-05	0.000571788	0.895439	Q8N9V3
C2orf68	-0.995185	4.13443	-6.00166	6.8175e-06	6.25996e-05	3.58873	NA
ZNF513	-0.993946	4.55383	-6.11226	5.34076e-06	5.16569e-05	3.74803	Q8N8E2
LRCH3	-0.993141	5.34831	-5.67162	1.42471e-05	0.000114844	2.55783	Q96II8
GARNL3	-0.992553	4.27258	-3.99384	0.000697977	0.00288601	-1.06999	Q5VVW2
SASH1	-0.992359	4.05397	-3.66042	0.00152661	0.00544754	-1.79138	O94885
CCR6	-0.992127	4.06915	-4.66744	0.000143432	0.0007817	0.544551	P51684
FAM172A	-0.991561	5.08579	-6.99689	8.01439e-07	1.06856e-05	5.54342	Q8WUF8
LIG4	-0.990786	4.71152	-7.09285	6.56457e-07	9.1361e-06	5.8371	P49917
RABEP2	-0.99075	5.41535	-4.18143	0.000448883	0.00200617	-0.927978	Q9H5N1
NRIP1	-0.99073	4.55018	-5.32504	3.12931e-05	0.000220718	1.96537	P48552
CHI3L1	-0.988245	4.75912	-4.01266	0.000667754	0.00278136	-1.15304	P36222
A4GALT	-0.988193	4.65674	-3.29449	0.00357371	0.0108284	-2.76582	Q9NPC4
PTGES	-0.987913	4.41412	-5.26033	3.62929e-05	0.000248294	1.84816	O14684
ZNF610	-0.986906	3.86452	-4.11356	0.000526622	0.00228631	-0.708215	Q8N9Z0
STIM2	-0.986811	5.75656	-7.73783	1.77272e-07	3.0972e-06	6.97109	Q9P246
FLT1	-0.986643	4.4049	-4.96565	7.16199e-05	0.000435857	1.16655	P17948
FUCA2	-0.986625	4.21763	-4.8905	8.52699e-05	0.000504142	1.03325	Q9BTY2
TEP1	-0.986554	5.43323	-8.19131	7.30128e-08	1.50577e-06	7.9168	Q99973
TPD52	-0.986411	5.84111	-3.63669	0.00161371	0.00569741	-2.25062	P55327
LENG8	-0.986118	7.94405	-10.5837	1.0427e-09	4.61482e-08	12.3456	Q96PV6
ANKRD55	-0.985975	4.07289	-3.72026	0.00132703	0.00486455	-1.65863	Q3KP44
ZKSCAN7	-0.985296	4.16957	-4.81327	0.000102055	0.00058703	0.863764	Q9P0L1
NSF	-0.985185	5.0574	-7.36846	3.72625e-07	5.75167e-06	6.32953	P46459
SIL1	-0.985058	5.17473	-5.78555	1.10309e-05	9.34776e-05	2.85459	Q9H173
TTC21A	-0.984236	4.05073	-5.07694	5.53565e-05	0.000354073	1.49928	Q8NDW8
CNKSR2	-0.984032	3.9268	-5.7379	1.22747e-05	0.0001018	3.03287	Q8WXI2
CHN1	-0.983664	4.9519	-6.30883	3.47368e-06	3.60233e-05	4.08613	P15882
IGBP1	-0.983551	5.12698	-9.93402	3.08869e-09	1.11151e-07	11.2053	P78318
KCNK5	-0.983276	4.45717	-5.71653	1.28782e-05	0.000105912	2.88136	O95279
NXPE3	-0.982872	4.58515	-6.35	3.17636e-06	3.35548e-05	4.26714	Q969Y0
BCAS4	-0.982654	4.81728	-2.95408	0.00776778	0.0199998	-3.5616	Q8TDM0
KHNYN	-0.982577	5.38	-9.84386	3.6048e-09	1.26317e-07	11.0041	O15037
SNCAIP	-0.981762	4.26112	-4.89423	8.45343e-05	0.000501381	1.033	Q9Y6H5
FAM241A	-0.981581	5.00978	-6.03135	6.38421e-06	5.94068e-05	3.4512	NA
OTULINL	-0.980058	4.08949	-4.85123	9.34245e-05	0.000545448	0.968318	NA
GIMAP1	-0.979407	4.77048	-4.29245	0.000345701	0.00161984	-0.500432	Q8WWP7
GRK5	-0.978796	4.69492	-7.24411	4.8049e-07	7.09642e-06	6.15854	P34947
LIMD2	-0.978792	8.22458	-5.691	1.36389e-05	0.000110708	2.72371	Q9BT23
P2RY12	-0.978701	4.95025	-5.21169	4.05818e-05	0.000273134	1.59567	Q9H244
LYSMD2	-0.978531	5.24626	-6.93842	9.0562e-07	1.17542e-05	5.37995	Q8IV50
SYTL2	-0.978395	4.37391	-4.31552	0.000327444	0.0015485	-0.343591	Q9HCH5
KCNMB3	-0.978093	3.72438	-4.25382	0.000378589	0.001742	-0.358117	Q9NPA1
RHOQ	-0.978073	5.90556	-6.39503	2.88092e-06	3.09236e-05	4.11303	P17081
LUZP1	-0.978042	4.64985	-5.31605	3.19434e-05	0.000224626	1.91925	Q86V48
BID	-0.977246	5.60787	-3.87566	0.000921527	0.0036252	-1.67595	P55957
CREBRF	-0.97697	5.17914	-5.90413	8.46548e-06	7.47211e-05	3.1213	Q8IUR6
ORAI3	-0.976838	5.09405	-6.69723	1.5064e-06	1.79596e-05	4.89687	Q9BRQ5
CYYR1	-0.976376	3.7074	-3.58838	0.00180653	0.00622145	-1.89128	Q96J86
ITIH4	-0.97561	4.46908	-5.54402	1.90069e-05	0.000145608	2.48614	Q14624
PRUNE2	-0.974605	3.79137	-3.6789	0.00146197	0.00526824	-1.69935	Q8WUY3
CTTNBP2NL	-0.974576	4.2989	-6.0311	6.38764e-06	5.94068e-05	3.62251	Q9P2B4
CCL4L2	-0.974001	5.53828	-4.12967	0.000507032	0.00221724	-1.07441	Q8NHW4
CARD8	-0.973763	6.578	-10.9411	5.85336e-10	2.88452e-08	12.8357	Q9Y2G2
GDPD5	-0.973462	4.45165	-5.59189	1.70553e-05	0.000132616	2.59885	Q8WTR4
KEL	-0.97307	3.83935	-4.17014	0.000460969	0.00204988	-0.572207	P23276
ITGB4	-0.972894	4.57919	-3.99795	0.000691261	0.00286331	-1.13476	P16144
EDNRB	-0.972819	4.49769	-3.45299	0.00247622	0.00806956	-2.36751	P24530
ATOH8	-0.972388	4.13529	-3.09944	0.00558843	0.0154424	-3.06785	Q96SQ7
SSBP3	-0.971935	6.16454	-8.14606	7.96726e-08	1.61218e-06	7.7818	Q9BWW4
LXN	-0.971687	4.63399	-5.56471	1.81366e-05	0.00014009	2.49309	Q9BS40
HSPB1	-0.971207	5.29291	-4.59428	0.000170213	0.000901864	0.06486	P04792
CTC1	-0.970905	5.19847	-6.13301	5.10251e-06	4.9665e-05	3.63105	Q2NKJ3
HMGCL	-0.970376	4.80347	-7.79658	1.57785e-07	2.83081e-06	7.26554	P35914
PKP2	-0.969694	4.1253	-4.27842	0.000357298	0.00166208	-0.375259	Q99959
USP35	-0.96956	4.25342	-5.38829	2.70825e-05	0.000195373	2.17622	Q9P2H5
ABTB2	-0.969325	4.21857	-6.78734	1.24448e-06	1.52944e-05	5.29023	Q8N961
PLA2G4C	-0.969279	3.50789	-3.92614	0.000818432	0.0032887	-1.08422	Q9UP65
TEX9	-0.968204	4.23535	-4.39814	0.000269657	0.00131877	-0.119602	Q8N6V9
REC8	-0.967777	5.01398	-7.83368	1.4663e-07	2.66143e-06	7.28935	O95072
PLCH2	-0.9677	3.48653	-4.02081	0.000655062	0.00273788	-0.861601	O75038
OR5H15	-0.967456	5.42871	-5.45576	2.32238e-05	0.000171392	2.04504	A6NDH6
ACTR2	-0.967354	8.04319	-3.08582	0.00576444	0.015849	-3.30192	P61160
OR5L1	-0.966744	6.22231	-4.27164	0.000363041	0.0016846	-0.773013	Q8NGL2
CTSO	-0.966647	3.89429	-3.65646	0.0015408	0.00548665	-1.76926	P43234
TSC1	-0.966148	5.03322	-5.88849	8.76541e-06	7.71133e-05	3.12212	Q92574
S100A13	-0.965218	5.38863	-5.62203	1.59327e-05	0.000125612	2.43198	Q99584
TBL1XR1	-0.964753	5.91578	-6.52559	2.17391e-06	2.44591e-05	4.40056	Q9BZK7
FADS2	-0.964459	4.78156	-7.64896	2.11613e-07	3.57999e-06	6.97051	O95864
OR2A7	-0.964241	4.48624	-4.31634	0.000326818	0.00154681	-0.369035	Q96R45
SIRPA	-0.963523	4.74099	-5.07529	5.55685e-05	0.000354821	1.33546	P78324
CADM3	-0.963414	4.67239	-5.40029	2.6351e-05	0.000190758	2.10708	Q8N126
THBD	-0.962812	5.03502	-4.10872	0.000532655	0.00230607	-1.01008	P07204
SOGA1	-0.962231	4.7845	-5.47656	2.21509e-05	0.000165221	2.24923	O94964
ZNF197	-0.962227	4.85629	-6.71122	1.46231e-06	1.74961e-05	4.98583	O14709
CCDC191	-0.961535	4.21102	-4.72017	0.000126804	0.000704017	0.638014	NA
NAGK	-0.961219	6.16374	-5.99204	6.96426e-06	6.35099e-05	3.21466	Q9UJ70
TICAM1	-0.961006	5.13469	-7.76302	1.68629e-07	2.98529e-06	7.11774	Q8IUC6
ZNF559	-0.960681	4.50409	-5.43452	2.43738e-05	0.000178661	2.22661	Q9BR84
ELF1	-0.959872	6.57371	-5.96958	7.31976e-06	6.59167e-05	3.19184	P32519
LCP1	-0.959757	8.83287	-3.52704	0.00208435	0.00700672	-2.25723	P13796
GIT2	-0.959563	6.78413	-8.74927	2.54411e-08	6.26865e-07	8.99405	Q14161
RECQL5	-0.959344	5.29806	-5.26822	3.56427e-05	0.000244832	1.63615	O94762
STAM	-0.959317	5.10897	-6.06074	5.98291e-06	5.65786e-05	3.49178	Q92783
GNB5	-0.958831	4.95498	-7.75971	1.69738e-07	2.99641e-06	7.15491	O14775
TRIM64B	-0.958477	5.20661	-5.46532	2.27241e-05	0.000168475	2.112	A6NI03
TMSB4Y	-0.958434	3.40669	-5.59191	1.70546e-05	0.000132616	2.77713	O14604
STRBP	-0.957734	6.2074	-3.69958	0.0013929	0.00505837	-2.10738	Q96SI9
FUOM	-0.957311	4.70893	-5.51234	2.04222e-05	0.000154299	2.35241	A2VDF0
IFT27	-0.95698	4.31779	-6.24077	4.02933e-06	4.08333e-05	4.08391	Q9BW83
KDM5B	-0.956089	4.42651	-5.47125	2.24197e-05	0.00016676	2.32828	Q9UGL1
TLCD5	-0.95581	3.92532	-5.24753	3.73751e-05	0.0002543	1.91534	NA
ZNF385A	-0.955511	5.103	-5.87415	9.04997e-06	7.90212e-05	3.06955	Q96PM9
GTDC1	-0.955485	5.05192	-7.56325	2.5127e-07	4.12026e-06	6.73046	Q4AE62
IRF1	-0.955441	6.49031	-3.61871	0.00168295	0.00587633	-2.27405	P10914
DDX60	-0.955088	4.49825	-3.98354	0.000715091	0.0029418	-1.14927	Q8IY21
CNR1	-0.954738	4.52289	-4.37512	0.000284643	0.00137763	-0.241715	P21554
SGK1	-0.954629	5.81215	-4.21725	0.000412601	0.0018705	-0.900297	O00141
ZMAT1	-0.954554	4.01763	-3.80166	0.00109643	0.00416051	-1.46017	Q5H9K5
TLL1	-0.954504	3.91651	-2.8466	0.00988358	0.0240484	-3.5671	O43897
STRADB	-0.954305	4.95471	-4.99298	6.72238e-05	0.000413823	1.0826	Q9C0K7
PEA15	-0.954122	5.91446	-7.48	2.97175e-07	4.72772e-06	6.43203	Q15121
CAMK1	-0.95388	4.55637	-4.70442	0.000131555	0.000726941	0.520513	Q14012
FAM117A	-0.953347	5.46544	-7.64547	2.13093e-07	3.60176e-06	6.81268	Q9C073
PRXL2A	-0.953189	4.98932	-4.97315	7.03844e-05	0.000429598	1.0277	NA
NADSYN1	-0.952846	5.47341	-9.76618	4.12122e-09	1.40204e-07	10.8499	Q6IA69
TMEM272	-0.952358	4.08916	-3.75506	0.00122309	0.00454871	-1.58215	NA
TCTA	-0.952308	4.79214	-7.90042	1.28572e-07	2.39655e-06	7.4758	P57738
ZNF256	-0.952247	3.83788	-4.89454	8.44723e-05	0.000501172	1.11406	Q9Y2P7
FZD4	-0.952157	4.13273	-3.26496	0.00382528	0.0114293	-2.70257	Q9ULV1
HLTF	-0.952117	4.75295	-7.03202	7.4487e-07	1.01547e-05	5.69714	Q14527
RNF150	-0.951764	4.40342	-4.20933	0.00042036	0.0018996	-0.59881	Q9ULK6
CLCN4	-0.95134	3.93388	-5.46394	2.27953e-05	0.000168814	2.40931	P51793
PKN3	-0.950979	4.62962	-4.36294	0.000292904	0.00141249	-0.298065	Q6P5Z2
HNMT	-0.950897	4.83657	-3.43398	0.00258794	0.00837071	-2.50792	P50135
VAMP1	-0.950678	6.57478	-5.62901	1.56836e-05	0.000124014	2.41812	P23763
TUBB2B	-0.950121	4.44683	-4.83699	9.65714e-05	0.000561539	0.856701	Q9BVA1
ZNF525	-0.95012	3.81787	-6.57658	1.94871e-06	2.23426e-05	4.90101	Q8N782
ANK2	-0.949881	4.14355	-5.18718	4.29345e-05	0.000286286	1.73586	Q01484
RREB1	-0.949767	4.99365	-8.43694	4.56737e-08	1.01674e-06	8.48314	Q92766
PPARA	-0.948953	4.42517	-6.02608	6.45896e-06	5.9868e-05	3.58444	Q07869
TM6SF1	-0.948932	4.54886	-4.47285	0.000226268	0.00114032	-0.0201536	Q9BZW5
GNA14	-0.94837	3.9429	-4.95904	7.27258e-05	0.00044158	1.2459	O95837
HAVCR2	-0.946925	4.83116	-5.05831	5.77919e-05	0.000366388	1.26995	Q8TDQ0
SERPINI1	-0.946327	3.52539	-3.53058	0.00206724	0.00696427	-1.99377	Q99574
MACROD2	-0.946177	3.87544	-4.30974	0.000331926	0.0015659	-0.254382	A1Z1Q3
ZNF608	-0.945959	4.72138	-3.05414	0.00619477	0.0167463	-3.31823	Q9ULD9
TTC38	-0.945695	4.14684	-5.76434	1.15678e-05	9.71455e-05	3.05301	Q5R3I4
ZNF736	-0.945477	5.07548	-6.73341	1.39501e-06	1.68547e-05	4.97586	B4DX44
FGD3	-0.945122	6.11979	-8.15951	7.76297e-08	1.58285e-06	7.80638	Q5JSP0
EPHX1	-0.944655	5.11253	-3.7598	0.00120955	0.00450822	-1.84354	P07099
IFNA4	-0.944584	5.35905	-5.55634	1.84836e-05	0.000142417	2.2845	P05014
CFAP299	-0.944477	4.11458	-2.74313	0.0124342	0.0286956	-3.82625	NA
USP17L17	-0.944093	7.26863	-4.24954	0.000382415	0.00175704	-0.716274	D6RBQ6
USP17L15	-0.943921	7.86268	-5.10286	5.21416e-05	0.000336622	1.34198	C9J2P7
RNF103	-0.943893	4.79727	-4.53528	0.000195446	0.00100866	0.0608632	O00237
NFIB	-0.943577	4.87512	-3.57703	0.00185499	0.006364	-2.19485	O00712
PIP5K1B	-0.943376	4.08164	-4.69475	0.000134564	0.00074159	0.604629	O14986
ABCA5	-0.943114	4.04614	-5.07315	5.58434e-05	0.000356211	1.49086	Q8WWZ7
SDK1	-0.94275	4.10844	-4.15058	0.000482689	0.00213074	-0.670152	Q7Z5N4
CLYBL	-0.942537	4.11002	-4.42285	0.000254448	0.00125576	-0.0352061	Q8N0X4
RASGRF2	-0.942415	4.48059	-3.37651	0.00295675	0.00930414	-2.53709	O14827
MSRA	-0.94218	4.84461	-5.46518	2.27315e-05	0.000168475	2.20622	Q9UJ68
ZNF567	-0.942019	4.38656	-5.93219	7.95324e-06	7.07346e-05	3.38204	Q8N184
CBFA2T3	-0.941757	4.75173	-5.61876	1.60508e-05	0.000126136	2.58492	O75081
MYO15B	-0.941347	5.04215	-4.93904	7.61794e-05	0.000459732	0.933295	Q96JP2
TM9SF2	-0.941232	6.28777	-8.29864	5.94234e-08	1.26119e-06	8.08666	Q99805
ITGAM	-0.940609	4.63223	-4.52546	0.000199999	0.00102846	0.0811085	P11215
NCK1	-0.939858	5.62814	-8.5627	3.60315e-08	8.43716e-07	8.61002	P16333
USP17L11	-0.939534	8.20826	-5.09354	5.32754e-05	0.000342757	1.34795	C9JVI0
KLF10	-0.939224	4.75259	-5.06986	5.62698e-05	0.000358564	1.31658	Q13118
CCDC122	-0.939218	3.94102	-3.94606	0.000780995	0.00316757	-1.11206	Q5T0U0
SPATA6L	-0.939122	4.02114	-4.58716	0.000173073	0.000914422	0.365929	Q8N4H0
F5	-0.939087	3.63847	-3.81543	0.00106156	0.00405539	-1.3605	P12259
RGL2	-0.937998	5.73017	-5.40452	2.60982e-05	0.000189075	1.882	O15211
CCL4L1	-0.937798	5.02446	-6.59768	1.86267e-06	2.15412e-05	4.6954	Q8NHW4
ZNF366	-0.937778	4.20702	-4.43353	0.000248145	0.00123064	-0.0310473	Q8N895
P2RY14	-0.937044	4.53035	-4.49099	0.00021684	0.00110112	0.0264916	Q15391
AKAP17A	-0.936956	5.68613	-10.5312	1.13636e-09	4.90156e-08	12.1449	Q02040
SLA2	-0.936638	4.2675	-4.62645	0.000157864	0.000845457	0.406564	Q9H6Q3
PLPP5	-0.936153	5.25947	-6.17448	4.65849e-06	4.59865e-05	3.70495	NA
WDR11	-0.935929	5.58438	-7.25128	4.7347e-07	7.02383e-06	5.97882	Q9BZH6
ZFP3	-0.935621	4.27285	-5.30535	3.27351e-05	0.000229158	1.98114	Q96NJ6
ZIK1	-0.934987	4.16203	-5.6987	1.34049e-05	0.000109233	2.90164	Q3SY52
NDN	-0.934851	4.48515	-4.413	0.000260401	0.00127899	-0.143353	Q99608
INF2	-0.93476	5.13993	-8.55387	3.66339e-08	8.51009e-07	8.67502	Q27J81
TDRD7	-0.934199	3.58372	-5.47839	2.20589e-05	0.000164774	2.49531	Q8NHU6
CASP10	-0.934139	5.0839	-3.50141	0.00221252	0.00734937	-2.43133	Q92851
BTN2A2	-0.933819	5.08406	-4.30472	0.000335873	0.00158132	-0.56738	Q8WVV5
ARMCX5	-0.933563	3.93784	-4.50598	0.000209345	0.00107063	0.19178	Q6P1M9
HIPK3	-0.932808	5.42604	-8.30091	5.91653e-08	1.25773e-06	8.12905	Q9H422
CRBN	-0.932373	4.85927	-5.08293	5.45964e-05	0.00034981	1.3182	Q96SW2
PRKACB	-0.932179	5.62726	-9.09411	1.35282e-08	3.72663e-07	9.61301	P22694
SPATA6	-0.932074	4.01583	-3.44155	0.00254284	0.00824812	-2.28192	Q9NWH7
AMIGO2	-0.93161	4.72978	-6.42977	2.67237e-06	2.90354e-05	4.40562	Q86SJ2
NEURL1B	-0.931393	3.78749	-2.80605	0.0108171	0.0258055	-3.62831	A8MQ27
HDGFL3	-0.931308	4.34907	-4.01334	0.000666687	0.0027794	-1.04301	NA
TRIM49D2	-0.930295	4.73625	-4.87572	8.82505e-05	0.00051979	0.872038	NA
SCML1	-0.930148	4.15482	-3.67593	0.0014722	0.00529282	-1.77856	Q9UN30
CXCL12	-0.928763	5.39608	-1.98747	0.0605466	0.0989611	-5.63199	P48061
ZNF350	-0.928757	4.8149	-6.04348	6.21529e-06	5.83038e-05	3.52644	Q9GZX5
RSPO3	-0.928099	4.06503	-4.05938	0.000598231	0.00253936	-0.87327	Q9BXY4
WASHC4	-0.92757	6.12521	-6.49752	2.30919e-06	2.56566e-05	4.33697	NA
RALGPS1	-0.927476	4.05865	-4.63768	0.000153769	0.000828603	0.476278	Q5JS13
PAN3	-0.92695	6.00366	-10.3063	1.64826e-09	6.48865e-08	11.7517	Q58A45
CD300A	-0.926751	4.95167	-3.39379	0.00284077	0.00901106	-2.63547	Q9UGN4
SLC35C1	-0.926725	4.20874	-6.38102	2.96967e-06	3.17302e-05	4.4127	Q96A29
NFE2L3	-0.926324	5.37214	-6.047	6.16715e-06	5.78813e-05	3.39727	Q9Y4A8
LPAR5	-0.926154	4.00869	-4.00767	0.000675643	0.00280984	-0.982423	Q9H1C0
IRF9	-0.925876	5.95285	-7.27235	4.53451e-07	6.78615e-06	5.99785	Q00978
TSPAN4	-0.925799	4.75289	-3.73484	0.00128243	0.00472893	-1.79497	O14817
TP53TG3B	-0.92578	4.54251	-4.39084	0.000274317	0.00133771	-0.210575	Q9ULZ0
GSDMD	-0.925351	5.83033	-8.77427	2.42901e-08	6.0328e-07	8.99822	P57764
BRWD1	-0.925178	6.10581	-5.44197	2.39638e-05	0.000176002	1.95739	Q9NSI6
HCK	-0.925027	5.87246	-3.85142	0.000975528	0.00379266	-1.76079	P08631
NUPR1	-0.924747	4.42654	-4.49114	0.000216765	0.00110104	0.0536254	O60356
BMF	-0.924297	4.69147	-5.44868	2.3601e-05	0.000173874	2.20916	Q96LC9
GPR32	-0.923698	4.00973	-4.82784	9.86514e-05	0.000571807	0.928427	O75388
LAMA5	-0.923691	4.33084	-3.88507	0.00090138	0.00355858	-1.33625	O15230
PPP1R2	-0.923353	5.79946	-8.62206	3.22387e-08	7.70962e-07	8.70982	P41236
GOLGA8N	-0.923274	5.81413	-5.54602	1.89207e-05	0.000145067	2.19984	F8WBI6
TUT7	-0.922971	5.46953	-8.11407	8.47577e-08	1.70034e-06	7.75378	NA
PARP10	-0.922906	5.08772	-8.13892	8.078e-08	1.63106e-06	7.87894	Q53GL7
APOL2	-0.922807	5.3176	-4.73844	0.00012151	0.000678866	0.391882	Q9BQE5
CCDC32	-0.922627	5.67044	-9.75671	4.18926e-09	1.41744e-07	10.8094	NA
DRAM2	-0.922499	4.38662	-5.27304	3.52505e-05	0.000242763	1.88162	Q6UX65
NDE1	-0.922301	6.31024	-9.67303	4.84347e-09	1.57598e-07	10.6558	Q9NXR1
MYO18A	-0.922104	5.45183	-5.98639	7.05206e-06	6.39368e-05	3.24453	Q92614
YAP1	-0.921906	5.29577	-5.3637	2.8646e-05	0.000205225	1.85352	P46937
COX16	-0.921834	5.91372	-7.85957	1.39332e-07	2.55128e-06	7.20612	Q9P0S2
ZFAT	-0.921419	4.69779	-5.71252	1.29947e-05	0.000106589	2.81079	Q9P243
ST8SIA1	-0.921395	4.06171	-5.20345	4.13572e-05	0.000277353	1.78877	Q92185
PTGER4	-0.921201	5.09851	-4.96785	7.12542e-05	0.000434197	0.983622	P35408
RBM5	-0.921144	6.82791	-9.96499	2.9297e-09	1.06455e-07	11.2092	P52756
TSNARE1	-0.920496	4.42291	-5.69098	1.36397e-05	0.000110708	2.8298	Q96NA8
HBP1	-0.920172	5.41682	-6.2937	3.58997e-06	3.69828e-05	3.93771	O60381
MAML3	-0.919903	3.91526	-3.81667	0.00105846	0.00404438	-1.40615	Q96JK9
TGFBR3	-0.91908	4.12939	-2.70211	0.0136097	0.030822	-3.91452	Q03167
STAT1	-0.918767	6.91819	-3.17706	0.00468066	0.0134019	-3.22419	P42224
HIF1A	-0.918505	6.19805	-4.47101	0.000227248	0.00114433	-0.306627	Q16665
HOXA7	-0.918283	4.2126	-4.26454	0.000369157	0.00170704	-0.427351	P31268
TRIM49B	-0.918254	4.2543	-5.15498	4.62379e-05	0.000303972	1.63812	A6NDI0
USP40	-0.918222	4.47021	-5.8724	9.08542e-06	7.92196e-05	3.22865	Q9NVE5
SLC43A2	-0.918094	4.4573	-5.51366	2.03611e-05	0.000153899	2.41731	Q8N370
OGT	-0.91793	5.42635	-7.29197	4.35594e-07	6.54513e-06	6.08811	O15294
PLD2	-0.917733	4.57976	-4.53586	0.000195179	0.00100784	0.118104	O14939
FAH	-0.917338	4.56764	-4.82774	9.8674e-05	0.000571807	0.803024	P16930
TNF	-0.917325	4.64786	-5.27082	3.54303e-05	0.000243821	1.81195	P01375
POTEG	-0.916866	4.79264	-4.47521	0.000225016	0.00113523	-0.0841599	Q6S5H5
NPL	-0.916046	4.97491	-4.85505	9.25973e-05	0.000541634	0.751574	Q9BXD5
DRAM1	-0.915853	4.81646	-4.41544	0.000258916	0.00127458	-0.232178	Q8N682
MDM4	-0.915762	7.20984	-5.22322	3.95205e-05	0.000267146	1.55515	O15151
PALM2AKAP2	-0.915369	5.50943	-5.20784	4.0942e-05	0.000274865	1.45197	NA
TXNRD3	-0.915037	4.01906	-3.3176	0.00338816	0.0103824	-2.5614	NA
GPX7	-0.915027	4.81801	-4.81836	0.000100853	0.000581545	0.710654	Q96SL4
CDK5R1	-0.91458	5.06276	-7.73218	1.79276e-07	3.12346e-06	7.07041	Q15078
FAM174B	-0.91442	4.88084	-4.21718	0.000412666	0.0018705	-0.717807	Q3ZCQ3
CCR8	-0.91384	3.85704	-4.45539	0.000235735	0.00118006	0.0881305	P51685
KLHL3	-0.913609	4.0363	-5.02366	6.26136e-05	0.000389681	1.37801	Q9UH77
TSPAN10	-0.912975	3.88286	-3.78673	0.00113551	0.00428012	-1.46927	Q9H1Z9
PRORY	-0.912951	3.61829	-4.90109	8.31969e-05	0.000494863	1.16292	NA
TTC7A	-0.91267	6.16843	-5.04773	5.9223e-05	0.000373811	1.04432	Q9ULT0
UBE2E1	-0.912444	6.52598	-5.00151	6.59081e-05	0.0004072	0.961082	P51965
JAM2	-0.912235	4.49155	-3.99092	0.000702793	0.00290207	-1.13067	P57087
INTS4	-0.911785	4.59432	-5.58214	1.74354e-05	0.000135289	2.53968	Q96HW7
CD40LG	-0.911052	4.87303	-4.89989	8.34285e-05	0.000495924	0.886074	P29965
PLSCR1	-0.909846	6.03525	-4.15759	0.000474783	0.00210265	-1.04805	O15162
CLSTN2	-0.909477	3.73258	-2.92627	0.00826915	0.0209841	-3.3637	Q9H4D0
TMEM71	-0.909384	4.33586	-4.11498	0.000524863	0.00228133	-0.803671	Q6P5X7
PHC3	-0.908008	6.22619	-8.52335	3.87978e-08	8.89914e-07	8.51957	Q8NDX5
RUBCN	-0.907347	4.79324	-6.7367	1.38531e-06	1.67791e-05	5.05491	NA
USP25	-0.907319	5.39158	-10.2294	1.87398e-09	7.21656e-08	11.6653	Q9UHP3
FAM50B	-0.90703	3.8124	-5.14142	4.77046e-05	0.000312405	1.68856	Q9Y247
KCTD17	-0.906878	4.61992	-6.04201	6.23552e-06	5.84349e-05	3.57269	Q8N5Z5
ZNF480	-0.906655	4.44577	-5.40558	2.60355e-05	0.000188694	2.17225	Q8WV37
SHISAL2A	-0.906553	4.64532	-6.15865	4.82311e-06	4.73273e-05	3.82641	NA
SLC12A9	-0.90588	5.69107	-7.8878	1.31801e-07	2.44697e-06	7.27351	Q9BXP2
DIXDC1	-0.905011	3.63534	-3.72733	0.00130523	0.004803	-1.56348	Q155Q3
MLLT6	-0.904955	6.91135	-7.76096	1.69319e-07	2.99184e-06	7.0686	P55198
SH3KBP1	-0.904817	6.72521	-6.3156	3.42292e-06	3.5631e-05	3.98035	Q96B97
AKIP1	-0.904595	4.59882	-5.02742	6.20714e-05	0.00038721	1.25906	Q9NQ31
ZNF765	-0.904525	4.76147	-5.8309	9.96691e-06	8.57448e-05	3.06213	Q7L2R6
GNGT2	-0.904458	4.56076	-5.74724	1.20201e-05	0.000100223	2.92331	O14610
SEMA5A	-0.90431	4.55152	-4.06026	0.000597001	0.00253471	-0.985922	Q13591
EIF2AK2	-0.904075	5.42544	-6.3706	3.03752e-06	3.22522e-05	4.10476	P19525
REG1A	-0.903899	3.69794	-3.85148	0.0009754	0.00379266	-1.28798	P05451
MAPKAPK3	-0.903836	5.22931	-5.11804	5.0347e-05	0.000326051	1.29792	Q16644
IFI30	-0.903679	7.26682	-2.54424	0.0191898	0.0401929	-4.52473	P13284
IL18BP	-0.903191	5.67819	-5.53781	1.92759e-05	0.000147367	2.19064	O95998
GALNT6	-0.902945	4.3028	-4.97777	6.96354e-05	0.000425443	1.21656	Q8NCL4
FAM120AOS	-0.90279	5.27519	-8.47571	4.24448e-08	9.62065e-07	8.49373	Q5T036
GIPC1	-0.902303	4.62911	-5.63524	1.54646e-05	0.00012267	2.65113	O14908
BAGE5	-0.901928	6.19768	-5.2216	3.96683e-05	0.000267951	1.44951	Q86Y27
SCPEP1	-0.901644	5.2247	-4.47435	0.000225474	0.00113723	-0.209425	Q9HB40
RECK	-0.901142	4.78079	-5.70898	1.30984e-05	0.000107298	2.77926	O95980
CDCA7	-0.901046	5.85388	-2.37957	0.0272553	0.0527675	-4.96735	Q9BWT1
ZBED1	-0.900601	4.71606	-6.59772	1.86252e-06	2.15412e-05	4.77333	O96006
TMCO4	-0.900528	4.3402	-6.32156	3.37881e-06	3.52548e-05	4.25591	Q5TGY1
KLHDC1	-0.899657	4.29945	-4.61272	0.000163018	0.000869164	0.366685	Q8N7A1
ZNF354A	-0.899448	4.40642	-4.03048	0.000640335	0.00268633	-1.0188	O60765
STK10	-0.898999	6.24927	-9.41202	7.65744e-09	2.31047e-07	10.1831	O94804
MEOX1	-0.898591	4.41134	-4.26714	0.000366907	0.00169916	-0.467364	P50221
USP34	-0.898414	6.09227	-5.54753	1.8856e-05	0.00014463	2.19938	Q70CQ2
SPATA31A5	-0.898373	4.37069	-4.6213	0.00015978	0.000854017	0.370312	Q5VU36
TNC	-0.898344	5.46829	-2.89334	0.00890315	0.0222097	-3.87353	P24821
SEC61B	-0.898317	7.22612	-5.02945	6.17806e-05	0.000385912	1.10655	P60468
OR8B4	-0.898179	3.81302	-4.67695	0.000140278	0.000766973	0.611512	Q96RC9
ZNF483	-0.897808	4.56115	-4.34929	0.000302458	0.00145181	-0.31381	Q8TF39
RNF130	-0.897508	5.09616	-3.89296	0.000884832	0.0035035	-1.53604	Q86XS8
SERPINB8	-0.89689	4.80341	-5.67977	1.39882e-05	0.000113147	2.70456	P50452
MAOB	-0.896789	3.8286	-4.22628	0.000403925	0.00183711	-0.441215	P27338
RGS19	-0.896774	5.222	-6.09379	5.56244e-06	5.34137e-05	3.52887	P49795
MYCBP2	-0.896749	6.56355	-9.14768	1.22803e-08	3.45421e-07	9.7198	O75592
TCF7L1	-0.896479	4.63916	-5.03898	6.04337e-05	0.000380169	1.27594	Q9HCS4
ZMYM1	-0.896469	4.22171	-5.08931	5.37982e-05	0.000345644	1.49279	Q5SVZ6
TPM1	-0.89609	5.41861	-4.04577	0.000617708	0.00260251	-1.25823	P09493
ZNF658	-0.896008	4.34307	-5.50059	2.09744e-05	0.000157832	2.41327	Q5TYW1
RARB	-0.895763	4.17727	-5.41873	2.52662e-05	0.000183927	2.26058	P10826
ASXL2	-0.895183	5.64799	-9.09877	1.34146e-08	3.71176e-07	9.6177	Q76L83
OR4A16	-0.894921	3.65312	-3.5816	0.00183534	0.00630817	-1.89922	Q8NH70
GSTK1	-0.89482	7.07623	-9.03887	1.49534e-08	4.05072e-07	9.56636	Q9Y2Q3
CELF2	-0.894777	6.0967	-4.76218	0.000114962	0.000646535	0.372742	O95319
RNF144A	-0.894733	5.29404	-4.4723	0.000226559	0.00114148	-0.228333	P50876
UBASH3A	-0.894291	3.19777	-3.79893	0.00110348	0.00418107	-1.33271	P57075
HS3ST1	-0.893832	4.19337	-4.79495	0.000106505	0.000608131	0.814845	O14792
AKAP7	-0.893815	3.96404	-3.82104	0.00104767	0.00401299	-1.40606	Q9P0M2
OR4A47	-0.893698	4.87865	-4.50246	0.00021108	0.00107732	-0.0472035	Q6IF82
CDC42EP1	-0.893678	4.42852	-4.98412	6.86182e-05	0.000420281	1.2023	Q00587
INPP5A	-0.893533	4.31787	-4.54224	0.000192283	0.000997801	0.197912	Q14642
C1S	-0.893495	6.71919	-3.32896	0.00330042	0.0101596	-2.90921	P09871
HPS3	-0.893289	5.27355	-7.91477	1.25001e-07	2.34874e-06	7.38862	Q969F9
MAN2B2	-0.893175	4.96884	-5.634	1.55081e-05	0.000122835	2.55589	Q9Y2E5
SIPA1L3	-0.892802	5.72432	-5.945	7.73014e-06	6.91124e-05	3.11352	O60292
ESAM	-0.891851	4.49041	-3.06617	0.00602787	0.0164019	-3.22933	Q96AP7
SHOC2	-0.89158	5.87016	-7.35398	3.83783e-07	5.88343e-06	6.1691	Q9UQ13
TBC1D1	-0.891568	6.2457	-4.01315	0.000666986	0.00277959	-1.37868	Q86TI0
ZNF626	-0.890865	4.36987	-4.96055	7.24708e-05	0.000440605	1.16138	Q68DY1
SNX11	-0.890776	5.45881	-6.57026	1.97529e-06	2.2578e-05	4.53628	Q9Y5W9
SHISA3	-0.890254	4.67421	-4.21513	0.000414662	0.00187795	-0.658534	A0PJX4
SYNGR3	-0.889907	4.10289	-3.15487	0.00492443	0.013982	-2.94128	O43761
CDC42EP5	-0.88987	5.4898	-5.2418	3.78697e-05	0.000257478	1.53013	Q6NZY7
ABAT	-0.889574	4.31252	-4.22462	0.000405508	0.00184274	-0.543496	P80404
ALDH1A1	-0.889338	4.25655	-3.45473	0.00246621	0.00804705	-2.30556	P00352
PAPPA	-0.889199	3.20317	-2.89423	0.0088854	0.0221862	-3.3464	Q13219
USP18	-0.888522	6.06995	-6.60542	1.83208e-06	2.12269e-05	4.57028	Q9UMW8
ACSS3	-0.888463	3.90526	-3.80765	0.00108112	0.00411746	-1.42577	Q9H6R3
PATL2	-0.887409	4.10036	-4.2417	0.000389536	0.00178361	-0.456706	C9JE40
LACC1	-0.887191	4.15516	-3.82445	0.00103932	0.0039885	-1.43755	Q8IV20
FRMD4A	-0.886843	4.13111	-3.44524	0.0025212	0.00819741	-2.29891	Q9P2Q2
ZNF550	-0.886831	4.0371	-5.37325	2.80281e-05	0.000201339	2.18322	Q7Z398
PLPP1	-0.886776	5.07185	-4.39418	0.000272175	0.0013283	-0.358151	NA
ERAP1	-0.886465	6.30285	-9.50959	6.44622e-09	1.99662e-07	10.362	Q9NZ08
ZNF302	-0.885079	4.62852	-5.34827	2.96741e-05	0.000211213	1.99388	Q9NR11
NFIC	-0.884151	5.28991	-4.93916	7.61575e-05	0.000459732	0.863518	P08651
PGM5	-0.884001	3.98549	-4.40701	0.000264094	0.00129393	-0.0482994	Q15124
TOM1L1	-0.883962	3.99346	-4.12124	0.00051719	0.00225322	-0.715908	O75674
SEMA6A	-0.883854	4.26638	-4.3725	0.000286396	0.0013854	-0.187464	Q9H2E6
SLC45A3	-0.883489	4.17494	-3.98627	0.00071052	0.00292815	-1.06703	Q96JT2
GNG10	-0.883155	6.41497	-3.90532	0.000859483	0.00342199	-1.61836	P50151
ZMAT3	-0.882789	4.96493	-7.01156	7.77307e-07	1.04595e-05	5.59738	Q9HA38
IGFBP5	-0.882606	4.87169	-1.43483	0.166582	0.223381	-6.34704	P24593
TAF1	-0.882522	5.11813	-8.66051	3.00054e-08	7.2218e-07	8.88048	P21675
ABCC6	-0.882478	4.50499	-4.93487	7.69194e-05	0.000462979	1.06882	O95255
SMG1	-0.882358	6.30627	-8.99091	1.63173e-08	4.32894e-07	9.41059	Q96Q15
PILRB	-0.882309	6.57959	-8.14892	7.9234e-08	1.60679e-06	7.81234	Q9UKJ0
CYFIP2	-0.882149	6.59966	-6.03831	6.28672e-06	5.87666e-05	3.34863	Q96F07
DBNL	-0.881987	6.58806	-5.69908	1.33934e-05	0.000109187	2.57918	Q9UJU6
ZNF619	-0.881931	5.01323	-4.80078	0.00010507	0.000601958	0.609853	Q8N2I2
C9orf92	-0.88192	3.89584	-4.69399	0.000134801	0.00074246	0.637034	NA
STARD5	-0.881874	4.30263	-4.59408	0.000170291	0.000902022	0.322271	Q9NSY2
CASP1	-0.881443	6.11601	-3.58649	0.0018145	0.00624574	-2.37423	P29466
P3H2	-0.881413	3.74033	-4.29364	0.000344737	0.00161572	-0.269961	NA
SELENON	-0.881161	5.11966	-3.8979	0.000874617	0.00346967	-1.53317	NA
SLC41A1	-0.881069	5.15539	-5.15905	4.58062e-05	0.000301665	1.40688	Q8IVJ1
C1RL	-0.87982	4.46022	-4.15001	0.00048333	0.00213307	-0.753159	Q9NZP8
WBP1	-0.879401	5.84204	-7.46904	3.03832e-07	4.8213e-06	6.40831	Q96G27
TRAK1	-0.87919	5.55725	-5.94194	7.78296e-06	6.94185e-05	3.12471	Q9UPV9
H1-0	-0.879006	4.71145	-3.36764	0.00301812	0.00945004	-2.62605	NA
DSE	-0.878857	4.82114	-3.71355	0.00134806	0.0049281	-1.87044	Q9UL01
ZNF615	-0.878556	4.49225	-5.28712	3.41312e-05	0.000236713	1.88722	Q8N8J6
PID1	-0.878336	3.81424	-4.22254	0.000407498	0.00185088	-0.447659	Q7Z2X4
GRAMD1A	-0.877959	5.6746	-7.00284	7.91556e-07	1.0578e-05	5.43981	Q96CP6
ZBTB18	-0.877949	5.09401	-6.53218	2.14339e-06	2.42032e-05	4.53177	Q99592
CLN5	-0.877393	4.53897	-5.72434	1.26541e-05	0.000104345	2.87649	O75503
N4BP3	-0.877254	4.28066	-4.89596	8.41955e-05	0.000499688	1.0311	O15049
CLSTN3	-0.87708	4.85308	-5.47699	2.21291e-05	0.000165124	2.22803	Q9BQT9
SH3RF1	-0.877009	4.41285	-6.24403	4.00078e-06	4.05881e-05	4.06923	Q7Z6J0
ZNF274	-0.876915	5.10406	-7.01554	7.70873e-07	1.04029e-05	5.57065	Q96GC6
COL4A2	-0.876617	5.01397	-1.84583	0.0795708	0.122761	-5.78373	P08572
GNG4	-0.87655	4.19324	-4.17961	0.000450814	0.0020124	-0.621761	P50150
ABCA7	-0.876467	4.13264	-5.51986	2.00768e-05	0.000152179	2.50012	Q8IZY2
TBC1D17	-0.876392	5.25738	-7.80483	1.5523e-07	2.79309e-06	7.17094	Q9HA65
NUCB2	-0.876351	5.07226	-3.70782	0.00136627	0.00498589	-1.9588	P80303
DCP2	-0.876342	5.47456	-5.91387	8.28401e-06	7.33273e-05	3.07462	Q8IU60
LAT	-0.876212	6.64679	-4.99031	6.76414e-05	0.000415435	0.946968	O43561
PDZRN3	-0.875747	4.06043	-3.06764	0.00600777	0.0163663	-3.12278	Q9UPQ7
GGT5	-0.875629	4.38648	-2.69449	0.0138393	0.0312433	-3.9928	P36269
SPSB3	-0.87551	5.37438	-7.04531	7.24563e-07	9.92131e-06	5.57318	Q6PJ21
FAM86B1	-0.874933	5.18603	-4.53883	0.000193827	0.0010028	-0.0490966	Q8N7N1
SERINC2	-0.874259	4.29082	-3.23483	0.00409969	0.0120488	-2.8071	Q96SA4
VRK2	-0.87325	5.57808	-2.62117	0.0162446	0.0353244	-4.46197	Q86Y07
NPIPB6	-0.872845	8.40296	-5.91595	8.24573e-06	7.30576e-05	3.24575	E9PJ23
VIPR2	-0.87277	2.94601	-2.03355	0.0552949	0.0920694	-4.99236	P41587
CCDC6	-0.872214	5.7791	-5.99837	6.86734e-06	6.28732e-05	3.22921	Q16204
KRT18	-0.872169	6.52043	-5.22544	3.93198e-05	0.000266175	1.48165	P05783
ARGLU1	-0.872079	7.35598	-8.36504	5.23541e-08	1.13304e-06	8.31351	Q9NWB6
DOCK7	-0.871938	4.0179	-3.0607	0.00610327	0.0165588	-3.12928	Q96N67
HMCES	-0.871818	6.57234	-1.96409	0.063378	0.10253	-5.70105	Q96FZ2
ZNF726	-0.871679	4.58594	-5.66085	1.4597e-05	0.000117058	2.7194	A6NNF4
MPST	-0.871309	5.05219	-6.81317	1.17839e-06	1.46627e-05	5.15044	P25325
LIMS2	-0.871242	4.44427	-4.73875	0.000121424	0.000678584	0.626155	Q7Z4I7
MARCHF2	-0.870805	5.19111	-4.52064	0.00020227	0.00103821	-0.0963304	NA
CDR2	-0.870211	5.20063	-7.15416	5.78243e-07	8.26374e-06	5.83834	Q01850
GPR34	-0.869984	4.25154	-3.50423	0.00219806	0.00730873	-2.19343	Q9UPC5
RBM43	-0.869692	4.21309	-4.15384	0.000478991	0.00211742	-0.685935	Q6ZSC3
PARP11	-0.869539	4.82528	-5.23248	3.86887e-05	0.000262378	1.67192	Q9NR21
CAPN3	-0.869423	4.05259	-3.68011	0.00145786	0.00525645	-1.74793	P20807
AGGF1	-0.869392	5.15219	-8.77127	2.44252e-08	6.05828e-07	9.08172	Q8N302
EFNB2	-0.869237	4.16744	-3.4146	0.00270697	0.00867504	-2.37643	P52799
SP140L	-0.869214	6.20936	-9.1774	1.16402e-08	3.32636e-07	9.75171	Q9H930
IRAG1	-0.868549	4.08854	-3.34831	0.00315608	0.00980965	-2.50826	NA
OR52A5	-0.867977	3.87381	-3.34142	0.00320675	0.00992911	-2.4811	Q9H2C5
RBM11	-0.867759	4.14195	-4.09891	0.000545099	0.00235286	-0.798406	P57052
TMPPE	-0.867681	4.89065	-6.32069	3.38523e-06	3.5302e-05	4.1179	Q6ZT21
SLC22A18	-0.867651	4.66803	-4.72932	0.000124124	0.000691606	0.544593	Q96BI1
TTC12	-0.867468	4.44034	-5.56083	1.82965e-05	0.000141174	2.52824	Q9H892
MOGAT2	-0.867367	2.96255	-2.98933	0.00717411	0.0187952	-3.10711	Q3SYC2
C12orf42	-0.866996	3.58288	-5.3855	2.72557e-05	0.000196318	2.28238	NA
SYBU	-0.866878	3.96358	-4.31667	0.000326561	0.00154605	-0.255429	Q9NX95
VCY	-0.866691	3.63673	-4.10307	0.000539785	0.00233261	-0.696704	O14598
TRPM2	-0.866629	3.90129	-3.83244	0.00102	0.00392713	-1.3684	O94759
ZNF300	-0.866325	4.37004	-4.96673	7.14399e-05	0.000435045	1.17474	Q96RE9
NRGN	-0.866103	3.87746	-3.62259	0.00166779	0.00584503	-1.84526	Q92686
TFEB	-0.86578	4.66691	-4.65577	0.000147399	0.000800746	0.373402	P19484
ERN1	-0.865668	4.87793	-4.53204	0.000196936	0.00101493	0.023501	O75460
DEPTOR	-0.865375	4.5749	-2.8831	0.00910965	0.0226068	-3.64816	Q8TB45
GPCPD1	-0.864712	4.98263	-5.76339	1.15924e-05	9.72646e-05	2.84376	Q9NPB8
SIDT1	-0.864693	4.488	-4.58877	0.00017242	0.000911748	0.264059	Q9NXL6
GPR82	-0.864668	3.86793	-3.62004	0.00167774	0.00586776	-1.84967	Q96P67
HDAC7	-0.864418	6.42692	-5.25105	3.70745e-05	0.000252715	1.53267	Q8WUI4
AMDHD2	-0.863826	5.23804	-7.09698	6.50855e-07	9.09473e-06	5.709	Q9Y303
BMPR2	-0.863342	4.71885	-4.23162	0.000398883	0.00181928	-0.635166	Q13873
ERP44	-0.863306	6.53432	-5.78917	1.09419e-05	9.28496e-05	2.77903	Q9BS26
PARP14	-0.8627	5.61117	-6.9174	9.46396e-07	1.21818e-05	5.26296	Q460N5
FAM13A	-0.862113	4.52451	-3.41161	0.00272579	0.00872188	-2.47147	O94988
PNPLA7	-0.86209	3.64446	-3.93755	0.000796769	0.00321618	-1.08154	Q6ZV29
SLC37A2	-0.861778	3.92535	-3.69975	0.00139234	0.00505733	-1.67786	Q8TED4
GAREM2	-0.861601	4.57867	-5.70186	1.331e-05	0.000108697	2.81457	NA
SEC62	-0.861323	6.4539	-7.55132	2.57368e-07	4.20548e-06	6.59604	Q99442
VNN3	-0.861208	3.72338	-5.71521	1.29164e-05	0.000106133	3.01093	Q9NY84
MXRA7	-0.861206	4.63792	-4.39012	0.000274784	0.00133928	-0.241483	P84157
SUSD4	-0.860973	4.32002	-3.90694	0.000856234	0.00341197	-1.2845	Q5VX71
ENOX1	-0.86085	4.15569	-4.77102	0.000112616	0.000635828	0.766697	Q8TC92
RAPGEF1	-0.860346	6.26918	-7.95026	1.166e-07	2.21746e-06	7.39384	Q13905
EML4	-0.860063	5.42704	-4.91075	8.13499e-05	0.000485113	0.769879	Q9HC35
USP17L3	-0.859913	8.18575	-4.76013	0.000115515	0.000648863	0.569758	Q0WX57
SLC9A3R2	-0.859894	4.99055	-4.04705	0.000615846	0.00259584	-1.14743	Q15599
MTIF2	-0.859753	4.72938	-6.84804	1.09487e-06	1.38355e-05	5.30618	P46199
ASCL2	-0.859637	4.44645	-5.21011	4.07293e-05	0.000273929	1.72041	Q99929
GPRASP1	-0.859334	3.35608	-4.03171	0.000638485	0.00268037	-0.819192	Q5JY77
LDB2	-0.859293	4.29907	-2.88935	0.00898312	0.0223614	-3.56194	O43679
NT5C1A	-0.859146	3.51518	-3.22369	0.004206	0.0122935	-2.68134	Q9BXI3
GIMAP6	-0.858594	4.51918	-4.57853	0.000176606	0.000929931	0.232718	Q6P9H5
MYL5	-0.858382	3.43041	-3.60841	0.00172394	0.00599329	-1.80409	Q02045
TRIM13	-0.857935	4.28788	-6.76544	1.30349e-06	1.59119e-05	5.22912	O60858
TLR6	-0.857847	4.57406	-5.11223	5.10266e-05	0.000330223	1.46205	Q9Y2C9
CEP164	-0.857804	4.76838	-6.23713	4.06154e-06	4.10706e-05	3.96499	Q9UPV0
SH3BGRL3	-0.857633	7.58445	-7.12633	6.12488e-07	8.65281e-06	5.82598	Q9H299
TTC27	-0.857469	5.24945	-5.9186	8.19719e-06	7.27311e-05	3.12698	Q6P3X3
DTX4	-0.857188	4.79656	-6.00219	6.80956e-06	6.25588e-05	3.43432	Q9Y2E6
ZNF738	-0.857101	4.4579	-5.02868	6.18912e-05	0.000386344	1.29813	Q8NE65
IDNK	-0.85693	4.40827	-4.63167	0.000155948	0.000837741	0.384152	Q5T6J7
PLEKHM3	-0.855569	4.72674	-4.78069	0.000110106	0.000623586	0.647482	Q6ZWE6
BTN3A3	-0.85552	5.26099	-4.82189	0.000100026	0.000577375	0.594739	O00478
USP17L12	-0.855461	8.36633	-4.93761	7.64331e-05	0.000460795	0.996717	C9JPN9
SLC15A4	-0.854876	5.33332	-5.43359	2.44257e-05	0.000178902	2.00088	Q8N697
ATF7IP2	-0.854682	4.67749	-6.19632	4.44084e-06	4.42828e-05	3.89917	Q5U623
SH2D2A	-0.854089	4.77155	-3.61998	0.00167798	0.00586776	-2.07375	Q9NP31
MED13L	-0.8539	6.35301	-7.78201	1.62399e-07	2.89698e-06	7.0596	Q71F56
ANTXR1	-0.853745	4.68776	-4.30057	0.00033916	0.00159358	-0.465553	Q9H6X2
OTUD1	-0.853652	4.59963	-5.61832	1.60667e-05	0.000126136	2.61981	Q5VV17
SEC14L5	-0.853388	3.49954	-3.07929	0.00585071	0.0160333	-2.99629	O43304
CD163L1	-0.852336	4.34641	-3.05266	0.00621564	0.0167857	-3.22218	Q9NR16
FMO2	-0.852026	3.80735	-2.41465	0.0253102	0.0498648	-4.42762	Q99518
NFKBIZ	-0.851963	5.06656	-5.91405	8.28059e-06	7.33273e-05	3.16	Q9BYH8
CD302	-0.851807	4.0813	-3.93988	0.000792431	0.00320282	-1.15521	Q8IX05
CERT1	-0.851664	5.54401	-7.09118	6.58731e-07	9.16093e-06	5.6421	NA
DLL1	-0.851603	4.3246	-4.63445	0.000154935	0.000834166	0.410855	O00548
ZNF558	-0.851404	3.78038	-3.40671	0.00275695	0.00880348	-2.3179	Q96NG5
IFT57	-0.85138	5.22074	-7.3525	3.84942e-07	5.88343e-06	6.24828	Q9NWB7
SELENOT	-0.851121	6.47744	-4.46362	0.000231221	0.00116183	-0.305337	NA
EXD3	-0.850553	3.96258	-2.87352	0.00930697	0.0229807	-3.521	Q8N9H8
MIOS	-0.850455	4.82628	-4.92164	7.932e-05	0.000474523	0.946492	Q9NXC5
SLC1A1	-0.850399	3.84908	-4.73015	0.000123885	0.000690685	0.728266	P43005
CMKLR1	-0.850161	4.87311	-3.97286	0.000733291	0.00300583	-1.28943	Q99788
ARHGAP29	-0.849896	4.21969	-3.68532	0.00144019	0.00520379	-1.7723	Q52LW3
BIRC6	-0.849746	6.34115	-10.0303	2.62184e-09	9.60158e-08	11.2851	Q9NR09
PTGDR	-0.849658	4.10569	-3.98296	0.000716081	0.00294522	-1.06034	Q13258
ZNF415	-0.849435	4.34407	-4.10433	0.000538191	0.00232627	-0.832225	Q09FC8
CCDC102B	-0.849323	4.91036	-2.21287	0.0385332	0.0689815	-5.10025	Q68D86
ZNF641	-0.84931	4.65698	-4.92639	7.84493e-05	0.000470671	1.0068	Q96N77
C4orf3	-0.84912	6.33065	-6.61789	1.78392e-06	2.0785e-05	4.60857	NA
TCAF2	-0.848671	4.84273	-5.37244	2.80801e-05	0.000201557	1.98749	NA
RAB9A	-0.848372	4.63215	-7.6052	2.30982e-07	3.83812e-06	6.91125	P51151
ZBTB34	-0.846936	4.42556	-5.13963	4.79016e-05	0.000313365	1.56241	Q8NCN2
CMTM8	-0.846904	4.39075	-4.00489	0.000680073	0.00282512	-1.07491	Q8IZV2
UBE2Z	-0.846793	7.30058	-7.45527	3.12419e-07	4.93659e-06	6.48494	Q9H832
EGFLAM	-0.846715	4.41667	-4.29118	0.00034674	0.00162338	-0.41379	Q63HQ2
ANKRA2	-0.846614	4.45127	-5.32979	3.09545e-05	0.000218909	1.99524	Q9H9E1
MUC20	-0.846427	4.88377	-4.85559	9.248e-05	0.000541247	0.77575	Q8N307
RUFY3	-0.846242	5.62317	-6.05309	6.0848e-06	5.72523e-05	3.36316	Q7L099
C5orf63	-0.846197	4.65354	-5.03716	6.06883e-05	0.000381	1.26598	NA
GLRX	-0.846028	5.28822	-6.3839	2.95123e-06	3.15693e-05	4.15527	P35754
ADCY9	-0.845599	3.85966	-3.59541	0.00177711	0.00614649	-1.90476	O60503
PAOX	-0.845433	4.90691	-5.743	1.21349e-05	0.000101	2.81618	Q6QHF9
TLR7	-0.845083	4.21992	-4.08273	0.000566259	0.00242514	-0.853647	Q9NYK1
DEFB108B	-0.844745	4.93339	-4.05011	0.000611427	0.00258062	-1.12488	Q8NET1
MGA	-0.844681	5.02979	-7.05852	7.04934e-07	9.68092e-06	5.67516	Q8IWI9
SCML4	-0.844559	4.13931	-4.13301	0.000503061	0.00220504	-0.718375	Q8N228
PRG3	-0.844424	3.2102	-3.58287	0.00182989	0.00629175	-1.82907	Q9Y2Y8
TBC1D2B	-0.844348	5.79579	-6.75439	1.33434e-06	1.62355e-05	4.89608	Q9UPU7
ZNF134	-0.84396	5.16779	-7.00615	7.86108e-07	1.05324e-05	5.53094	P52741
S100B	-0.843866	4.02749	-4.35995	0.000294969	0.00142025	-0.167127	P04271
PCMTD1	-0.843754	5.74285	-6.04086	6.25139e-06	5.85542e-05	3.32511	Q96MG8
GBP1	-0.843295	5.58475	-2.87878	0.0091982	0.0227573	-3.92878	P32455
USP7	-0.843101	6.05178	-5.2236	3.94858e-05	0.000267105	1.44796	Q93009
DPT	-0.842748	4.97329	-2.45119	0.0234215	0.0469814	-4.66256	Q07507
BBX	-0.841977	5.29741	-8.87432	2.01981e-08	5.15355e-07	9.24524	Q8WY36
TIMP3	-0.841241	5.28951	-1.86767	0.0763323	0.118736	-5.82239	P35625
PITPNM1	-0.841208	4.99022	-6.17541	4.64903e-06	4.59314e-05	3.76908	O00562
NPAT	-0.840264	5.43965	-8.39141	4.97929e-08	1.0877e-06	8.29779	Q14207
TMF1	-0.839827	5.93104	-8.4061	4.84232e-08	1.064e-06	8.28503	P82094
UBASH3B	-0.839588	4.39942	-5.74728	1.20189e-05	0.000100223	2.96035	Q8TF42
GPX3	-0.839211	4.85494	-2.31989	0.0308861	0.0580284	-4.87915	P22352
AHCYL2	-0.838758	4.88431	-5.73831	1.22633e-05	0.000101751	2.81096	Q96HN2
ASTN2	-0.838004	3.87042	-4.37159	0.000287014	0.00138767	-0.111092	O75129
HIVEP2	-0.837785	5.83359	-9.53658	6.14764e-09	1.92006e-07	10.4027	P31629
KHK	-0.837487	4.39429	-4.99385	6.70883e-05	0.000413261	1.23155	P50053
SUSD6	-0.837388	5.31898	-5.89879	8.56663e-06	7.55068e-05	3.06434	NA
EEPD1	-0.837217	4.63603	-3.41044	0.00273321	0.00873977	-2.50753	Q7L9B9
TMEM35B	-0.83704	5.68893	-6.30396	3.51068e-06	3.63465e-05	3.91651	NA
EVA1C	-0.83684	3.67837	-3.23568	0.00409169	0.0120309	-2.68236	P58658
DCHS1	-0.836704	4.27324	-3.70165	0.00138614	0.00504352	-1.74787	Q96JQ0
GNA13	-0.83667	6.85062	-5.32876	3.10275e-05	0.000219259	1.75726	Q14344
SUSD3	-0.836512	6.12285	-5.15509	4.62256e-05	0.000303972	1.29041	Q96L08
SOD1	-0.836278	6.69876	-4.6484	0.000149963	0.000811139	0.15181	P00441
TCN2	-0.835773	4.79885	-4.18996	0.000439966	0.00197435	-0.758822	P20062
IGSF9B	-0.835514	5.35201	-5.86138	9.31147e-06	8.10015e-05	2.97309	Q9UPX0
CLEC4C	-0.835503	3.84011	-3.06119	0.00609642	0.0165474	-3.09391	Q8WTT0
ARPC4	-0.83549	7.56906	-4.50035	0.000212131	0.00108133	-0.0925354	P59998
GNG7	-0.835437	4.73288	-4.59324	0.000170625	0.000903024	0.204668	O60262
PLEKHG7	-0.835393	4.14719	-4.09717	0.000547339	0.00236022	-0.804147	Q6ZR37
TSPAN15	-0.835094	4.40694	-3.66468	0.00151145	0.00540999	-1.86628	O95858
BOC	-0.83502	4.00666	-3.37784	0.00294768	0.0092824	-2.42545	Q9BWV1
AQP7	-0.834217	5.76915	-5.006	6.52264e-05	0.000404326	0.945648	O14520
IFT172	-0.834171	4.19365	-5.00308	6.56692e-05	0.000405992	1.29781	Q9UG01
ADGRG2	-0.834124	3.9094	-3.86962	0.000934701	0.00366521	-1.2845	NA
ZSCAN9	-0.833646	4.77089	-5.9713	7.29197e-06	6.57093e-05	3.36958	O15535
PPP1R21	-0.833449	5.3282	-6.47086	2.44562e-06	2.6853e-05	4.33727	Q6ZMI0
CD9	-0.833366	4.62909	-4.05009	0.000611456	0.00258062	-1.03431	P21926
SCARF1	-0.83333	4.17397	-3.74994	0.00123785	0.00459172	-1.61395	Q14162
OR4K1	-0.832952	4.27141	-3.70082	0.00138884	0.0050495	-1.74941	Q8NGD4
MAP4K3	-0.8327	4.47175	-5.21761	4.00334e-05	0.000270082	1.73112	Q8IVH8
JAZF1	-0.832547	5.09881	-6.51795	2.2099e-06	2.47596e-05	4.49375	Q86VZ6
IAH1	-0.8325	5.273	-8.44906	4.46374e-08	1.00203e-06	8.43736	Q2TAA2
FOXP1	-0.83249	5.5912	-5.75826	1.17265e-05	9.82132e-05	2.70095	Q9H334
TLX2	-0.832203	3.97663	-4.18305	0.000447176	0.00199902	-0.569857	O43763
TAGLN	-0.832119	5.29986	-3.31303	0.00342408	0.0104736	-2.92276	Q01995
CDC37L1	-0.832001	4.72453	-5.93484	7.90669e-06	7.03877e-05	3.30071	Q7L3B6
NT5DC1	-0.831674	5.29291	-9.06635	1.42259e-08	3.88446e-07	9.60364	Q5TFE4
XRN1	-0.831369	5.48634	-6.37401	3.01514e-06	3.20726e-05	4.09591	Q8IZH2
MST1	-0.831243	5.34552	-4.34046	0.000308797	0.00147617	-0.556579	P26927
DIAPH2	-0.830991	5.21862	-4.06465	0.000590858	0.0025132	-1.175	O60879
FARP1	-0.830939	4.46181	-4.33148	0.000315391	0.00150339	-0.3315	Q9Y4F1
NME4	-0.830811	4.82619	-4.31416	0.000328498	0.00155129	-0.477211	O00746
PSME4	-0.830713	5.70668	-7.90429	1.276e-07	2.38319e-06	7.30191	Q14997
NQO2	-0.830404	4.504	-4.81084	0.000102635	0.000590181	0.777898	P16083
OR9G9	-0.830154	4.50408	-3.94418	0.000784459	0.00317857	-1.24645	NA
EN1	-0.829937	3.8102	-3.64909	0.00156758	0.00556294	-1.77321	Q05925
SEMA3A	-0.829926	4.03374	-3.62705	0.00165048	0.00579749	-1.86613	Q14563
WDR91	-0.829685	4.79071	-7.33463	3.99227e-07	6.0769e-06	6.31445	A4D1P6
MYLK	-0.829658	4.7526	-2.89687	0.00883306	0.0220821	-3.67369	Q15746
ZNF267	-0.829489	6.15319	-8.06649	9.29498e-08	1.82355e-06	7.61987	Q14586
YIPF1	-0.829432	4.76686	-5.72299	1.26927e-05	0.00010457	2.81008	Q9Y548
STAT2	-0.829431	5.50639	-5.91238	8.3115e-06	7.35357e-05	3.06051	P52630
TNS1	-0.829102	4.75196	-3.20422	0.00439819	0.0127317	-3.00502	Q9HBL0
ZNF80	-0.829043	3.87388	-4.27091	0.000363667	0.00168676	-0.346559	P51504
CCL22	-0.8284	4.58289	-3.46718	0.0023959	0.00784656	-2.36513	O00626
HRH2	-0.828323	4.49905	-3.93701	0.000797788	0.0032196	-1.26177	P25021
TASL	-0.827888	4.35528	-5.30632	3.26628e-05	0.000228737	1.96293	NA
AP1S3	-0.827862	4.79367	-5.03388	6.11501e-05	0.000383126	1.21468	Q96PC3
AGO4	-0.827692	4.25827	-4.39034	0.000274641	0.00133894	-0.144996	Q9HCK5
ZNF665	-0.826938	4.03317	-3.97964	0.00072168	0.00296444	-1.05376	Q9H7R5
RABGAP1L	-0.826877	5.49129	-7.63697	2.16744e-07	3.65135e-06	6.78362	Q5R372
SORBS3	-0.826074	4.40449	-3.03716	0.00643811	0.0172865	-3.27214	O60504
SLC35D2	-0.825407	3.97381	-3.03709	0.00643914	0.0172867	-3.17242	Q76EJ3
SHISA8	-0.825169	4.26259	-3.1145	0.00539994	0.0150238	-3.06688	B8ZZ34
MBNL2	-0.825076	5.42295	-4.23986	0.000391225	0.00179003	-0.809078	Q5VZF2
AP4B1	-0.825018	5.63676	-8.32745	5.62413e-08	1.20603e-06	8.14648	Q9Y6B7
PPP1R12C	-0.824774	6.65516	-6.65285	1.65566e-06	1.9485e-05	4.71313	Q9BZL4
APOL6	-0.824708	4.74993	-3.30806	0.0034636	0.0105668	-2.77521	Q9BWW8
CNTN3	-0.824521	3.64688	-3.91537	0.000839424	0.00335572	-1.13436	Q9P232
OR4C13	-0.824341	4.95207	-5.17405	4.42509e-05	0.000293485	1.4942	Q8NGP0
ARHGAP22	-0.824229	4.28901	-4.63788	0.000153698	0.00082846	0.426607	Q7Z5H3
ZNF724	-0.824066	3.85479	-4.57027	0.00018006	0.000945452	0.354377	A8MTY0
ZNF860	-0.823777	3.85623	-3.73862	0.00127114	0.00469376	-1.57681	A6NHJ4
GORASP1	-0.823539	4.81162	-4.88791	8.57842e-05	0.000507023	0.870154	Q9BQQ3
PAPOLG	-0.823528	4.91578	-2.69089	0.0139492	0.031419	-4.16264	Q9BWT3
AP1S2	-0.823479	5.59782	-6.55302	2.04964e-06	2.32995e-05	4.47403	P56377
ADAM19	-0.823219	6.05323	-3.7021	0.00138469	0.00504033	-2.1111	Q9H013
ENG	-0.822684	5.26304	-2.47105	0.0224512	0.0454993	-4.71138	P17813
SLC26A7	-0.822568	4.11501	-2.76733	0.0117868	0.027528	-3.77672	Q8TE54
SIGLEC7	-0.82183	4.17653	-3.62004	0.00167773	0.00586776	-1.9126	Q9Y286
MED23	-0.82179	5.23793	-5.55056	1.87272e-05	0.000143812	2.28991	Q9ULK4
DEFB130A	-0.821419	4.52422	-4.79837	0.00010566	0.000604658	0.742766	NA
DNAJB2	-0.820888	6.04118	-8.19262	7.28294e-08	1.50468e-06	7.86642	P25686
LTBP2	-0.820662	4.24748	-3.04598	0.0063106	0.0169978	-3.21313	Q14767
DPYSL3	-0.820431	4.94206	-4.49787	0.000213365	0.00108643	-0.081104	Q14195
TTC24	-0.820349	3.88156	-3.87655	0.000919619	0.0036193	-1.26406	A2A3L6
ZNF85	-0.819948	5.07015	-5.41868	2.52694e-05	0.000183927	2.02618	Q03923
OR56A1	-0.819741	4.32666	-4.70373	0.000131768	0.000727901	0.571487	Q8NGH5
HDX	-0.819588	3.30296	-3.27997	0.00369527	0.0111156	-2.52418	Q7Z353
CAMKMT	-0.819541	3.82774	-3.86753	0.000939298	0.00368247	-1.27524	Q7Z624
SIAE	-0.819464	4.02304	-4.32941	0.000316924	0.00150731	-0.237705	Q9HAT2
SYT15	-0.819441	4.49033	-4.02936	0.000642028	0.00269162	-1.0444	Q9BQS2
SETBP1	-0.818858	4.90503	-7.24025	4.84313e-07	7.13931e-06	6.08802	Q9Y6X0
PLK3	-0.8185	5.09335	-6.21427	4.26969e-06	4.28276e-05	3.82432	Q9H4B4
SIGLEC6	-0.818415	4.19592	-3.665	0.00151032	0.00540803	-1.81452	O43699
ZNF671	-0.818301	3.63334	-4.62977	0.000156644	0.000840945	0.528735	Q8TAW3
KLHL36	-0.818272	5.12304	-6.20813	4.3274e-06	4.33367e-05	3.80335	Q8N4N3
GYPB	-0.818087	4.32043	-3.69354	0.00141271	0.00511937	-1.77753	P06028
GXYLT2	-0.818015	3.71737	-3.67788	0.00146546	0.00527662	-1.69217	A0PJZ3
INSR	-0.817986	4.40563	-3.84453	0.000991446	0.00384255	-1.45129	P06213
CD8B	-0.817964	4.50403	-5.59498	1.69363e-05	0.000131855	2.58934	P10966
JMJD7	-0.817857	4.91432	-4.87499	8.84005e-05	0.00052051	0.808784	P0C870
ACSL5	-0.817831	4.98819	-7.08505	6.6716e-07	9.25059e-06	5.74149	Q9ULC5
ZNF577	-0.817481	4.66711	-7.06841	6.90606e-07	9.50512e-06	5.78858	Q9BSK1
BIN2	-0.817422	5.79333	-5.5049	2.07699e-05	0.000156545	2.10103	Q9UBW5
ACACB	-0.817414	4.09252	-4.3107	0.000331177	0.00156315	-0.294931	O00763
PTGER2	-0.81713	4.07325	-3.84071	0.00100038	0.00387235	-1.3832	P43116
MAP10	-0.816778	3.55106	-4.42551	0.000252866	0.00124986	0.0651519	Q9P2G4
ABCG5	-0.81662	3.92734	-4.3972	0.000270253	0.00132099	-0.061806	Q9H222
ZNF331	-0.816487	4.44542	-4.70834	0.000130356	0.000721168	0.553039	Q9NQX6
ZNF717	-0.816425	3.58774	-5.6908	1.36451e-05	0.000110708	2.97379	Q9BY31
NOVA1	-0.815999	4.00996	-4.78451	0.00010913	0.000619331	0.8264	P51513
CCM2	-0.815763	5.79985	-5.65084	1.49301e-05	0.000119116	2.43597	Q9BSQ5
AKAP11	-0.815294	5.50674	-7.04076	7.31454e-07	1.0001e-05	5.53744	Q9UKA4
FOXP4	-0.815268	5.17619	-6.15616	4.84958e-06	4.75463e-05	3.67384	Q8IVH2
TRABD	-0.815245	6.79323	-6.17788	4.62389e-06	4.5766e-05	3.682	Q9H4I3
CRIP3	-0.815069	4.16988	-2.94282	0.00796703	0.0204004	-3.41807	Q6Q6R5
NFASC	-0.81481	4.34656	-3.7272	0.00130561	0.004803	-1.70755	O94856
CASQ1	-0.814706	4.08465	-4.20492	0.000424741	0.00191498	-0.540237	P31415
PRSS12	-0.814518	4.06314	-2.88258	0.0091203	0.0226234	-3.52336	P56730
OST4	-0.814508	7.5315	-6.02814	6.4296e-06	5.97144e-05	3.43041	P0C6T2
HOXA10	-0.814351	3.91246	-4.11384	0.000526281	0.0022859	-0.719428	P31260
ZNF90	-0.814289	4.39299	-5.47828	2.20645e-05	0.000164774	2.34884	Q03938
PXYLP1	-0.814198	4.27015	-5.2894	3.39535e-05	0.000236007	1.943	NA
BLVRA	-0.813984	5.41615	-5.06133	5.73894e-05	0.000364579	1.11709	P53004
PDK4	-0.81391	5.03885	-1.99955	0.059128	0.0971526	-5.52902	Q16654
PDE4D	-0.813423	5.2381	-4.87613	8.81658e-05	0.000519619	0.723537	Q08499
ZNF432	-0.813357	4.39059	-5.26253	3.61103e-05	0.000247498	1.85368	O94892
TMC4	-0.813203	3.88519	-4.37769	0.00028293	0.00137076	-0.0997194	Q7Z404
NLRP5	-0.813097	3.52451	-3.27002	0.00378092	0.0113258	-2.58171	P59047
TRIM2	-0.812899	3.43151	-3.12149	0.00531445	0.0148456	-2.89375	Q9C040
CEMIP	-0.812865	4.23141	-2.74211	0.0124623	0.0287391	-3.8569	NA
FOLR2	-0.812849	4.4382	-2.73091	0.012774	0.0292989	-3.93455	P14207
SSTR3	-0.812847	4.48172	-4.21713	0.000412718	0.0018705	-0.605131	P32745
KLF11	-0.812786	4.28845	-4.09572	0.000549207	0.00236576	-0.83955	O14901
CDK17	-0.812622	5.63734	-8.02871	1.00039e-07	1.94022e-06	7.55555	Q00537
TCERG1L	-0.812589	4.03824	-5.09367	5.32594e-05	0.000342757	1.53817	Q5VWI1
CD74	-0.812121	11.3901	-4.24703	0.00038468	0.00176484	-0.433742	P04233
OGA	-0.811763	7.5068	-6.92962	9.22464e-07	1.19313e-05	5.40247	NA
TSPAN6	-0.811531	3.57347	-3.30336	0.00350133	0.0106575	-2.51526	O43657
SOCS5	-0.811304	5.26329	-6.25839	3.87728e-06	3.955e-05	3.88088	O75159
ZNF688	-0.811043	4.64396	-6.00733	6.73251e-06	6.18956e-05	3.48418	P0C7X2
FAM214B	-0.810899	4.07881	-4.04431	0.000619831	0.00260969	-0.913194	Q7L5A3
MATN3	-0.810824	3.39264	-3.48551	0.0022959	0.00757912	-2.07794	O15232
VIPR1	-0.810801	4.17298	-3.80679	0.0010833	0.0041224	-1.48295	P32241
TRAF6	-0.810506	4.52705	-6.27724	3.72111e-06	3.81027e-05	4.11503	Q9Y4K3
SIDT2	-0.810462	5.74609	-6.72688	1.41447e-06	1.70219e-05	4.83746	Q8NBJ9
PTPN18	-0.810458	5.75528	-4.41391	0.000259846	0.00127802	-0.44331	Q99952
DDX17	-0.81036	8.88442	-8.43556	4.57935e-08	1.0182e-06	8.54715	Q92841
ATP7A	-0.810337	4.33087	-5.64665	1.50717e-05	0.000120092	2.74736	Q04656
FOXF1	-0.809462	4.27822	-4.56568	0.000182004	0.000952542	0.25986	Q12946
TCF7L2	-0.808963	4.55405	-4.01883	0.000658125	0.002748	-1.08681	Q9NQB0
SETD2	-0.808912	5.56125	-6.28122	3.68891e-06	3.78352e-05	3.87906	Q9BYW2
GCC2	-0.808897	5.66781	-7.17005	5.59587e-07	8.06436e-06	5.79173	Q8IWJ2
IFI16	-0.808198	7.91492	-5.12952	4.90314e-05	0.000319191	1.41087	Q16666
DOCK9	-0.808082	5.60195	-5.46785	2.25935e-05	0.000167919	2.03204	Q9BZ29
RAB20	-0.807689	4.39845	-5.05353	5.84343e-05	0.000370209	1.36881	Q9NX57
RAP1A	-0.807651	7.30554	-6.41162	2.77933e-06	3.00229e-05	4.25891	P62834
WDPCP	-0.80738	4.6197	-3.57997	0.00184231	0.00632865	-2.12033	O95876
SNAP23	-0.807149	6.61079	-5.78669	1.10028e-05	9.33241e-05	2.78088	O00161
CIITA	-0.807059	7.64891	-2.86521	0.00948151	0.0233161	-3.81233	P33076
AFAP1L2	-0.806578	4.46904	-4.75963	0.000115647	0.000649412	0.666641	Q8N4X5
PLCL1	-0.806371	3.99335	-3.92605	0.000818613	0.00328871	-1.17007	Q15111
SLC2A3	-0.806198	6.00881	-4.82549	9.91915e-05	0.000573916	0.516663	P11169
PDLIM3	-0.806147	3.96053	-3.83599	0.00101153	0.00390166	-1.37236	Q53GG5
GSTM4	-0.805893	4.98969	-5.77007	1.14201e-05	9.61217e-05	2.85312	Q03013
ANKRD30BL	-0.805827	5.62576	-4.3308	0.000315895	0.00150394	-0.627659	A7E2S9
UGP2	-0.805725	6.73939	-3.7532	0.00122842	0.00456308	-1.9378	Q16851
DOCK5	-0.80563	4.56656	-4.06888	0.000585016	0.00249403	-0.975663	Q9H7D0
PTTG1IP	-0.805042	5.86706	-5.54218	1.90861e-05	0.000146095	2.18299	P53801
CAB39	-0.804706	5.99879	-7.00655	7.85467e-07	1.05313e-05	5.4318	Q9Y376
CSF1R	-0.804518	4.76907	-2.67973	0.0142946	0.0320034	-4.13992	P07333
TNKS2	-0.804354	6.17948	-8.15525	7.827e-08	1.5907e-06	7.79647	Q9H2K2
TNFRSF13B	-0.80418	4.74218	-5.52904	1.96633e-05	0.000149716	2.37306	O14836
KRTAP5-1	-0.803909	5.75707	-4.93328	7.7204e-05	0.000464542	0.774802	Q6L8H4
IFNAR1	-0.803718	5.72429	-5.64772	1.50353e-05	0.000119853	2.43242	P17181
UTY	-0.803547	3.85285	-4.07599	0.000575301	0.00245823	-0.796848	O14607
FAM236B	-0.80351	3.71355	-3.4325	0.00259684	0.00838975	-2.24921	NA
ZNF268	-0.803496	4.07679	-5.58413	1.7357e-05	0.000134793	2.65624	Q14587
ZNF839	-0.803256	4.44317	-5.85597	9.42436e-06	8.17931e-05	3.19492	A8K0R7
MBD4	-0.803252	5.83962	-3.8099	0.00107542	0.00410182	-1.861	O95243
FCF1	-0.803018	9.88738	-4.99071	6.75783e-05	0.000415321	1.2166	Q9Y324
FARP2	-0.802838	5.05595	-6.58714	1.90513e-06	2.19237e-05	4.65326	O94887
GPR149	-0.802552	3.69872	-3.67134	0.00148809	0.00533867	-1.7041	Q86SP6
TLR2	-0.802332	5.01749	-3.66576	0.00150762	0.00540044	-2.04819	O60603
MEOX2	-0.801845	4.16289	-2.84757	0.00986219	0.024012	-3.61946	P50222
GYS1	-0.801829	5.4252	-7.52315	2.72386e-07	4.40082e-06	6.55795	P13807
TESMIN	-0.801535	3.40023	-4.03387	0.000635248	0.00266799	-0.822561	NA
POU4F1	-0.801468	3.52831	-4.06737	0.000587089	0.00250058	-0.764281	Q01851
CTNNBIP1	-0.801338	4.675	-5.1691	4.47585e-05	0.000296332	1.56299	Q9NSA3
ZNF66	-0.80129	5.84237	-4.5503	0.000188683	0.000982996	-0.128069	Q6ZN08
SOWAHC	-0.801282	3.78824	-3.87486	0.00092326	0.00363026	-1.2516	Q53LP3
ZNF792	-0.801048	4.56025	-3.64619	0.00157825	0.00559124	-1.95287	Q3KQV3
ESYT3	-0.801029	3.78985	-3.51446	0.00214632	0.00716604	-2.07751	A0FGR9
OR8D2	-0.800679	3.64621	-3.04023	0.00639347	0.0171913	-3.10628	Q9GZM6
ADAMTS10	-0.800249	4.65785	-3.55406	0.0019571	0.00664354	-2.18873
RPS15A	-0.800083	9.51485	-6.79901	1.21417e-06	1.49923e-05	5.25198	P62244
CCL28	-0.799921	4.23004	-3.8651	0.00094469	0.0036974	-1.36183	Q9NRJ3
DDR1	-0.799357	3.68336	-4.04409	0.00062016	0.00261049	-0.84242	Q08345
ZNF587B	-0.799179	4.69303	-7.55409	2.55941e-07	4.18582e-06	6.79001	E7ETH6
UGT2B15	-0.79909	4.77531	-4.27227	0.000362503	0.00168252	-0.562203	P54855
LPIN2	-0.798598	5.17709	-5.47462	2.22486e-05	0.000165751	2.1264	Q92539
NSMF	-0.798265	5.33307	-5.82972	9.99323e-06	8.58922e-05	2.9019	Q6X4W1
ERCC6L2	-0.798238	4.824	-5.85441	9.45739e-06	8.20035e-05	3.09057	Q5T890
EBF3	-0.798195	3.91375	-2.37723	0.0273901	0.0529679	-4.52147	Q9H4W6
USP4	-0.798055	4.91209	-8.27731	6.18978e-08	1.30629e-06	8.18232	Q13107
USF3	-0.797565	4.45896	-5.34737	2.97351e-05	0.000211486	2.03241	NA
OR4F21	-0.797529	5.99018	-5.2862	3.42036e-05	0.000237059	1.59055	O95013
LCN10	-0.797524	4.19	-4.5637	0.00018285	0.000956074	0.274886	Q6JVE6
LZTS2	-0.797462	4.09659	-3.82443	0.00103935	0.0039885	-1.42623	Q9BRK4
TTC28	-0.79684	4.24096	-4.45118	0.000238076	0.00118987	0.00100316	Q96AY4
ADGRE5	-0.795915	6.50835	-3.98506	0.000712548	0.00293327	-1.42471	NA
UGT2A3	-0.795471	4.53154	-3.62369	0.0016635	0.00583349	-1.99449	Q6UWM9
OR1L1	-0.795428	3.81355	-2.93388	0.00812891	0.020724	-3.36536	Q8NH94
RNF14	-0.795134	5.34022	-6.73888	1.37894e-06	1.67128e-05	4.91538	Q9UBS8
ODF2L	-0.795084	4.30313	-3.85626	0.000964507	0.00375529	-1.39918	Q9ULJ1
KANK1	-0.794947	4.81615	-3.55306	0.00196171	0.00665678	-2.24308	Q14678
DMXL2	-0.794523	5.01341	-4.30151	0.000338414	0.00159128	-0.565387	Q8TDJ6
FCHO2	-0.794156	4.56138	-2.93916	0.00803308	0.0205385	-3.52992	Q0JRZ9
IFI27L2	-0.794065	5.55514	-3.9692	0.000739633	0.00302875	-1.46743	Q9H2X8
LMBR1L	-0.793998	4.92252	-5.52124	2.00141e-05	0.000151891	2.30414	Q6UX01
GHRL	-0.793989	4.49418	-4.53237	0.000196783	0.00101451	0.129093	Q9UBU3
ZNF479	-0.793848	3.74427	-4.15983	0.000472296	0.00209277	-0.58385	Q96JC4
CTAGE9	-0.793777	6.08145	-5.69533	1.35067e-05	0.000109871	2.53377	A4FU28
KRTAP10-10	-0.793648	4.58508	-4.25491	0.00037762	0.001738	-0.544535	P60014
ZNF660	-0.793273	3.76318	-3.8153	0.00106189	0.00405582	-1.385	Q6AZW8
FAM169A	-0.793273	4.20546	-4.79333	0.000106909	0.000609876	0.807252	Q9Y6X4
WWTR1	-0.792816	4.25751	-3.55287	0.00196254	0.00665837	-2.08508	Q9GZV5
ZNF148	-0.792766	5.14906	-6.5213	2.19404e-06	2.46263e-05	4.48497	Q9UQR1
CC2D1B	-0.792744	4.90806	-6.29072	3.61339e-06	3.7183e-05	4.04214	Q5T0F9
FHIP1A	-0.792664	3.47228	-4.11461	0.000525322	0.00228257	-0.646156	NA
PTCH2	-0.792379	4.21874	-3.48549	0.00229601	0.00757912	-2.22909	Q9Y6C5
DSC2	-0.792208	4.32379	-2.97594	0.00739429	0.0192469	-3.38486	Q02487
PARP3	-0.791275	4.8307	-4.12271	0.000515405	0.00224754	-0.931176	Q9Y6F1
NPHP3	-0.790799	3.95977	-4.38298	0.00027943	0.00135732	-0.101162	Q7Z494
MPV17L	-0.790781	4.08584	-3.75773	0.00121544	0.00452566	-1.57761	Q2QL34
CAT	-0.79074	6.21832	-6.47031	2.44853e-06	2.68691e-05	4.27758	P04040
ZNF816	-0.790497	5.40851	-3.92223	0.000826004	0.00331342	-1.5499	Q0VGE8
ZNF385D	-0.790495	3.81526	-3.22473	0.00419598	0.0122719	-2.73125	Q9H6B1
ODF3B	-0.789826	4.61229	-3.81896	0.00105279	0.00402931	-1.56863	A8MYP8
SLIT2	-0.789562	3.93101	-3.55763	0.00194087	0.00660404	-2.00471	O94813
[truncated: 16,679 more rows]

## Sheet: DLBCL-NOS
Supplemental Table 3. Differential expression analysis in diffuse large B-cell lymphoma not otherwise specified component versus non-neoplastic lymphoid tissue using spatial transcriptomics
	logFC	AveExpr	t	P.Value	adj.P.Val	B	Uniprot
CCL21	-3.9776	7.23299	-8.66127	7.79966e-09	3.98876e-05	9.89046	O00585
SELENOP	-2.06039	6.28428	-5.16241	2.79124e-05	0.00299853	2.57841	NA
IGHM	-1.7992	7.5239	-4.43945	0.00017429	0.00651045	0.886704
TXNIP	-1.67345	7.76669	-6.88521	4.13219e-07	0.000385885	6.38077	Q9H3M7
NUGGC	-1.61724	5.30466	-3.25283	0.00339133	0.0240744	-1.91671	Q68CJ6
CXCL14	-1.60076	5.50075	-5.26522	2.15473e-05	0.00268292	2.81741	O95715
C7	-1.58564	6.09099	-3.73228	0.00103911	0.0136865	-0.821567	P10643
ADH1B	-1.55307	4.70617	-3.29427	0.00306621	0.0229991	-1.79259	P00325
SERPINA9	-1.48852	4.80703	-3.77115	0.000942831	0.0131511	-0.710023	Q86WD7
VPREB3	-1.41598	5.44041	-2.37557	0.0258922	0.0712416	-3.77596	Q9UKI3
HMCES	-1.38478	6.19092	-3.67171	0.0012087	0.0147268	-0.962789	Q96FZ2
SMIM14	-1.36801	5.37024	-4.17845	0.000337861	0.00834687	0.220947	Q96QK8
H1-1	-1.31815	4.05771	-3.84702	0.00077952	0.011885	-0.490676	NA
MYBL1	-1.24214	5.09949	-2.57647	0.0165924	0.0544401	-3.36694	P10243
TP53	-1.2066	5.11753	-7.47535	1.05508e-07	0.000197058	7.78815	P04637
LPP	-1.19663	6.46865	-3.68592	0.00116663	0.0144204	-0.918143	Q93052
SORL1	-1.19634	6.14026	-3.23426	0.0035476	0.0246612	-1.97038	Q92673
ASB13	-1.19329	4.94554	-3.57895	0.00152229	0.0162027	-1.17012	Q8WXK3
CCL14	-1.18551	4.97084	-2.57023	0.016827	0.0549724	-3.36962	Q16627
EPHX2	-1.17701	4.4252	-6.92235	3.78706e-07	0.000385885	6.53971	P34913
MX1	-1.14439	5.5325	-6.83835	4.61409e-07	0.000410368	6.43572	P20591
PDK4	-1.12789	4.75922	-3.50966	0.00180722	0.0176726	-1.31538	Q16654
LIFR	-1.09799	4.99406	-4.19453	0.000324385	0.00823392	0.268254	P42702
CXCL12	-1.09094	5.19257	-2.95577	0.00691141	0.0342671	-2.58903	P48061
ALOX5	-1.08635	5.43739	-3.17179	0.00412622	0.0262932	-2.12885	P09917
SLC40A1	-1.07511	6.80069	-4.00323	0.000526122	0.00998969	-0.158877	Q9NP59
PHLPP1	-1.05605	4.55981	-4.91918	5.16036e-05	0.0041723	2.00623	O60346
TPSAB1	-1.05371	4.5144	-2.86821	0.00849096	0.0380941	-2.70675	P20231
COCH	-1.05097	4.56974	-3.16544	0.00418989	0.0264982	-2.07118	O43405
SLC30A4	-1.04474	3.88099	-3.18947	0.00395384	0.0257302	-1.95213	O14863
MME	-1.03873	4.99577	-3.71233	0.00109222	0.013972	-0.868876	P08473
H4C6	-1.03375	7.58673	-2.69722	0.0126139	0.0471712	-3.00685	NA
GCNT4	-1.03158	4.30636	-5.22112	2.40752e-05	0.00286403	2.71362	Q9P109
P2RX5	-1.00613	6.33196	-2.42814	0.0230787	0.0664058	-3.65929	Q93086
LY9	-0.983391	5.3418	-9.00347	3.80815e-09	3.55624e-05	10.8621	Q9HBG7
LEF1	-0.98179	5.71176	-3.94475	0.000609687	0.0105436	-0.349921	Q9UJU2
MYO1E	-0.980636	4.97753	-3.42034	0.00225227	0.019666	-1.54143	Q12965
CD69	-0.964505	5.55594	-7.98417	3.37282e-08	9.13325e-05	8.87643	Q07108
HDAC9	-0.963889	5.23432	-3.11892	0.00468595	0.0279884	-2.23957	Q9UKV0
NPPC	-0.962683	4.22894	-4.57118	0.000124745	0.00570705	1.19257	P23582
SLFN5	-0.961748	5.88316	-5.66842	7.86401e-06	0.00179117	3.76649	Q08AF3
SIGLEC1	-0.951956	4.7418	-2.60049	0.0157176	0.0529694	-3.28722	Q9BZZ2
CETP	-0.946799	5.29768	-3.82618	0.000821382	0.0122005	-0.624163	P11597
ZBTB20	-0.94553	4.28711	-5.79306	5.77422e-06	0.00158596	4.02901	Q9HC78
SLIT3	-0.939494	3.43953	-3.04689	0.00556723	0.0306272	-2.22554	O75094
EML6	-0.933523	4.2297	-4.35597	0.000215428	0.00717211	0.68802	Q6ZMW3
SESN3	-0.931975	6.1166	-6.72946	5.96826e-07	0.000464455	6.1893	P58005
PAPLN	-0.929611	5.30888	-4.44887	0.000170174	0.00642852	0.857893	O95428
RAPH1	-0.925781	4.6668	-3.74824	0.000998466	0.0134257	-0.759161	Q70E73
FCAMR	-0.922967	4.51244	-2.24329	0.034419	0.0845416	-3.94579	Q8WWV6
SPATA17	-0.918451	4.28229	-7.25239	1.75791e-07	0.000207847	7.20613	Q96L03
NDRG2	-0.912775	4.80746	-3.88775	0.000703706	0.0113303	-0.445668	Q9UN36
ZMAT1	-0.892783	3.93704	-4.52904	0.000138831	0.00589117	1.09793	Q5H9K5
CCDC144A	-0.892774	4.81866	-5.85267	4.98375e-06	0.0015657	4.19091	A2RUR9
LEPR	-0.890667	4.57083	-2.9874	0.00641292	0.0329593	-2.45829	P48357
PIK3IP1	-0.890589	6.24761	-6.66789	6.90762e-07	0.000496207	6.04796	Q96FE7
RNF144A	-0.888551	5.19437	-5.53267	1.10261e-05	0.00210138	3.44767	P50876
NELL2	-0.874922	4.19228	-4.97523	4.47786e-05	0.00379877	2.13849	Q99435
TNFSF11	-0.871292	4.61475	-2.64734	0.0141344	0.0500356	-3.17581	O14788
SYNPO2	-0.862724	4.79297	-4.18347	0.000333592	0.00829851	0.25216	Q9UMS6
SAMD3	-0.862403	4.8839	-4.79279	7.10829e-05	0.00485118	1.69732	Q8N6K7
ANKRD29	-0.861072	4.15756	-4.71714	8.61206e-05	0.00510844	1.53553	Q8N6D5
NR2F1	-0.860079	4.64866	-3.94208	0.000613798	0.0105853	-0.305773	P10589
USP17L17	-0.859182	7.21472	-4.51668	0.000143258	0.00594338	1.06281	D6RBQ6
ITGAD	-0.856149	4.34606	-3.9637	0.000581256	0.010355	-0.233899	Q13349
FAM106A	-0.854494	4.89183	-6.89633	4.02562e-07	0.000385885	6.53848	Q4KMX7
KLF2	-0.851424	6.38594	-3.13452	0.00451357	0.0275565	-2.18259	Q9Y5W3
TNFSF8	-0.851213	5.35139	-4.8367	6.35945e-05	0.0045703	1.78685	P32971
PRKCA	-0.850662	4.73414	-6.27782	1.76201e-06	0.000967912	5.15564	P17252
ATAD3C	-0.849511	4.39359	-5.83786	5.16925e-06	0.0015657	4.13679	Q5T2N8
CD5L	-0.848521	4.58339	-2.12103	0.0444915	0.099541	-4.17711	O43866
KRCC1	-0.846259	5.06305	-8.16869	2.24941e-08	8.40244e-05	9.21677	Q9NPI7
CHD3	-0.845971	6.49135	-5.73299	6.70002e-06	0.00174568	3.91526	Q12873
SLCO3A1	-0.843318	5.10553	-3.61917	0.00137759	0.0155746	-1.09827	Q9UIG8
FBLN5	-0.840116	4.52016	-5.63708	8.50109e-06	0.00184622	3.68322	Q9UBX5
MX2	-0.838442	4.29807	-5.8037	5.62434e-06	0.00156785	4.05264	P20592
LHFPL6	-0.837675	5.22874	-4.48965	0.000153434	0.00611172	0.957162	NA
EEPD1	-0.835168	4.53675	-4.51952	0.000142228	0.00592944	1.06238	Q7L9B9
KMO	-0.831222	3.96006	-4.12615	0.000385681	0.00873533	0.162052	O15229
SLC22A3	-0.831152	4.46013	-2.51737	0.0189411	0.0589342	-3.41464	O75751
RHOBTB2	-0.827698	5.12553	-3.74181	0.00101465	0.0135459	-0.814556	Q9BYZ6
KLRK1	-0.826346	5.13875	-3.94901	0.000603172	0.0105088	-0.328211	P26718
FAM13C	-0.823008	4.35651	-2.99431	0.00630877	0.0327121	-2.41786	Q8NE31
UBA7	-0.820056	5.74132	-7.68498	6.56783e-08	0.000136297	8.26272	P41226
SGPP1	-0.817691	5.7768	-4.29795	0.000249586	0.0074921	0.489958	Q9BX95
IFI44	-0.815727	4.09368	-3.98723	0.000547792	0.0100899	-0.164811	Q8TCB0
NPHS1	-0.813714	3.88301	-4.26438	0.000271758	0.00772843	0.484238	O60500
KLRB1	-0.811688	4.66118	-4.41552	0.00018521	0.00666506	0.810293	Q12918
C2orf88	-0.808392	4.33916	-4.22613	0.000299423	0.00795284	0.380222	NA
SPIC	-0.806818	4.7589	-3.88312	0.000711949	0.0113635	-0.453192	Q8N5J4
DPT	-0.806473	4.88712	-3.10452	0.00485071	0.0284916	-2.24273	Q07507
SERINC5	-0.806323	5.01306	-4.90875	5.29845e-05	0.00419736	1.96899	Q86VE9
SVEP1	-0.804224	4.28455	-2.57336	0.0167086	0.0547197	-3.27997	Q4LDE5
TCF7	-0.800375	6.39274	-4.05912	0.000456889	0.00939793	-0.0539076	P36402
RGS9	-0.799919	4.68067	-2.86364	0.00858224	0.0383654	-2.73606	O75916
ZNF594	-0.799683	5.31963	-6.21847	2.03491e-06	0.000976799	5.04316	Q96JF6
TARP	-0.79056	5.13751	-1.87223	0.073464	0.139409	-4.68596	NA
KLRC4	-0.790175	4.66601	-4.06388	0.000451426	0.00936961	-0.0211346	O43908
PARP8	-0.787481	5.45365	-7.26866	1.69325e-07	0.000207847	7.38041	Q8N3A8
NGFR	-0.786102	4.41885	-3.49191	0.00188822	0.0181972	-1.32421	P08138
MEF2B	-0.785332	5.11484	-1.86902	0.0739256	0.13996	-4.68833	Q02080
FHL1	-0.782603	4.52748	-5.82219	5.37316e-06	0.0015657	4.10855	Q13642
USP17L15	-0.778199	7.85188	-5.06816	3.5405e-05	0.00335664	2.34783	C9J2P7
PLEKHG5	-0.777361	4.3864	-2.68847	0.0128691	0.0476211	-3.0609	O94827
KLF12	-0.777318	5.29367	-8.61836	8.54261e-09	3.98876e-05	10.1335	Q9Y4X4
FAM81A	-0.777258	3.83834	-3.57844	0.00152423	0.0162027	-1.08502	Q8TBF8
TC2N	-0.775326	4.8784	-4.53093	0.000138166	0.00587819	1.07251	Q8N9U0
FCGRT	-0.770866	5.62822	-2.68744	0.0128995	0.0476322	-3.1869	P55899
ADAM23	-0.768057	4.08563	-5.76191	6.23684e-06	0.0016882	3.94123	O75077
NEK6	-0.767449	6.23377	-3.51516	0.00178285	0.0175689	-1.33692	Q9HC98
PARP15	-0.766997	5.57678	-3.97644	0.000562895	0.0102268	-0.280525	Q460N3
ADGRG5	-0.765943	5.00488	-2.72569	0.0118165	0.0454901	-3.06865	NA
MAML2	-0.765486	3.86892	-4.46817	0.000162035	0.00630486	0.956976	Q8IZL2
ELL3	-0.764994	5.82413	-1.38167	0.179856	0.26675	-5.43219	Q9HB65
SCML4	-0.761926	4.09053	-4.45098	0.000169265	0.00642852	0.914511	Q8N228
DNASE1	-0.755972	4.67957	-3.14222	0.00443083	0.0272937	-2.1345	P24855
RASL11A	-0.75519	5.30359	-3.44744	0.00210705	0.0191221	-1.51008	Q6T310
GAPT	-0.754411	4.42283	-3.95377	0.000595984	0.01046	-0.261038	Q8N292
NMT2	-0.753064	3.90208	-3.83495	0.00080351	0.012048	-0.505857	O60551
KLRG1	-0.750972	4.73249	-4.86506	5.91838e-05	0.00443926	1.87433	Q96E93
LAMA3	-0.749765	4.70826	-4.24804	0.000283255	0.0078492	0.410533	Q16787
GPX3	-0.749402	4.80621	-2.70319	0.0124429	0.0468014	-3.08885	P22352
QPCT	-0.748643	4.34592	-4.19235	0.000326178	0.00824282	0.301006	Q16769
MS4A7	-0.748193	3.903	-3.95107	0.000600059	0.0104643	-0.239591	Q9GZW8
FLT3LG	-0.747891	4.9492	-4.6228	0.000109421	0.00548717	1.28806	P49771
ATOH8	-0.746899	4.14555	-3.03288	0.00575629	0.0310813	-2.31094	Q96SQ7
PCED1B	-0.744376	5.81484	-6.59557	8.20615e-07	0.00054738	5.90035	Q96HM7
TPTE	-0.742594	3.89953	-4.33309	0.000228302	0.00729425	0.643353	P56180
SERPINE2	-0.742457	5.65525	-2.14283	0.042521	0.0966908	-4.24725	P07093
TMEM63A	-0.740059	5.64296	-4.42831	0.000179289	0.00658891	0.799939	O94886
AKR1C1	-0.734678	3.41432	-4.22066	0.000303604	0.00795284	0.38831	Q04828
UTRN	-0.733815	5.92372	-5.05799	3.63265e-05	0.00337547	2.31672	P46939
SPAG16	-0.73302	4.76152	-5.3242	1.85798e-05	0.00256333	2.959	Q8N0X2
SLC26A7	-0.732628	4.07002	-3.08044	0.00513863	0.0293589	-2.20103	Q8TE54
BCL2	-0.731278	6.3594	-4.52649	0.000139733	0.00589117	1.05673	P10415
DENND4C	-0.731262	4.97075	-6.70547	6.31773e-07	0.000471985	6.12785	Q5VZ89
ADH1A	-0.730543	4.10028	-2.92869	0.0073672	0.0351809	-2.52767	P07327
PLGLB1	-0.730125	4.89217	-5.43536	1.40613e-05	0.00231175	3.22007	Q02325
FYB1	-0.728871	6.62809	-4.47827	0.000157933	0.00620149	0.953016	NA
NR3C2	-0.72724	4.28681	-4.51163	0.000145108	0.00594338	1.05239	P08235
NLRC3	-0.727196	4.77633	-5.81273	5.50017e-06	0.0015657	4.09785	Q7RTR2
RGS5	-0.726415	4.32837	-3.51418	0.00178717	0.0175689	-1.26469	O15539
CD160	-0.723311	4.19928	-4.21748	0.000306059	0.00795284	0.3665	O95971
USP17L12	-0.723205	8.34572	-5.13676	2.97767e-05	0.00311198	2.49508	C9JPN9
KCNK12	-0.722877	5.04651	-4.20438	0.000316389	0.00814602	0.282785	Q9HB15
SUSD4	-0.722385	4.2942	-4.45428	0.00016785	0.00640806	0.917624	Q5VX71
FBXW10	-0.721484	4.5578	-5.18464	2.63917e-05	0.00292586	2.63104	Q5XX13
CFP	-0.720861	4.20838	-2.83921	0.00908583	0.0394346	-2.72687	P27918
ZFPM1	-0.719737	5.13135	-6.54902	9.1716e-07	0.000570993	5.78847	Q8IX07
USP17L3	-0.717596	8.17059	-4.89952	5.42378e-05	0.00419736	1.95393	Q0WX57
MORN1	-0.717011	4.28342	-5.69109	7.43362e-06	0.00176878	3.79416	Q5T089
PRPSAP2	-0.716052	5.93368	-3.1485	0.00436429	0.0270416	-2.187	O60256
ZBTB16	-0.714672	4.69632	-2.50113	0.0196389	0.0601796	-3.48037	Q05516
SSBP2	-0.711645	5.12892	-3.29722	0.00304426	0.0229182	-1.84055	P81877
SPOCK2	-0.71046	6.54253	-4.63851	0.000105142	0.00540073	1.33118	Q92563
TMEM150C	-0.710131	4.63787	-2.40412	0.0243272	0.0687171	-3.66029	B9EJG8
SYT15	-0.708195	4.45363	-4.74483	8.02782e-05	0.00500489	1.59725	Q9BQS2
NR2F2	-0.70707	5.49364	-2.60408	0.0155908	0.0527136	-3.3584	P24468
SLC25A42	-0.702272	4.12716	-5.4618	1.31614e-05	0.00225833	3.26065	Q86VD7
TSPY1	-0.700986	5.40505	-4.15116	0.000362029	0.00853739	0.137621	Q01534
CD8A	-0.700651	5.27717	-4.17384	0.000341828	0.00836554	0.196496	P01732
CYP1B1	-0.699358	5.30459	-4.22822	0.000297847	0.00795284	0.325368	Q16678
C2orf68	-0.699301	4.17781	-6.75169	5.66224e-07	0.000459798	6.12715	NA
OR5H15	-0.698688	5.46756	-5.22124	2.40682e-05	0.00286403	2.70481	A6NDH6
PLD4	-0.697902	5.20607	-4.93996	4.89587e-05	0.00404602	2.03661	Q96BZ4
KANK1	-0.696196	4.7635	-3.99073	0.000542969	0.0100834	-0.201345	Q14678
P2RY12	-0.695512	4.985	-5.0063	4.13947e-05	0.00366412	2.20201	Q9H244
SAP25	-0.694732	6.32952	-7.70842	6.23104e-08	0.000136297	8.27604	Q8TEE9
KIAA0753	-0.694541	4.93288	-6.24601	1.90327e-06	0.000976799	5.09625	Q2KHM9
CD24	-0.694491	5.53499	-3.62556	0.00135586	0.0154929	-1.10773	NA
GAGE10	-0.694483	6.54443	-5.50428	1.1836e-05	0.0022293	3.3817	A6NGK3
BAZ2B	-0.693484	4.80521	-4.89844	5.43857e-05	0.00419736	1.95118	Q9UIF8
IRS2	-0.692637	4.43861	-3.63423	0.00132693	0.0153639	-1.00054	Q9Y4H2
FOXD4L5	-0.692573	6.81044	-4.3632	0.000211508	0.00710493	0.687332	Q5VV16
FCN1	-0.691316	4.67532	-2.24002	0.0346593	0.0849962	-3.97582	O00602
ANKRD30BL	-0.690376	5.59354	-4.60978	0.000113099	0.00551525	1.23573	A7E2S9
LSAMP	-0.690168	4.22057	-3.95956	0.000587358	0.0103883	-0.234327	Q13449
EIF2AK2	-0.688925	5.43815	-5.96009	3.82565e-06	0.00147875	4.448	P19525
PLEKHG7	-0.688463	4.12506	-5.02496	3.94878e-05	0.00354573	2.25251	Q6ZR37
INPP4B	-0.688371	5.42954	-3.83944	0.000794506	0.0119923	-0.603887	O15327
LCN10	-0.687821	4.1548	-5.46492	1.3059e-05	0.00225833	3.26909	Q6JVE6
DEPTOR	-0.687758	4.57276	-2.87737	0.00831074	0.0375905	-2.69196	Q8TB45
BCAM	-0.686544	4.17405	-2.76464	0.0108023	0.0433693	-2.87694	P50895
NLRP1	-0.686382	5.71454	-4.58244	0.000121226	0.00567173	1.17043	Q9C000
CPA3	-0.683638	3.80945	-3.76275	0.000962877	0.0132136	-0.666271	P15088
STMN3	-0.683511	5.09165	-4.73258	8.28105e-05	0.00500489	1.54365	Q9NZ72
SOS1	-0.68332	5.88285	-4.42383	0.00018134	0.00658965	0.79225	Q07889
CD163L1	-0.682986	4.34015	-2.80755	0.00978034	0.041132	-2.8076	Q9NR16
TNFSF13B	-0.682675	4.37884	-3.59547	0.00146116	0.0159404	-1.08372	Q9Y275
TSC22D3	-0.682114	5.54878	-4.17513	0.000340713	0.00836202	0.191941	Q99576
USP17L11	-0.678453	8.25003	-4.57472	0.000123628	0.00570705	1.20349	C9JVI0
HIP1R	-0.678416	4.80147	-2.43797	0.0225849	0.06551	-3.62078	O75146
ACKR1	-0.678386	4.69543	-2.36551	0.0264651	0.0721904	-3.74351	NA
NDN	-0.67834	4.51666	-4.16099	0.000353136	0.0084234	0.218188	Q99608
SNAI2	-0.67747	4.22485	-3.67541	0.0011976	0.0146865	-0.888734	O43623
TIMP3	-0.6774	5.26873	-2.04784	0.0517188	0.109951	-4.40417	P35625
PRR20A	-0.677374	5.56741	-4.57525	0.000123461	0.00570705	1.15257	P86496
ZFAND4	-0.676832	4.87155	-2.47106	0.0209939	0.0625365	-3.56681	Q86XD8
SLC4A8	-0.674567	4.21929	-3.8257	0.000822365	0.0122005	-0.543346	Q2Y0W8
PLGLB2	-0.674317	5.39585	-5.69689	7.32747e-06	0.00176878	3.83277	Q02325
RNF103	-0.673633	4.84016	-4.27308	0.000265833	0.00770958	0.460427	O00237
VNN2	-0.673338	4.95739	-1.90934	0.0682961	0.132747	-4.60309	O95498
KRTAP10-10	-0.672846	4.56436	-4.73135	8.30709e-05	0.00500489	1.56274	P60014
FCRLA	-0.672614	4.45896	-2.48935	0.0201597	0.0610579	-3.46667	Q7L513
TMEM116	-0.672542	4.65889	-5.37167	1.64936e-05	0.0024256	3.0699	Q8NCL8
CTBP2	-0.671089	6.10149	-4.30654	0.000244206	0.0074921	0.518488	P56545
SMAD9	-0.669937	3.79349	-4.03184	0.000489474	0.00968422	-0.0502001	O15198
CEMIP2	-0.669806	5.63028	-4.40335	0.00019102	0.00678266	0.738867	NA
SPDYE16	-0.66972	7.64819	-5.32307	1.86322e-05	0.00256333	2.93948	NA
SLC16A7	-0.669182	4.9174	-6.75291	5.64579e-07	0.000459798	6.22887	O60669
DNAH9	-0.668915	3.42973	-4.41841	0.000183855	0.00665476	0.841303	Q9NYC9
SYNGR1	-0.668211	4.00618	-3.69983	0.00112682	0.0141531	-0.818781	O43759
RARRES1	-0.66743	5.11202	-2.94681	0.00705916	0.034487	-2.61402	P49788
IGSF21	-0.667422	5.67784	-4.43765	0.000175092	0.00652733	0.821484	Q96ID5
ADAMTS17	-0.667275	3.90153	-3.72907	0.00104748	0.013729	-0.746886	Q8TE56
ZAP70	-0.666419	5.25553	-4.26487	0.000271425	0.00772843	0.414709	P43403
FRZB	-0.665806	3.99243	-2.61721	0.0151344	0.0518936	-3.15501	Q92765
MAML3	-0.66568	3.94518	-3.95112	0.000599975	0.0104643	-0.240634	Q96JK9
CCND3	-0.665149	6.61389	-4.19008	0.000328055	0.00825752	0.267453	P30281
LIPA	-0.664913	6.22224	-3.42725	0.00221435	0.0195566	-1.54138	P38571
AMY1A	-0.664539	6.17755	-4.91262	5.24681e-05	0.00419736	1.97385	P04745
USP53	-0.664445	4.51083	-4.3398	0.000224446	0.00725102	0.639718	Q70EK8
ACYP2	-0.663505	5.70551	-6.44877	1.16638e-06	0.000680764	5.57071	P14621
TCF7L1	-0.663353	4.65822	-4.90231	5.38556e-05	0.00419736	1.96467	Q9HCS4
ITM2C	-0.66328	6.01584	-2.21516	0.0365339	0.0875168	-4.10147	Q9NQX7
GTF2IRD2B	-0.662884	5.46578	-4.95365	4.72917e-05	0.00396084	2.06359	Q6EKJ0
DEFA1B	-0.662178	5.29424	-5.19815	2.55087e-05	0.00288811	2.65176	P59665
CD40LG	-0.662107	4.88966	-5.46535	1.30451e-05	0.00225833	3.29053	P29965
OR2T29	-0.66201	5.07705	-5.08793	3.36811e-05	0.00330209	2.39378	Q8NH02
CR1	-0.661908	5.08969	-3.62208	0.00136767	0.0155212	-1.09377	P17927
CEP85L	-0.661725	5.10687	-5.82181	5.37826e-06	0.0015657	4.1251	Q5SZL2
ELOA2	-0.660964	6.3379	-5.59958	9.33239e-06	0.00193632	3.60547	NA
CCDC142	-0.660396	4.18938	-4.9148	5.2179e-05	0.00419736	1.99713	Q17RM4
SIGLEC14	-0.659281	4.90248	-4.44345	0.000172531	0.00648361	0.861839	Q08ET2
PHC1	-0.659143	5.40423	-4.98846	4.33056e-05	0.00372727	2.14801	P78364
PLAC8	-0.656059	6.00191	-1.94949	0.0630675	0.125795	-4.57283	Q9NZF1
PIP4K2A	-0.655441	7.08102	-3.58156	0.00151248	0.0161976	-1.12234	P48426
ICA1	-0.654753	5.09895	-5.60226	9.27026e-06	0.00193632	3.61159	Q05084
DEFB104A	-0.65417	3.9374	-3.82127	0.000831565	0.0122937	-0.538125	Q8WTQ1
COL14A1	-0.653974	4.34879	-3.58532	0.00149841	0.0161395	-1.10386	Q05707
ITPKB	-0.653491	6.38682	-5.16209	2.79351e-05	0.00299853	2.5734	P27987
ZNF705A	-0.653177	5.67132	-4.64635	0.000103069	0.00539223	1.32349	Q6ZN79
OSBPL10	-0.652107	5.42983	-4.04664	0.000471521	0.00947356	-0.113184	Q9BXB5
RAPGEF5	-0.652067	4.32525	-2.92069	0.00750724	0.0355599	-2.56765	Q92565
BIK	-0.650614	5.49696	-2.17239	0.0399748	0.0930123	-4.19509	Q13323
SPDYE5	-0.649057	6.25735	-4.74441	8.03624e-05	0.00500489	1.5735	NA
MGP	-0.648043	4.65834	-2.20489	0.0373349	0.0887444	-4.03736	P08493
FOXO3	-0.647552	5.49233	-4.58206	0.000121344	0.00567173	1.16932	O43524
CDK10	-0.64733	5.10217	-5.41974	1.46221e-05	0.00231175	3.18134	Q15131
PTPRS	-0.647251	4.38503	-3.36225	0.00259716	0.0210261	-1.61118	Q13332
CLSTN2	-0.646995	3.76787	-2.77233	0.0106121	0.0430646	-2.82054	Q9H4D0
TTC39B	-0.646662	5.27737	-4.57094	0.000124819	0.00570705	1.1479	Q5VTQ0
ELOA3P	-0.64598	6.39437	-4.77881	7.36477e-05	0.00487483	1.66038	NA
SNCG	-0.645777	5.48407	-5.05833	3.62946e-05	0.00337547	2.31442	O76070
TRABD2A	-0.645446	4.34987	-4.02101	0.000503047	0.00984408	-0.0987134	Q86V40
DENND2D	-0.645328	7.12987	-4.832	6.4356e-05	0.00458409	1.80306	Q9H6A0
CASP1	-0.644668	6.14207	-3.93476	0.000625218	0.0106953	-0.364847	P29466
SLC39A10	-0.643725	4.48001	-4.25163	0.000280688	0.00783111	0.433833	Q9ULF5
ARRDC3	-0.643692	5.59725	-4.74133	8.09931e-05	0.00500489	1.55189	Q96B67
CFAP299	-0.642321	4.15183	-3.69883	0.00112965	0.0141583	-0.829648	NA
KCNMB4	-0.64232	4.21829	-4.04655	0.000471631	0.00947356	-0.031859	Q86W47
AAK1	-0.642196	5.25942	-3.01295	0.0060357	0.0319254	-2.48379	Q2M2I8
KRTAP9-2	-0.641814	6.10864	-5.32961	1.83293e-05	0.00256333	2.96678	Q9BYQ4
KLHDC4	-0.641517	5.33494	-4.08736	0.00042543	0.0090705	-0.0130582	Q8TBB5
DCN	-0.640931	5.25551	-1.57747	0.127837	0.20688	-5.15721	P07585
RCBTB2	-0.640046	5.0624	-4.71076	8.75247e-05	0.00510844	1.49238	O95199
NFU1	-0.640034	5.00409	-7.97747	3.42308e-08	9.13325e-05	8.82876	Q9UMS0
CPE	-0.63861	4.15383	-1.9897	0.0581857	0.119072	-4.33574	P16870
LHFPL2	-0.637344	5.55477	-2.26073	0.0331646	0.0827875	-4.03342	Q6ZUX7
SLCO2B1	-0.637021	6.35555	-4.09343	0.000418947	0.00900645	0.0232405	O94956
FCF1	-0.636456	9.89107	-4.88625	5.60912e-05	0.0042935	1.88272	Q9Y324
SPDYE11	-0.635603	5.61751	-5.33928	1.78895e-05	0.00256333	2.98539	NA
ZNF286A	-0.635462	4.75837	-5.64215	8.39467e-06	0.00184622	3.70232
PHF1	-0.63546	5.85132	-5.92824	4.13722e-06	0.00148598	4.37389	O43189
CDC42EP4	-0.635319	5.6372	-2.18996	0.0385275	0.090707	-4.16511	Q9H3Q1
CADPS	-0.63516	3.05645	-1.88035	0.0723046	0.137888	-4.39082	Q9ULU8
RNASE6	-0.635097	4.65296	-3.14948	0.00435404	0.0270078	-2.11491	Q93091
IFI44L	-0.634016	4.63721	-3.42312	0.00223695	0.0196226	-1.50169	Q53G44
RCAN3	-0.63389	5.61083	-5.29824	1.98315e-05	0.0026269	2.88756	Q9UKA8
NPY1R	-0.633591	3.79996	-3.26443	0.00329714	0.0237348	-1.77927	P25929
RBMY1J	-0.633168	4.69773	-4.43955	0.000174249	0.00651045	0.865267	Q15415
MATN2	-0.633069	4.05535	-3.40588	0.00233373	0.0198457	-1.48418	O00339
ZBTB38	-0.632913	6.09688	-4.16519	0.000349401	0.00838788	0.180145	Q8NAP3
NRGN	-0.631607	3.90508	-3.969	0.000573555	0.0103003	-0.197942	Q92686
KLRF1	-0.630703	3.98435	-4.1935	0.000325225	0.00823392	0.318211	Q9NZS2
CTSG	-0.630654	4.06816	-3.93044	0.000632047	0.0107413	-0.293231	P08311
KLRC3	-0.630211	3.73152	-3.78227	0.000916955	0.0130137	-0.61871	Q07444
PDGFD	-0.629911	3.7849	-2.59437	0.0159362	0.0533024	-3.17964	Q9GZP0
ACSL6	-0.629197	3.79351	-4.42478	0.000180905	0.00658965	0.856835	Q9UKU0
BRWD1	-0.628215	6.16553	-4.49701	0.000150593	0.00606171	0.977037	Q9NSI6
PRR23D2	-0.628188	4.73277	-4.38631	0.000199463	0.00691624	0.736712	NA
TESPA1	-0.628072	4.99982	-5.67874	7.66502e-06	0.00176878	3.79077	A2RU30
ITK	-0.627767	5.47545	-3.64261	0.00129957	0.0151511	-1.06817	Q08881
MTM1	-0.626612	4.42587	-5.55933	1.03168e-05	0.00201762	3.49907	Q13496
GGTA1	-0.625815	4.35172	-3.0224	0.00590166	0.031572	-2.3535	NA
CD5	-0.625489	5.86599	-3.83772	0.00079794	0.0120186	-0.60714	P06127
RBMS3	-0.623838	4.5287	-3.46278	0.00202891	0.018778	-1.39958	Q6XE24
DNAH6	-0.62272	3.32789	-3.98745	0.000547481	0.0100899	-0.14246	Q9C0G6
SKAP1	-0.622672	5.43326	-4.30191	0.000247093	0.0074921	0.496669	Q86WV1
MILR1	-0.622585	4.44493	-1.88372	0.0718279	0.13734	-4.55598	Q7Z6M3
WDR86	-0.622395	4.58234	-3.20601	0.00379889	0.0252684	-1.98106	Q86TI4
ZFP36L2	-0.621622	6.97042	-3.69918	0.00112867	0.0141583	-0.86031	P47974
THRA	-0.621434	4.57629	-3.96301	0.000582272	0.010355	-0.250251	P10827
CX3CR1	-0.621282	3.43462	-3.43992	0.00214639	0.0192639	-1.37383	P49238
CACNA1I	-0.621094	4.23178	-3.92405	0.000642293	0.010866	-0.316482	Q9P0X4
MYO5B	-0.621021	5.5058	-4.83653	6.36225e-05	0.0045703	1.78126	Q9ULV0
DGKA	-0.620683	5.8763	-4.78332	7.28105e-05	0.00487483	1.65564	P23743
MACROD2	-0.620668	3.93688	-4.38313	0.000201077	0.00691624	0.759195	A1Z1Q3
RASD1	-0.620407	3.98783	-4.38988	0.000197665	0.00691624	0.774198	Q9Y272
SPDYE3	-0.620335	5.92354	-4.83713	6.35245e-05	0.0045703	1.78595	A6NKU9
CYP4V2	-0.620216	4.60907	-6.11212	2.63648e-06	0.00111913	4.77255	Q6ZWL3
PRUNE2	-0.619809	3.86462	-3.74401	0.00100908	0.0134812	-0.710932	Q8WUY3
OR2T34	-0.619486	4.88919	-4.2772	0.000263073	0.00768889	0.466423	Q8NGX1
RCVRN	-0.619483	3.84704	-5.33426	1.81164e-05	0.00256333	2.9536	P35243
EDAR	-0.619174	5.11859	-3.82976	0.000814039	0.0121339	-0.611256	Q9UNE0
RAP1GAP2	-0.619116	4.41292	-3.80392	0.000868543	0.0125458	-0.606929	Q684P5
ZNF33B	-0.618951	4.76632	-5.37779	1.62423e-05	0.0024076	3.08491	Q06732
TIGIT	-0.618816	5.84406	-3.66491	0.00122935	0.0148038	-1.01363	Q495A1
XRCC2	-0.618349	7.96281	-4.61312	0.000112143	0.00550357	1.29326	O43543
GOLGA6A	-0.618277	6.2888	-4.5349	0.000136782	0.0058586	1.07278	Q9NYA3
PARVG	-0.618177	6.56509	-2.88422	0.00817859	0.0373304	-2.71327	Q9HBI0
TMEM159	-0.618058	5.0288	-4.8894	5.56459e-05	0.00427695	1.92115	Q96B96
GATM	-0.617106	4.29093	-3.25872	0.00334317	0.0239144	-1.83121	P50440
HES7	-0.616598	6.14756	-5.20656	2.49741e-05	0.00288811	2.67473	Q9BYE0
GPRASP1	-0.616363	3.39298	-3.54937	0.00163811	0.0167736	-1.12959	Q5JY77
RAB6B	-0.615947	3.76591	-3.60552	0.00142512	0.0157961	-1.0198	Q9NRW1
OR13C5	-0.615842	4.19578	-3.72479	0.00105874	0.0138087	-0.772945	Q8NGS8
DRD5	-0.615035	5.85154	-4.54279	0.000134069	0.0058586	1.07643	P21918
FOXD4L1	-0.614898	5.99177	-5.26524	2.15462e-05	0.00268292	2.81193	Q9NU39
FBLN1	-0.614554	4.077	-2.83447	0.00918665	0.0396806	-2.72027	P23142
TTC12	-0.613638	4.47964	-4.97734	4.45408e-05	0.00379858	2.14434	Q9H892
TMEM240	-0.61342	3.97595	-4.10405	0.000407846	0.0088893	0.111365	Q5SV17
CYTL1	-0.613369	3.63934	-2.69417	0.0127023	0.0472995	-2.96827	Q9NRR1
SFTPB	-0.613279	3.83465	-4.24067	0.000288593	0.0078909	0.430542	P07988
ZBTB4	-0.613116	5.9382	-4.90053	5.40982e-05	0.00419736	1.93847	Q9P1Z0
SHISA8	-0.61308	4.28317	-3.02436	0.00587411	0.0314809	-2.341	B8ZZ34
TCP11L2	-0.612954	5.11534	-4.87735	5.73706e-05	0.00432061	1.88902	Q8N4U5
GIMAP7	-0.612777	6.46139	-2.51041	0.0192374	0.0594175	-3.49372	Q8NHV1
TRDC	-0.612508	3.47396	-2.2689	0.0325914	0.0819811	-3.7696	B7Z8K6
GOLGA6L6	-0.612279	6.66984	-4.98863	4.32869e-05	0.00372727	2.16675	A8MZA4
OTULINL	-0.612161	4.17306	-3.20624	0.00379675	0.0252684	-1.93515	NA
UTF1	-0.611937	6.85723	-3.99723	0.00053414	0.0100367	-0.173978	Q5T230
ARMC2	-0.61146	4.14009	-4.06163	0.000454007	0.00936961	0.00710099	Q8NEN0
USP18	-0.611458	6.12098	-5.2103	2.47403e-05	0.00288811	2.68314	Q9UMW8
GLCCI1	-0.611429	6.26243	-5.72016	6.91653e-06	0.00174568	3.88775	Q86VQ1
SCRN1	-0.611001	4.50223	-3.04152	0.005639	0.0308179	-2.33056	Q12765
LYRM2	-0.610759	9.66288	-4.74721	7.97949e-05	0.00500489	1.57699	Q9NU23
USP17L7	-0.609642	4.17768	-4.05733	0.000458961	0.00939938	-0.00459224	NA
ZNF587	-0.60917	8.88577	-4.85225	6.11365e-05	0.00451322	1.83389	Q96SQ5
CPM	-0.608925	4.9417	-4.73151	8.30367e-05	0.00500489	1.54749	P14384
MBNL3	-0.608298	5.32532	-2.93076	0.0073314	0.0351292	-2.66734	Q9NUK0
ALMS1	-0.608145	4.9086	-5.59522	9.43433e-06	0.00193632	3.59501	Q8TCU4
NBPF11	-0.607698	5.98474	-3.83892	0.00079555	0.0119923	-0.599925	Q86T75
ZZEF1	-0.606873	5.37321	-6.55849	8.96625e-07	0.000570993	5.8174	O43149
CR2	-0.606693	6.91442	-0.634085	0.532049	0.618138	-6.03439	P20023
TREML1	-0.606266	3.96177	-4.63734	0.000105456	0.00540073	1.34969	Q86YW5
BAGE5	-0.606146	6.25994	-4.48347	0.000155861	0.00616741	0.948289	Q86Y27
NUTM2A	-0.60589	4.90686	-4.80601	6.87397e-05	0.00477268	1.72696	Q8IVF1
GAGE1	-0.605888	6.42567	-4.40913	0.000188236	0.00673504	0.778203	Q13065
UGT2A3	-0.604344	4.53552	-3.82224	0.000829547	0.0122866	-0.574795	Q6UWM9
KCNH8	-0.603447	4.13228	-3.38177	0.00247592	0.0204773	-1.54345	Q96L42
ZFP3	-0.603205	4.34285	-5.4465	1.36749e-05	0.00230095	3.23506	Q96NJ6
ACSM2B	-0.602702	4.41139	-4.14159	0.000370902	0.00864581	0.179736	Q68CK6
RASGRF2	-0.602213	4.55306	-3.55201	0.00162746	0.0167103	-1.19895	O14827
OR1D5	-0.601876	4.23224	-4.02941	0.000492484	0.00972318	-0.0720417	P58170
TCP11X2	-0.601429	3.41055	-4.28122	0.0002604	0.00764113	0.526902	Q5H9J9
GRID2	-0.600978	3.233	-3.58291	0.00150742	0.0161806	-1.04913	O43424
C2CD2	-0.600592	4.41257	-4.06014	0.000455722	0.0093872	-0.0109847	Q9Y426
NOSTRIN	-0.599984	4.67793	-3.7118	0.00109367	0.013972	-0.844661	Q8IVI9
IGF1	-0.599494	5.28938	-4.83081	6.45508e-05	0.00458409	1.77156	P05019
SERINC2	-0.599415	4.34235	-2.93688	0.00722637	0.0348302	-2.5345	Q96SA4
LMLN2	-0.599256	3.30027	-4.30238	0.000246801	0.0074921	0.574851	NA
FAM90A1	-0.599067	6.39546	-4.05298	0.000464036	0.00942043	-0.0707797	Q86YD7
OR5H14	-0.599002	4.85654	-3.94001	0.000617003	0.0106112	-0.329389	A6NHG9
IL7R	-0.598224	6.50133	-1.92216	0.0665868	0.130635	-4.56868	P16871
ABTB1	-0.597513	5.64102	-5.27528	2.10092e-05	0.00266931	2.83259	Q969K4
PRAMEF6	-0.597281	6.37249	-4.57204	0.000124472	0.00570705	1.16497	Q5VXH4
OR4N2	-0.59714	4.69466	-4.64458	0.000103535	0.00539856	1.35228	Q8NGD1
PPP1R3E	-0.596763	4.96078	-4.98087	4.41448e-05	0.00378208	2.1419	Q9H7J1
CTC1	-0.596535	5.28638	-5.41362	1.48479e-05	0.00231175	3.16432	Q2NKJ3
IL7	-0.596351	4.36142	-3.74877	0.000997148	0.0134177	-0.729871	P13232
RAMP3	-0.596282	4.76475	-3.33438	0.00278041	0.0217552	-1.71753	O60896
SOX30	-0.595943	3.64383	-3.43886	0.00215202	0.0192707	-1.38613	O94993
FAM104B	-0.595653	5.31959	-4.5205	0.000141873	0.00592788	1.02474	Q5XKR9
TMEM272	-0.595565	4.16773	-3.60429	0.0014295	0.0158168	-1.04548	NA
SEMA4D	-0.595126	6.87815	-5.38838	1.58172e-05	0.00237507	3.10825	Q92854
GBGT1	-0.595086	5.12306	-4.97192	4.51553e-05	0.00379895	2.11498	Q8N5D6
IQCF2	-0.595085	4.00924	-4.64251	0.000104081	0.00539977	1.36179	Q8IXL9
OR2T10	-0.594685	4.08228	-4.35251	0.000217324	0.00718402	0.685647	Q8NGZ9
SERPINA3	-0.594518	4.14747	-3.05238	0.00549489	0.0304083	-2.26632	P01011
USP6NL	-0.594451	4.56748	-1.74423	0.0939707	0.165294	-4.79891	Q92738
PBX4	-0.594322	3.67092	-3.46599	0.00201293	0.01872	-1.32726	Q9BYU1
PTPN18	-0.594284	5.77865	-3.44662	0.00211128	0.0191419	-1.52185	Q99952
EBF3	-0.59374	3.93665	-2.28981	0.0311652	0.0798125	-3.77696	Q9H4W6
RNF125	-0.593575	4.42977	-3.52743	0.00172954	0.0172741	-1.24222	Q96EQ8
TTYH2	-0.593454	6.19348	-4.2026	0.000317816	0.00814602	0.273538	Q9BSA4
KRTAP4-7	-0.593345	5.89534	-5.72073	6.90668e-06	0.00174568	3.88881	Q9BYR0
BMP10	-0.593233	3.37849	-4.18578	0.000331653	0.00828608	0.308714	O95393
PEG10	-0.592954	4.54583	-3.17116	0.00413246	0.0262968	-2.05292	Q86TG7
SELENBP1	-0.592547	4.59929	-3.3493	0.00268083	0.0213609	-1.66346	Q13228
TEX37	-0.591904	3.6509	-3.63157	0.00133577	0.0154096	-0.956163	Q96LM6
IL1A	-0.59028	3.43565	-4.21897	0.000304911	0.00795284	0.384383	P01583
MAP3K1	-0.589571	5.46021	-5.58034	9.79043e-06	0.00198756	3.55767	Q13233
C4B	-0.5895	6.53551	-2.1841	0.0390048	0.0915306	-4.10775	P0C0L5
TRIM51	-0.589279	5.94414	-4.06827	0.000446448	0.00929576	-0.0582188	Q9BSJ1
PKP2	-0.589093	4.21392	-4.14406	0.000368591	0.00863761	0.195736	Q99959
COQ10A	-0.58885	4.38305	-5.19905	2.54511e-05	0.00288811	2.66242	Q96MF6
CCDC152	-0.588739	4.2319	-4.48625	0.000154766	0.0061437	0.994822	Q4G0S7
CLEC4C	-0.587997	3.87715	-2.67667	0.0132207	0.0482932	-3.0235	Q8WTT0
SSX4B	-0.587669	4.31979	-5.32237	1.86654e-05	0.00256333	2.94715	O60224
PGGHG	-0.587284	5.27216	-3.57857	0.00152373	0.0162027	-1.20902	NA
EIF2AK3	-0.587082	5.1713	-4.04791	0.00047001	0.00947356	-0.0992762	Q9NZJ5
ARHGAP22	-0.586703	4.32195	-4.16568	0.000348962	0.00838788	0.241151	Q7Z5H3
GIMAP1	-0.586555	4.86544	-3.73945	0.00102067	0.013597	-0.800029	Q8WWP7
PID1	-0.586453	3.87201	-3.99722	0.00053416	0.0100367	-0.131811	Q7Z2X4
UGT2B7	-0.586295	3.85055	-3.40727	0.00232575	0.0198166	-1.46728	P16662
FZD7	-0.586087	4.17125	-3.6951	0.00114022	0.0142447	-0.838769	O75084
RSAD2	-0.584741	4.02826	-4.51238	0.00014483	0.00594338	1.05886	Q8WXG1
TMEM88B	-0.584689	5.30699	-3.75271	0.000987375	0.0133729	-0.804708	A6NKF7
PLEKHA1	-0.584534	4.51188	-3.84762	0.000778351	0.011885	-0.513572	Q9HB21
CST3	-0.58409	8.69007	-1.10543	0.279978	0.376306	-5.47222	P01034
MEGF6	-0.583954	3.9788	-3.40997	0.00231036	0.0197939	-1.46926	O75095
XAF1	-0.583275	5.51294	-3.27688	0.00319875	0.023392	-1.91026	Q6GPH4
ODC1	-0.582951	5.88008	-2.37294	0.0260407	0.0714582	-3.81391	P11926
UBQLN3	-0.582839	3.48648	-3.45728	0.00205656	0.0189121	-1.33776	Q9H347
ANKRD34A	-0.582809	3.56039	-5.43186	1.41853e-05	0.00231175	3.15752	Q69YU3
ATM	-0.582699	7.20595	-4.12925	0.000382669	0.00871885	0.152483	Q13315
PERM1	-0.582525	4.14134	-4.22053	0.000303708	0.00795284	0.376648	NA
TLCD2	-0.582334	3.72461	-3.9345	0.000625624	0.0106953	-0.271369	A6NGC4
RBM43	-0.581745	4.26548	-5.40915	1.50149e-05	0.00231763	3.14545	Q6ZSC3
CBX7	-0.581549	5.40196	-4.34711	0.000220321	0.00720655	0.605442	O95931
FAM13A	-0.581488	4.57914	-2.97165	0.00665673	0.033684	-2.49113	O94988
TMEM220	-0.581481	3.80749	-3.85763	0.000759039	0.0117065	-0.449625	Q6QAJ8
SPTBN4	-0.580717	4.31387	-5.24075	2.2915e-05	0.00281568	2.75772	Q9H254
HACD1	-0.580545	3.75641	-4.05621	0.000460267	0.0094137	0.00685309	NA
ANKRD20A1	-0.580409	5.8561	-3.39635	0.00238895	0.0200803	-1.63487	Q5TYW2
PYROXD2	-0.580107	3.47781	-3.36226	0.00259715	0.0210261	-1.54668	Q8N2H3
SOX8	-0.580076	4.28659	-2.55545	0.0173947	0.0559423	-3.31034	P57073
PRKCQ	-0.579577	4.84218	-4.66067	9.93907e-05	0.0052587	1.38331	Q04759
APLF	-0.579408	3.81778	-4.27217	0.000266449	0.00771546	0.503632	Q8IW19
GOLGA8N	-0.579145	5.89514	-4.32692	0.000231906	0.00730407	0.558466	F8WBI6
DEFB108B	-0.578927	4.97391	-3.76371	0.000960551	0.0132136	-0.754102	Q8NET1
KLHL24	-0.578906	5.32989	-4.46234	0.000164453	0.00634194	0.884414	Q6TFL4
FRG2C	-0.577848	4.63489	-4.446	0.000171417	0.00645474	0.884289	A6NGY1
ABCC6	-0.57767	4.56624	-4.63764	0.000105373	0.00540073	1.34126	O95255
SHISA3	-0.577621	4.74493	-2.96041	0.006836	0.0341015	-2.53884	A0PJX4
GPR174	-0.577563	5.63186	-4.33912	0.000224833	0.00725102	0.583324	Q9BXC1
GDF7	-0.576951	2.97533	-3.32796	0.00282432	0.0219253	-1.59782	Q7Z4P5
NHLRC4	-0.57686	3.48214	-4.66731	9.77297e-05	0.00523804	1.41297	P0CG21
OR2T35	-0.576831	5.1548	-4.74354	8.0541e-05	0.00500489	1.56651	Q8NGX2
EXOC6B	-0.576779	5.188	-5.04825	3.72312e-05	0.00342071	2.2955	Q9Y2D4
BBS9	-0.576388	3.94363	-3.71817	0.00107641	0.0139033	-0.773158	Q3SYG4
N4BP3	-0.575979	4.34515	-4.40755	0.000188991	0.00674912	0.807061	O15049
PRKD3	-0.575971	5.63955	-2.06678	0.0497544	0.107392	-4.38826	O94806
PLD6	-0.575841	4.86395	-4.41325	0.000186276	0.0066777	0.792073	Q8N2A8
STX8	-0.575454	5.52886	-7.27373	1.67362e-07	0.000207847	7.39616	Q9UNK0
KRTAP10-2	-0.575276	5.0836	-4.30004	0.000248267	0.0074921	0.507266	P60368
ARHGEF35	-0.575249	5.85965	-4.998	4.22736e-05	0.00368946	2.17057	A5YM69
SPNS2	-0.574773	4.23844	-2.55526	0.0174022	0.0559431	-3.30487	Q8IVW8
NTNG1	-0.574252	4.25938	-3.09944	0.00491004	0.0286212	-2.17558	Q9Y2I2
APLNR	-0.57425	3.92451	-2.8055	0.00982697	0.0411983	-2.76527	P35414
C10orf53	-0.574198	3.67594	-3.82106	0.000831998	0.0122937	-0.52853	NA
PRY	-0.573986	4.85538	-3.88145	0.000714942	0.0113642	-0.466983	O14603
BAGE3	-0.573714	6.9145	-5.18715	2.62255e-05	0.00292586	2.637	NA
FOXD4L4	-0.573521	4.85112	-4.6716	9.66719e-05	0.00523345	1.4089	Q8WXT5
LTBP3	-0.573421	5.55517	-3.41496	0.00228224	0.019728	-1.59695	Q9NS15
ULBP1	-0.573409	6.13082	-4.51223	0.000144885	0.00594338	1.01155	Q9BZM6
LYRM9	-0.573271	4.21847	-5.13391	2.99918e-05	0.00311198	2.50712	A8MSI8
MS4A6A	-0.573222	4.66769	-3.01748	0.00597108	0.0317547	-2.40474	Q9H2W1
C1orf162	-0.573213	5.89061	-2.14647	0.0422001	0.0963063	-4.23765	NA
GALNT3	-0.572536	3.75534	-4.33818	0.000225371	0.00725102	0.656833	Q14435
GABRQ	-0.572443	3.07169	-2.52056	0.0188071	0.05869	-3.26238	Q9UN88
DUXA	-0.572325	3.93183	-3.85584	0.00076245	0.0117494	-0.458368	A6NLW8
STAM	-0.572105	5.2137	-4.09604	0.000416193	0.0089957	0.0125044	Q92783
ZNF66	-0.571351	5.87593	-4.38962	0.000197795	0.00691624	0.708331	Q6ZN08
MOB1B	-0.571098	4.97135	-4.11714	0.000394572	0.00878454	0.0794197	Q7L9L4
DUX1	-0.570521	4.92284	-2.92039	0.00751259	0.0355657	-2.64962	NA
PHAX	-0.570371	8.97971	-4.50363	0.000148084	0.00602563	1.03552	Q9H814
POLR2J3	-0.569792	5.12428	-5.29887	1.97998e-05	0.0026269	2.89439	Q9GZM3
GAS8	-0.569722	4.17217	-4.17249	0.000343004	0.00836554	0.263756	O95995
PLCXD3	-0.569496	4.01471	-3.10339	0.00486388	0.0285117	-2.14418	Q63HM9
FHDC1	-0.569266	3.23235	-3.71155	0.00109435	0.013972	-0.76239	Q9C0D6
CCDC154	-0.569171	3.99851	-3.93128	0.000630716	0.0107307	-0.287845	A6NI56
NINJ2	-0.569027	4.58532	-5.46263	1.31343e-05	0.00225833	3.28069	Q9NZG7
TUBB8	-0.568934	4.51852	-3.27512	0.00321253	0.023456	-1.81945	Q3ZCM7
RNF227	-0.568771	3.97775	-3.62333	0.00136342	0.0155212	-0.990067	NA
DUX4	-0.568611	9.17317	-3.94515	0.000609065	0.0105436	-0.237217	Q9UBX2
CER1	-0.568401	4.55163	-4.55192	0.000130995	0.0058586	1.13917	O95813
ZBTB18	-0.568334	5.16488	-5.89845	4.4519e-06	0.0015657	4.30387	Q99592
RLBP1	-0.568271	3.83384	-3.86821	0.00073912	0.0115038	-0.426315	P12271
LILRA4	-0.567845	4.15577	-3.60135	0.00143997	0.0158575	-1.05091	P59901
TTC32	-0.567788	3.7359	-4.41606	0.000184954	0.00666506	0.836847	Q5I0X7
MMP9	-0.567759	7.79672	-2.06375	0.0500639	0.107765	-4.18725	P14780
RAB37	-0.567702	4.95364	-5.10449	3.23027e-05	0.00322766	2.43635	Q96AX2
VAMP2	-0.567409	5.51965	-5.81034	5.53279e-06	0.0015657	4.0986	P63027
GARRE1	-0.567027	4.41901	-4.22754	0.000298357	0.00795284	0.381039	NA
TP53TG3B	-0.566845	4.62489	-4.3956	0.000194815	0.00687819	0.765499	Q9ULZ0
TMEM132C	-0.566515	4.53761	-3.89977	0.000682751	0.0111466	-0.394232	Q8N3T6
DDX43	-0.56644	3.79524	-3.4485	0.00210152	0.0191091	-1.37246	Q9NXZ2
TTC13	-0.566394	5.75537	-5.86872	4.79032e-06	0.0015657	4.23517	Q8NBP0
POU6F1	-0.566085	4.04694	-3.61373	0.00139634	0.0156539	-1.01577	Q14863
WWP1	-0.565962	6.16523	-4.33254	0.000228623	0.00729425	0.582323	Q9H0M0
MAN1C1	-0.565824	4.77188	-2.94834	0.00703363	0.0344434	-2.56864	Q9NR34
C16orf89	-0.565595	3.83876	-4.11223	0.000399496	0.00885299	0.133996	NA
TLR5	-0.564962	4.33794	-3.70985	0.00109901	0.0140015	-0.817062	O60602
TRPC7	-0.564498	3.96231	-4.26347	0.000272389	0.00772843	0.481177	Q9HCX4
CMTM8	-0.564108	4.44641	-3.7768	0.000929584	0.0130877	-0.671809	Q8IZV2
DMXL1	-0.563626	5.6315	-3.69207	0.00114885	0.0142872	-0.955269	Q9Y485
CD8B	-0.562944	4.54951	-5.18276	2.65171e-05	0.00292586	2.62654	P10966
PIGL	-0.562659	4.72135	-4.69154	9.19002e-05	0.00512294	1.46266	Q9Y2B2
ZNF99	-0.562479	3.58238	-3.70475	0.00111307	0.0140755	-0.788702	A8MXY4
A4GALT	-0.561863	4.7728	-2.45913	0.0215554	0.0636206	-3.57518	Q9NPC4
KRTAP9-6	-0.56186	4.98071	-4.08636	0.000426502	0.00907768	0.00562578	A8MVA2
CAPS2	-0.561822	3.53272	-3.89669	0.000688072	0.0111846	-0.352544	Q9BXY5
THEMIS	-0.561807	4.85831	-4.51524	0.000143784	0.00594338	1.03555	Q8N1K5
IPCEF1	-0.56142	4.99976	-3.76349	0.000961081	0.0132136	-0.757216	Q8WWN9
LRRTM4	-0.561329	3.52493	-2.97118	0.00666416	0.0336961	-2.38991	Q86VH4
CYB5D1	-0.561223	3.61949	-4.41452	0.000185678	0.00666905	0.833314	Q6P9G0
DMC1	-0.561185	4.66395	-4.61607	0.000111307	0.00549968	1.28611	Q14565
ANXA2R	-0.561007	4.73216	-4.32844	0.000231009	0.00729704	0.599438	Q3ZCQ2
EPAS1	-0.560905	5.90727	-3.42066	0.0022505	0.019666	-1.57743	Q99814
DDX60L	-0.560677	3.6699	-3.15067	0.00434156	0.0269976	-2.01768	Q5H9U9
SNAI3	-0.560673	4.09689	-4.54669	0.000132747	0.0058586	1.13823	Q3KNW1
DEFB4B	-0.560479	4.30465	-3.24733	0.00343692	0.0242049	-1.85683	O15263
REG1A	-0.560442	3.77947	-3.2516	0.00340146	0.0240833	-1.80563	P05451
SYTL2	-0.560377	4.48652	-3.17336	0.00411063	0.0262468	-2.04033	Q9HCH5
EPHB6	-0.560179	3.76313	-3.50625	0.00182254	0.0177753	-1.24206	O15197
PTCH2	-0.560167	4.2494	-3.57814	0.00152535	0.0162027	-1.11044	Q9Y6C5
SPATA6	-0.560159	4.10903	-2.65095	0.014019	0.049852	-3.09811	Q9NWH7
NKX3-2	-0.559919	3.31316	-3.71729	0.00107876	0.0139133	-0.751775	P78367
CPT1A	-0.558983	4.98031	-3.40575	0.00233448	0.0198457	-1.58162	P50416
DEFB131A	-0.558761	4.84653	-4.19635	0.000322891	0.00822111	0.277382	NA
C4orf46	-0.558534	9.43246	-4.22095	0.000303383	0.00795284	0.38821	NA
TAF1B	-0.558407	4.70064	-6.08699	2.80337e-06	0.00116352	4.72211	Q53T94
NRIP1	-0.55822	4.67168	-4.15557	0.00035801	0.00850638	0.194809	P48552
PAG1	-0.558023	6.2753	-2.39068	0.0250529	0.069859	-3.74848	Q9NWQ8
GLIPR1	-0.557966	5.67015	-3.22745	0.00360668	0.0248111	-2.02281	P48060
ATP1B2	-0.557311	3.62256	-3.38004	0.00248642	0.0205318	-1.51494	P14415
HLA-DQA2	-0.557125	6.30985	-2.02548	0.0541261	0.113127	-4.41602	P01906
ADAMTS10	-0.556726	4.70229	-3.29301	0.00307565	0.0230144	-1.80241
SMYD4	-0.555855	5.04127	-5.88217	4.63407e-06	0.0015657	4.26485	Q8IYR2
CD36	-0.555391	4.5536	-3.45828	0.00205152	0.018875	-1.4119	P16671
WNT16	-0.555351	3.58096	-3.32395	0.00285211	0.0220758	-1.63595	Q9UBV4
HES5	-0.555259	3.15847	-2.76726	0.0107371	0.0432378	-2.78338	Q5TA89
HOPX	-0.555083	5.5158	-4.00907	0.000518425	0.00997278	-0.205908	Q9BPY8
SLC9B1	-0.555055	3.77774	-3.19549	0.00389674	0.0255438	-1.92764	Q4ZJI4
CST2	-0.554964	4.47003	-3.67124	0.00121012	0.0147268	-0.917194	P09228
MDM4	-0.554904	7.30345	-3.84309	0.000787249	0.011962	-0.508959	O15151
MCOLN3	-0.554833	3.51709	-2.76439	0.0108086	0.0433749	-2.81646	Q8TDD5
CAPN6	-0.554707	3.98242	-2.50329	0.0195446	0.0600089	-3.37636	Q9Y6Q1
RIPOR2	-0.554074	5.9892	-3.5344	0.00169997	0.0170792	-1.31166	NA
MT1B	-0.553981	4.03033	-4.23064	0.000296023	0.00795284	0.403522	P07438
ARSI	-0.553818	3.99619	-3.57234	0.00154747	0.0162931	-1.10614	Q5FYB1
KRT18	-0.553796	6.59997	-3.99347	0.000539239	0.0100556	-0.199033	P05783
CLHC1	-0.553508	4.03282	-5.47349	1.27824e-05	0.00225833	3.28067	Q8NHS4
CHN1	-0.553494	5.07685	-4.35256	0.000217298	0.00718402	0.633104	P15882
UGT2B4	-0.553453	3.60979	-3.36263	0.00259474	0.0210247	-1.55258	P06133
RIC3	-0.553029	3.84466	-4.05071	0.000466697	0.00944417	-0.00786339	Q7Z5B4
SLC6A16	-0.552967	3.93038	-4.22389	0.000301132	0.00795284	0.390097	Q9GZN6
OR4F21	-0.552415	6.03417	-4.36245	0.000211915	0.00710581	0.648189	O95013
NFATC4	-0.552237	4.55106	-3.18053	0.00404007	0.0260041	-2.03273	Q14934
TRMT9B	-0.552188	4.11851	-3.34072	0.00273767	0.0215653	-1.633	NA
CCDC188	-0.552142	4.0516	-4.23318	0.000294125	0.00795284	0.408856	NA
NDUFAF7	-0.552123	4.94785	-5.64039	8.4313e-06	0.00184622	3.70089	Q7L592
PLA2R1	-0.551614	4.16489	-3.64761	0.00128349	0.0150765	-0.946183	Q13018
DEFB134	-0.551545	3.8372	-3.8126	0.000849846	0.0124393	-0.553362	Q4QY38
SLC45A3	-0.551358	4.24986	-3.70656	0.00110805	0.0140504	-0.817652	Q96JT2
CXADR	-0.551039	5.59882	-4.75194	7.88429e-05	0.00500489	1.57652	P78310
HYAL4	-0.550834	3.77652	-3.38563	0.00245259	0.0203768	-1.51084	Q2M3T9
VSNL1	-0.550795	3.83947	-4.16578	0.000348878	0.00838788	0.257526	P62760
FOLR2	-0.550307	4.47016	-3.21473	0.00371949	0.0251634	-1.94707	P14207
CDRT15	-0.550214	4.05502	-3.65477	0.0012608	0.0149418	-0.923029	Q96T59
RSPH10B2	-0.550161	4.16924	-4.61267	0.00011227	0.00550357	1.29165	B2RC85
AQP7	-0.550118	5.82671	-4.54529	0.00013322	0.0058586	1.08116	O14520
CD300A	-0.54947	5.04162	-2.821	0.0094794	0.040394	-2.87659	Q9UGN4
CAMK1	-0.549467	4.66336	-3.84036	0.000792666	0.0119916	-0.544255	Q14012
IGSF10	-0.549455	4.15041	-2.9789	0.00654341	0.033382	-2.42273	Q6WRI0
SPANXC	-0.549327	4.85476	-4.69259	9.16554e-05	0.00512294	1.45875	Q9NY87
GPR75	-0.548726	4.19952	-5.20661	2.49712e-05	0.00288811	2.67494	O95800
RFPL4AL1	-0.548699	4.06995	-4.00672	0.000521504	0.00997964	-0.11667	F8VTS6
TBC1D4	-0.54834	6.50754	-3.98771	0.000547119	0.0100899	-0.218428	O60343
ADA2	-0.548152	6.29364	-1.84762	0.0770742	0.144269	-4.71703	NA
RCSD1	-0.548047	6.48974	-3.10275	0.00487126	0.0285117	-2.24853	Q6JBY9
ADRA1A	-0.547623	4.52209	-2.72568	0.0118168	0.0454901	-2.99977	P35348
PPM1E	-0.547587	3.94058	-3.93194	0.000629672	0.0107303	-0.284026	Q8WY54
ACOX2	-0.547486	4.26845	-3.86896	0.000737736	0.0115014	-0.445326	Q99424
ARMH1	-0.547458	3.63995	-4.69202	9.17884e-05	0.00512294	1.47286	NA
ACSM5	-0.547312	3.82459	-4.10439	0.000407498	0.0088893	0.116251	Q6NUN0
CEBPZOS	-0.547236	5.39408	-5.11329	3.15927e-05	0.00320643	2.44657	NA
AP4S1	-0.547219	4.59678	-4.69042	9.2162e-05	0.00512294	1.4651	Q9Y587
JAG1	-0.546407	5.07046	-3.88355	0.000711182	0.0113635	-0.481496	P78504
SHPK	-0.546173	4.65266	-4.60335	0.00011496	0.00552657	1.25646	Q9UHJ6
GDF1	-0.546111	5.81757	-4.26316	0.000272602	0.00772843	0.403059	P27539
UBE2Q2L	-0.545885	5.23788	-4.02035	0.000503879	0.00984408	-0.169126	NA
ITM2B	-0.545745	8.17995	-3.01435	0.00601572	0.031883	-2.31696	Q9Y287
KLRC2	-0.545398	6.34473	-4.64957	0.000102232	0.00537856	1.34896	P26717
GZMM	-0.544903	5.0385	-3.81405	0.000846756	0.012407	-0.642325	P51124
ZNF497	-0.544886	4.16902	-4.93624	4.94223e-05	0.00404851	2.04657	Q6ZNH5
GCNT1	-0.544738	4.69924	-4.62397	0.000109096	0.00548717	1.3032	Q02742
FAM43A	-0.544642	4.88889	-4.47761	0.0001582	0.00620149	0.943859	Q8N2R8
MMP27	-0.544321	3.87027	-3.46767	0.00200457	0.01872	-1.33374	Q9H306
TBC1D28	-0.544129	4.66132	-4.5142	0.000144162	0.00594338	1.04458	Q2M2D7
IL36RN	-0.544044	5.42124	-4.40551	0.000189972	0.00675831	0.744808	Q9UBH0
DOK7	-0.544041	4.72559	-4.50466	0.000147697	0.00602563	1.01834	Q18PE1
PRKACB	-0.54399	5.72808	-3.83991	0.000793575	0.0119916	-0.606907	P22694
SSX2	-0.543943	4.00086	-4.23837	0.000290285	0.00789859	0.422185	Q16385
USP20	-0.543939	5.39203	-5.74889	6.44127e-06	0.00171862	3.95472	Q9Y2K6
OR2T5	-0.543658	5.03806	-5.30931	1.92876e-05	0.00259734	2.92069	Q6IEZ7
FAM86B1	-0.543053	5.25648	-3.99681	0.000534716	0.0100371	-0.226107	Q8N7N1
C8orf48	-0.543046	3.84837	-3.24623	0.00344609	0.0242134	-1.8216	NA
KRTAP12-1	-0.542809	3.08181	-3.88333	0.000711578	0.0113635	-0.374265	P59990
PBXIP1	-0.542514	6.34733	-4.55067	0.00013141	0.0058586	1.11243	Q96AQ6
ATP6V1B1	-0.541914	3.94286	-4.24852	0.00028291	0.0078492	0.446951	P15313
NOXA1	-0.541821	4.07795	-3.91081	0.000664058	0.0109909	-0.33825	Q86UR1
MXRA8	-0.54175	3.97651	-2.77202	0.0106196	0.0430646	-2.83841	Q9BRK3
TFPI2	-0.541607	4.08624	-2.86983	0.00845872	0.0380057	-2.64637	P48307
BMP4	-0.541493	4.28958	-3.27378	0.00322299	0.0234864	-1.79659	P12644
TMEM71	-0.541425	4.4339	-3.13015	0.00456131	0.0276837	-2.12839	Q6P5X7
SPRR2B	-0.541117	4.94977	-4.18873	0.000329178	0.00827465	0.251113	P35325
ADAM33	-0.541108	3.82414	-2.37948	0.0256722	0.0708644	-3.59768	Q9BZ11
REG3A	-0.540829	4.05416	-4.49607	0.000150954	0.00606317	1.02069	Q06141
OR1L6	-0.540606	3.48203	-3.76463	0.000958348	0.0132136	-0.650253	Q8NGR2
SLCO2A1	-0.540505	4.45217	-2.91604	0.00758986	0.0357666	-2.59187	Q92959
SMIM38	-0.54032	3.85269	-3.75037	0.000993164	0.0133833	-0.69563	NA
TRIM64B	-0.540127	5.31508	-3.91545	0.000656355	0.0109565	-0.422079	A6NI03
SFXN5	-0.539838	4.51778	-4.564	0.000127037	0.00574294	1.16919	Q8TD22
ASPH	-0.539804	5.65337	-3.65531	0.0012591	0.0149418	-1.04153	Q12797
SHMT1	-0.539566	4.94331	-6.46037	1.13431e-06	0.000680764	5.58114	P34896
CTAGE9	-0.539177	6.1306	-4.69941	9.00828e-05	0.00512294	1.46039	A4FU28
IAPP	-0.538969	3.80675	-3.77471	0.000934473	0.0131266	-0.638459	P10997
EN2	-0.538801	3.7104	-3.61134	0.00140468	0.0156836	-1.00403	P19622
EDDM13	-0.538428	3.54349	-3.8808	0.00071611	0.0113678	-0.388888	NA
CNR1	-0.538349	4.63605	-3.22666	0.00361358	0.0248213	-1.94153	P21554
RASA3	-0.538309	6.00706	-3.44828	0.00210266	0.0191102	-1.50937	Q14644
CYP4B1	-0.538304	4.22321	-4.00866	0.00051896	0.00997278	-0.11903	P13584
PLD5	-0.538303	3.9928	-2.98978	0.00637698	0.0329122	-2.38506	Q8N7P1
GIMAP6	-0.537215	4.59812	-3.87885	0.000719624	0.0113709	-0.448267	Q6P9H5
TPPP	-0.537212	4.49051	-4.33668	0.000226232	0.00726003	0.634115	O94811
MUC17	-0.537001	5.40459	-5.04071	3.7947e-05	0.00345725	2.27243	Q685J3
TNS2	-0.536934	5.24452	-2.89454	0.00798292	0.0369235	-2.74065	NA
LAMP5	-0.536468	3.96622	-3.66248	0.00123682	0.0148649	-0.900496	Q9UJQ1
EBF1	-0.535528	5.51586	-2.31667	0.0294167	0.0769814	-3.92944	Q9UH73
SPTBN1	-0.535489	6.34857	-3.59896	0.00144853	0.0158966	-1.13893	Q01082
FOXO6	-0.535467	3.74969	-4.15879	0.000355105	0.00844879	0.243048	NA
SLC4A5	-0.535171	4.64006	-4.56319	0.0001273	0.00574294	1.16188	Q9BY07
OR11H1	-0.535109	4.56202	-2.9862	0.00643125	0.0330263	-2.45716	Q8NG94
FAM25A	-0.535087	5.45813	-5.19806	2.55147e-05	0.00288811	2.6485	B3EWG3
C5	-0.535053	3.72517	-3.77156	0.000941865	0.0131474	-0.642583	P01031
ZNF776	-0.535041	7.36993	-4.56764	0.00012587	0.00572302	1.18463	Q68DI1
SLC34A3	-0.534201	5.27035	-4.5125	0.000144788	0.00594338	1.00664	Q8N130
KCNN3	-0.534174	4.41037	-3.35678	0.00263218	0.0211355	-1.62435	Q9UGI6
SAMD11	-0.534083	3.67703	-3.18124	0.00403319	0.0259988	-1.95211	Q96NU1
SLC16A6	-0.534077	4.93295	-5.18048	2.667e-05	0.00292586	2.61731	O15403
ZNF117	-0.533568	6.43619	-4.48037	0.000157092	0.00620149	0.948229	Q03924
PSG1	-0.53346	5.78299	-4.39459	0.000195314	0.0068828	0.717693	P11464
MYORG	-0.533312	4.30896	-4.50436	0.000147812	0.00602563	1.03564	NA
FAM240A	-0.533201	3.32892	-3.60223	0.00143683	0.0158575	-1.00938	NA
SLC35G4	-0.533125	4.95211	-4.07889	0.000434628	0.00918275	-0.00989238	NA
CSH2	-0.533081	5.51803	-5.2856	2.04715e-05	0.00266931	2.85713	P01243
EVPL	-0.533078	3.16286	-3.79042	0.000898423	0.0128046	-0.584051	Q92817
HOXA13	-0.532978	4.12786	-3.61209	0.00140206	0.0156836	-1.02422	P31271
OR5H1	-0.532922	4.39787	-3.8058	0.00086445	0.0125441	-0.600535	A6NKK0
ADI1	-0.532533	5.81199	-4.84356	6.24984e-05	0.00454196	1.79851	Q9BV57
DDX60	-0.532392	4.61547	-3.14388	0.00441315	0.0272477	-2.12156	Q8IY21
MARVELD1	-0.532349	4.45088	-3.96807	0.000574887	0.0103042	-0.227881	Q9BSK0
MTSS2	-0.532255	4.09622	-4.4484	0.000170376	0.00642852	0.909078	NA
RBP1	-0.53222	4.31521	-3.6139	0.00139575	0.0156539	-1.03423	P09455
TMEM131L	-0.532158	7.06592	-1.79813	0.0848033	0.154013	-4.69988	NA
SETSIP	-0.532125	4.02758	-4.26372	0.000272217	0.00772843	0.480483	NA
PKD2L1	-0.532026	4.10388	-3.59852	0.00145012	0.0159004	-1.05332	Q9P0L9
CCR6	-0.531538	4.20684	-2.63065	0.0146805	0.0509738	-3.14938	P51684
SNTG2	-0.531187	3.30714	-2.86134	0.00862839	0.0384796	-2.6026	Q9NY99
DCLK1	-0.530964	4.05368	-3.87144	0.000733151	0.0114682	-0.427572	O15075
STOML3	-0.530768	3.91247	-3.91323	0.000660033	0.010989	-0.325888	Q8TAV4
AMY2B	-0.530738	4.93469	-3.41441	0.00228531	0.019728	-1.55697	P19961
PTPRK	-0.530685	4.52707	-3.28607	0.00312805	0.0231849	-1.79561	Q15262
FAM163A	-0.530682	3.67791	-3.63818	0.00131398	0.0152671	-0.942273	Q96GL9
GGTLC1	-0.530616	5.04576	-4.7012	8.96752e-05	0.00512294	1.46969	Q9BX51
SPDYE2	-0.53057	5.86332	-4.25727	0.000276707	0.00781855	0.389927	Q495Y8
CXCL1	-0.530152	3.34642	-3.52056	0.0017592	0.017457	-1.19147	P09341
CNTN4	-0.530108	4.07345	-3.23249	0.00356291	0.024701	-1.86772	Q8IWV2
NKX6-1	-0.530053	3.96535	-4.64369	0.000103768	0.00539856	1.36443	P78426
REG1B	-0.53001	4.07675	-3.64969	0.00127686	0.0150305	-0.935533	P48304
SLC35E2B	-0.52956	5.27937	-4.69094	9.20404e-05	0.00512294	1.43524	P0CK96
PSG5	-0.529245	5.12394	-4.0851	0.000427859	0.00907768	-0.00827119	Q15238
SCNN1D	-0.529117	3.8793	-3.25759	0.00335239	0.0239436	-1.79875	P51172
EPB41L2	-0.528946	5.30103	-2.9441	0.00710447	0.0345368	-2.63834	O43491
C1orf116	-0.52859	5.74386	-5.14528	2.91442e-05	0.00309276	2.52188	NA
TRIM48	-0.528287	5.1389	-3.06551	0.00532536	0.029779	-2.36016	Q8IWZ4
FBLN7	-0.527202	4.0785	-2.77091	0.0106469	0.0431068	-2.85038	Q53RD9
ZNF860	-0.526675	3.92061	-3.26488	0.00329349	0.0237348	-1.78542	A6NHJ4
RDM1	-0.526043	4.22083	-5.55724	1.03706e-05	0.00201762	3.48247	Q8NG50
ENAM	-0.526029	3.28885	-3.41433	0.00228577	0.019728	-1.42323	Q9NRM1
EDDM3A	-0.525939	4.01496	-3.99995	0.000530499	0.0100367	-0.130036	Q14507
ZNF573	-0.525914	4.41948	-4.47791	0.000158076	0.00620149	0.970012	Q86YE8
KLHL22	-0.525812	4.99027	-5.41733	1.47106e-05	0.00231175	3.17683	Q53GT1
ISLR	-0.525644	4.31049	-3.24381	0.00346639	0.0242933	-1.86465	O14498
TSPYL6	-0.525385	3.70027	-3.17282	0.00411592	0.0262471	-1.97172	Q8N831
ADPRM	-0.525189	4.66874	-4.7094	8.78288e-05	0.00511021	1.50735	Q3LIE5
LDLRAP1	-0.524625	5.02714	-2.82594	0.00937109	0.0401063	-2.86456	Q5SW96
UGT2B10	-0.52446	4.36978	-3.59441	0.00146499	0.0159636	-1.08318	P36537
ARSG	-0.52433	5.03651	-4.90872	5.29882e-05	0.00419736	1.96673	Q96EG1
FAM171A1	-0.524322	4.19664	-3.60505	0.00142678	0.0157961	-1.04496	Q5VUB5
HMHB1	-0.524021	3.72509	-3.66979	0.00121449	0.0147492	-0.872945	O97980
FBXO43	-0.523854	3.94644	-4.54571	0.000133076	0.0058586	1.13682	Q4G163
GCFC2	-0.523804	4.87489	-5.72124	6.898e-06	0.00174568	3.88855	P16383
TMEM178B	-0.52356	4.08681	-3.46922	0.00199697	0.0187017	-1.34357	H3BS89
PTGDR	-0.523487	4.18328	-3.21861	0.00368475	0.0250839	-1.90748	Q13258
CRACD	-0.523374	3.85234	-4.28983	0.000254779	0.00753453	0.544101	NA
AKAP7	-0.523316	4.05873	-2.97361	0.00662584	0.033602	-2.42476	Q9P0M2
OR2A4	-0.523073	4.91419	-4.16823	0.000346722	0.00838788	0.20515	O95047
SSTR4	-0.522853	6.74651	-4.47218	0.000160395	0.00625406	0.942145	P31391
FAM185A	-0.522782	5.21089	-4.21554	0.000307567	0.00796731	0.297388	Q8N0U4
PLXDC1	-0.522569	4.36111	-3.0494	0.00553403	0.0305214	-2.29468	Q8IUK5
BMP8A	-0.522481	4.71541	-4.14022	0.000372189	0.00864598	0.155168	Q7Z5Y6
KRTAP21-3	-0.522371	3.80743	-3.21703	0.00369883	0.0251211	-1.88255	Q3LHN1
CNTN3	-0.522278	3.71111	-3.56032	0.00159426	0.0164964	-1.11848	Q9P232
RASGRP2	-0.522094	5.76303	-3.2014	0.00384139	0.0253608	-2.08014	Q7LDG7
OR2L8	-0.522059	4.27864	-3.22355	0.00364094	0.0249091	-1.90587	Q8NGY9
WNT8A	-0.522001	6.51311	-4.63721	0.000105491	0.00540073	1.32581	Q9H1J5
TRIM14	-0.521858	5.48192	-5.93812	4.03793e-06	0.00147875	4.39702	Q14142
SERPINA5	-0.521837	4.79074	-3.68652	0.00116488	0.0144082	-0.915164	P05154
PCDH15	-0.521288	3.87897	-3.28478	0.00313792	0.0231947	-1.73904	Q96QU1
SLC35F5	-0.52117	5.06234	-4.36596	0.000210036	0.00706819	0.66589	Q8WV83
B3GNT6	-0.521132	4.37149	-3.99405	0.000538443	0.0100556	-0.161655	Q6ZMB0
TXK	-0.520795	4.22128	-3.03837	0.00568151	0.0308652	-2.30248	P42681
OR6C68	-0.520745	3.72359	-4.66198	9.90619e-05	0.00525619	1.40483	A6NDL8
ACRBP	-0.52071	4.20828	-4.02737	0.00049503	0.00974255	-0.0748116	Q8NEB7
PLCB4	-0.520432	3.52263	-3.55096	0.00163167	0.0167351	-1.13116	Q15147
CDH18	-0.520121	3.32656	-3.05421	0.00547087	0.0303213	-2.20173	Q13634
NPVF	-0.520112	4.28227	-4.11631	0.000395401	0.00878484	0.128415	Q9HCQ7
CHIC2	-0.520106	5.98179	-6.241	1.92656e-06	0.000976799	5.09547	Q9UKJ5
LY86	-0.519924	4.96034	-2.24875	0.0340219	0.0839734	-4.00672	O95711
SPATA31A5	-0.519914	4.46783	-4.26768	0.000269498	0.00772843	0.472941	Q5VU36
MYEF2	-0.519886	4.68999	-3.52496	0.00174015	0.017343	-1.27569	Q9P2K5
PRELP	-0.519737	4.1892	-3.2879	0.00311416	0.0231376	-1.75537	P51888
DCD	-0.519632	3.64115	-3.69013	0.00115442	0.0143193	-0.823734	P81605
TSPAN7	-0.519386	4.35548	-2.23359	0.0351353	0.0856185	-3.93302	P41732
OPHN1	-0.519205	2.94694	-3.24308	0.00347259	0.0243015	-1.77893	O60890
IFNA4	-0.519037	5.47047	-4.61363	0.000111998	0.00550357	1.2443	P05014
MIEF2	-0.519021	4.13688	-4.11973	0.000391989	0.00878454	0.142792	Q96C03
OR5K3	-0.518571	4.05816	-4.20507	0.000315836	0.00814602	0.343531	A6NET4
ENTPD3	-0.518551	4.16419	-3.88196	0.000714023	0.0113635	-0.408757	O75355
OTOP1	-0.518419	5.28553	-4.10924	0.000402529	0.00887608	0.0397094	Q7RTM1
ZNF658	-0.518105	4.44305	-4.6945	9.12117e-05	0.00512294	1.47939	Q5TYW1
ADGRA1	-0.518031	3.92735	-3.20387	0.00381856	0.0253174	-1.9192	NA
HBA2	-0.518028	4.83979	-2.0919	0.0472516	0.103742	-4.2717	P69905
MYT1L	-0.518023	3.79289	-3.43335	0.00218139	0.01941	-1.40584	Q9UL68
CHRNB4	-0.517974	5.2681	-3.79788	0.000881772	0.0126683	-0.697318	P30926
OR2T12	-0.517969	4.78861	-3.73513	0.00103173	0.0136664	-0.802078	Q8NG77
LMF1	-0.517753	5.2051	-4.73202	8.29286e-05	0.00500489	1.53655	Q96S06
ALG1L2	-0.517706	4.84855	-4.53504	0.000136733	0.0058586	1.08333	NA
ZNF816	-0.517688	5.46901	-3.2264	0.00361583	0.0248213	-2.02393	Q0VGE8
DPEP2NB	-0.517625	3.33293	-4.53926	0.000135276	0.0058586	1.11645	NA
ALOX12B	-0.517619	4.00791	-4.19335	0.000325354	0.00823392	0.317667	O75342
IFT122	-0.517592	4.60671	-4.52426	0.000140526	0.00589799	1.07132	Q9HBG6
KIR3DL1	-0.517405	7.2529	-5.00286	4.17571e-05	0.00367876	2.20406	P43629
MRLN	-0.517247	3.72157	-3.96388	0.000580999	0.010355	-0.203953	NA
LPIN1	-0.51695	5.8056	-4.60083	0.000115698	0.00552657	1.21413	Q14693
TLL2	-0.516943	4.22235	-3.41794	0.0022656	0.0197179	-1.46885	Q9Y6L7
JMJD7	-0.516412	4.97625	-3.95378	0.000595975	0.01046	-0.308044	P0C870
KCNMB3	-0.516368	3.85971	-3.0354	0.00572183	0.0310208	-2.27732	Q9NPA1
MS4A4E	-0.516262	3.95372	-3.28784	0.00311461	0.0231376	-1.73722	Q96PG1
ZNF276	-0.516259	5.38271	-3.43912	0.00215063	0.0192707	-1.53765	Q8N554
SPEF2	-0.516112	3.84439	-3.4541	0.00207274	0.018996	-1.36243	Q9C093
TRDMT1	-0.516079	3.9463	-3.95254	0.000597828	0.01046	-0.23671	O14717
ZNF720	-0.515512	4.46462	-4.12798	0.000383895	0.00873327	0.145161	Q7Z2F6
SEBOX	-0.51549	3.96942	-3.41701	0.00227079	0.019728	-1.45238	NA
CD1C	-0.515414	4.86182	-2.87829	0.00829303	0.0375691	-2.73133	P29017
LEP	-0.515411	4.01004	-3.91201	0.000662054	0.0109909	-0.332292	P41159
PLEKHA8	-0.514825	5.38294	-4.38079	0.000202276	0.00691926	0.686149	Q96JA3
FCN2	-0.514694	3.94278	-3.88445	0.000709562	0.0113635	-0.392922	Q15485
SMAD5	-0.514655	5.18384	-3.56623	0.00157109	0.0164112	-1.23258	Q99717
ZCCHC14	-0.514385	4.84504	-4.2017	0.000318544	0.00814993	0.290165	Q8WYQ9
ZNF165	-0.514118	4.41947	-4.49978	0.000149537	0.00604524	1.02155	P49910
CCL23	-0.513826	3.55757	-3.16062	0.00423881	0.0266539	-1.98917	P55773
CCDC7	-0.513702	4.84226	-4.84731	6.19068e-05	0.00453425	1.82802	Q96M83
SPARCL1	-0.513588	5.53219	-1.26414	0.218374	0.309123	-5.59068	Q14515
MYO15A	-0.513548	3.98674	-3.80259	0.000871425	0.0125777	-0.58222	Q9UKN7
DNAH5	-0.513492	3.51445	-4.00351	0.000525744	0.00998969	-0.108817	Q8TE73
GATA3	-0.513169	5.5241	-5.07906	3.44438e-05	0.00333006	2.3629	P23771
VWA1	-0.513064	4.02946	-3.74507	0.00100642	0.013463	-0.715667	Q6PCB0
CRYAB	-0.513026	4.63878	-3.42564	0.00222312	0.0195975	-1.49556	P02511
ADAMTS5	-0.51295	4.02723	-3.25142	0.003403	0.0240833	-1.82241	Q9UNA0
ZNF385B	-0.512735	3.79062	-3.66963	0.00121499	0.0147492	-0.875997	Q569K4
INO80B	-0.512452	4.87753	-5.8417	5.1205e-06	0.0015657	4.16796	Q9C086
DNAAF4	-0.512372	3.89213	-3.56655	0.00156986	0.0164075	-1.11315	NA
XKRX	-0.512369	3.85709	-2.71481	0.0121155	0.0460709	-2.94403	Q6PP77
SYTL4	-0.512363	4.25256	-4.13265	0.000379387	0.0086836	0.168036	Q96C24
TAX1BP3	-0.512343	4.93697	-3.89142	0.00069724	0.0112748	-0.451409	O14907
FLG	-0.512341	3.38501	-4.89969	5.42132e-05	0.00419736	1.94107	P20930
ACACB	-0.511911	4.16226	-3.79443	0.000889428	0.0127392	-0.610025	O00763
RYK	-0.511552	5.52575	-4.13417	0.000377936	0.0086836	0.091828	P34925
ROR1	-0.511482	3.84928	-3.12784	0.00458664	0.0277469	-2.07846	Q01973
TGFBR2	-0.511443	6.23441	-2.83569	0.00916061	0.0395865	-2.84993	P37173
ZBP1	-0.511399	4.24339	-4.27598	0.000263885	0.00768889	0.502886	Q9H171
KRTAP12-2	-0.511378	5.25864	-4.03539	0.000485106	0.00964576	-0.134889	P59991
TAS2R45	-0.511208	4.48632	-4.57567	0.000123329	0.00570705	1.198	NA
MSRA	-0.511126	4.95624	-5.67843	7.67098e-06	0.00176878	3.78982	Q9UJ68
KRTAP21-1	-0.511063	4.90963	-3.61675	0.00138589	0.0156118	-1.08977	Q3LI58
ORM2	-0.510985	6.95523	-4.5006	0.000149226	0.00604524	1.01714	P19652
ABCC5	-0.510964	4.86746	-3.83487	0.000803673	0.012048	-0.577464	O15440
PCDH8	-0.510808	3.78062	-3.3987	0.00237524	0.0200191	-1.48199	O95206
KRTAP2-3	-0.510618	4.82154	-4.85882	6.01283e-05	0.00447417	1.85623	P0C7H8
GLP2R	-0.510579	3.94166	-4.16606	0.000348633	0.00838788	0.256088	O95838
LRRC37B	-0.510531	5.04363	-4.61129	0.000112664	0.00550843	1.25436	Q96QE4
ANKRD30A	-0.510519	4.73116	-3.73064	0.00104337	0.0137166	-0.806362	Q9BXX3
KIT	-0.510429	4.13988	-4.21858	0.00030521	0.00795284	0.372539	P10721
GP1BA	-0.510345	5.15773	-3.50765	0.00181625	0.0177231	-1.36581	P07359
ZNF479	-0.510274	3.80407	-3.75557	0.000980313	0.0133242	-0.681761	Q96JC4
KRTAP5-1	-0.510198	5.82324	-4.26916	0.000268489	0.00772843	0.417133	Q6L8H4
ADGRL3	-0.509965	3.64841	-3.14978	0.00435095	0.0269976	-2.01811	NA
SHISAL2A	-0.509939	4.75439	-4.25829	0.000275991	0.00781012	0.431511	NA
GSTA4	-0.509914	4.16848	-4.09333	0.00041905	0.00900645	0.0803272	O15217
UNC5D	-0.509869	3.80678	-2.70081	0.0125106	0.0469154	-2.96809	Q6UXZ4
SSX3	-0.509733	5.55579	-4.0402	0.000479248	0.00957317	-0.132801	Q99909
INPP5A	-0.509673	4.42398	-3.73543	0.00103095	0.0136664	-0.764768	Q14642
GHRL	-0.509668	4.55909	-3.82056	0.000833035	0.0122993	-0.580121	Q9UBU3
ICOS	-0.50958	5.71605	-4.15026	0.00036285	0.00854597	0.130421	Q9Y6W8
GPS2	-0.509383	5.9172	-5.94075	4.01188e-06	0.00147875	4.40298	Q13227
BCL11B	-0.509301	5.46892	-2.84422	0.0089804	0.0392344	-2.86147	Q9C0K0
PAIP2B	-0.509234	4.3894	-4.3114	0.000241218	0.0074921	0.579782	Q9ULR5
NPTX1	-0.508999	3.84521	-3.48694	0.00191155	0.0182416	-1.28917	Q15818
PSD3	-0.50882	4.05018	-3.10019	0.00490131	0.0286068	-2.15319	Q9NYI0
WDTC1	-0.508645	6.13102	-4.22692	0.000298826	0.00795284	0.327561	Q8N5D0
WDR5B	-0.508618	4.09808	-4.15471	0.00035879	0.00850638	0.225429	Q86VZ2
TIAF1	-0.508454	4.36919	-3.89201	0.000696205	0.0112748	-0.398483	O95411
ATP2A3	-0.508375	6.6225	-2.03616	0.0529645	0.111424	-4.36145	Q93084
IGSF9B	-0.508287	5.42957	-4.55174	0.000131056	0.0058586	1.09599	Q9UPX0
OR4C46	-0.508171	5.68474	-3.95325	0.000596767	0.01046	-0.339652	A6NHA9
PLCH2	-0.508016	3.62363	-2.92807	0.00737789	0.0352024	-2.48692	O75038
OR52A5	-0.508002	3.96011	-3.74483	0.001007	0.013463	-0.712776	Q9H2C5
TXNRD3	-0.507952	4.13226	-3.09851	0.0049211	0.0286405	-2.16415	NA
IQCN	-0.507817	4.88871	-5.23408	2.33028e-05	0.00284461	2.74518	NA
ZNF28	-0.507758	7.16281	-4.15356	0.000359832	0.00850638	0.207325	P17035
KRTAP4-1	-0.507441	4.23145	-3.86993	0.000735934	0.0114829	-0.440298	Q9BYQ7
LPAR5	-0.507434	4.12699	-3.19767	0.0038762	0.025482	-1.94792	Q9H1C0
E2F6	-0.507391	5.63831	-5.30843	1.93302e-05	0.00259734	2.91123	O75461
NLK	-0.507383	5.80113	-2.38424	0.0254075	0.0704686	-3.79768	Q9UBE8
OR2A1	-0.507081	5.66907	-4.30966	0.000242283	0.0074921	0.511894	Q8NGT9
KLLN	-0.506908	4.00812	-3.67425	0.00120106	0.0146916	-0.875737	B2CW77
FAM153B	-0.506838	5.76662	-4.3816	0.000201862	0.00691776	0.685882	P0C7A2
PTF1A	-0.506831	4.00312	-3.18161	0.00402952	0.0259988	-1.97302	Q7RTS3
ZCWPW2	-0.506806	4.04503	-3.41101	0.00230451	0.0197891	-1.47063	Q504Y3
TMPRSS2	-0.506795	3.89528	-4.0702	0.000444283	0.00928173	0.0358257	O15393
SMAGP	-0.506632	4.2861	-4.094	0.000418342	0.00900645	0.0762695	Q0VAQ4
FHOD3	-0.506304	3.86565	-3.47971	0.00194596	0.0184117	-1.30641	Q2V2M9
GRAP2	-0.506222	5.27775	-5.11895	3.11453e-05	0.00318283	2.46206	O75791
GOLGA8J	-0.506166	5.45501	-4.26624	0.000270485	0.00772843	0.409265	A6NMD2
TSC1	-0.506011	5.16713	-4.46178	0.000164686	0.00634194	0.889336	Q92574
TAPT1	-0.505664	4.85273	-3.97257	0.000568407	0.010269	-0.252514	Q6NXT6
SLCO1C1	-0.505486	3.83812	-2.68182	0.0130664	0.0479741	-3.00899	Q9NYB5
ZBED9	-0.505419	4.05253	-3.09492	0.00496354	0.0287098	-2.16472	NA
SLC1A2	-0.505351	4.18615	-3.15136	0.0043344	0.0269846	-2.05432	P43004
BTNL9	-0.505338	4.07171	-3.57616	0.00153286	0.0162174	-1.10164	Q6UXG8
MEX3B	-0.505172	3.93482	-3.45117	0.00208777	0.019049	-1.37407	Q6ZN04
POTED	-0.50493	4.41388	-3.50599	0.00182368	0.0177771	-1.28831	Q86YR6
KCNK2	-0.50483	4.00924	-3.8091	0.000857325	0.0124998	-0.568264	O95069
EPHA1	-0.504792	3.90678	-2.90648	0.00776238	0.0362536	-2.55327	P21709
GIMAP2	-0.504662	5.94244	-2.61017	0.0153774	0.0523044	-3.34153	Q9UG22
WBP1	-0.504576	5.94867	-5.60629	9.17789e-06	0.00193632	3.61961	Q96G27
REG3G	-0.504027	4.15372	-3.26655	0.00328013	0.0236929	-1.7992	Q6UW15
RAB3C	-0.503243	3.83024	-4.22541	0.000299972	0.00795284	0.395493	Q96E17
RUSF1	-0.503201	5.58754	-5.0869	3.37688e-05	0.00330209	2.38136	NA
IL4R	-0.503089	6.54922	-1.94947	0.0630701	0.125795	-4.51883	P24394
CPLANE2	-0.503083	4.00668	-4.19412	0.000324715	0.00823392	0.319552	NA
PDE3B	-0.502963	4.58904	-2.36071	0.0267427	0.0726148	-3.73367	Q13370
SH3BGRL2	-0.502906	4.06708	-3.12182	0.00465343	0.0279079	-2.10783	Q9UJC5
DAW1	-0.502866	3.85665	-3.20562	0.0038024	0.0252731	-1.91044	Q8N136
COL1A1	-0.502788	4.75226	-2.6114	0.0153347	0.0522378	-3.26873	P02452
ZNF845	-0.502565	6.97761	-4.24885	0.000282675	0.0078492	0.423332	Q96IR2
DAB2	-0.502491	4.45307	-1.92269	0.0665174	0.130526	-4.49152	P98082
PTPRQ	-0.501918	3.92667	-3.28535	0.00313354	0.0231947	-1.74071	Q9UMZ3
KCTD7	-0.501778	5.12963	-4.48955	0.000153472	0.00611172	0.957883	Q96MP8
NCF4	-0.501718	5.60021	-4.52674	0.000139644	0.00589117	1.03377	Q15080
CD209	-0.501618	4.6028	-1.81529	0.0820517	0.150523	-4.69336	Q9NNX6
SEMA5A	-0.501538	4.66481	-3.24306	0.00347276	0.0243015	-1.90872	Q13591
OLFM4	-0.501386	3.4931	-2.75877	0.0109496	0.0436512	-2.82578	Q6UX06
HBB	-0.500965	4.21715	-2.2514	0.0338304	0.0837554	-3.87994	P68871
TRIM49B	-0.500958	4.37379	-3.81402	0.000846813	0.012407	-0.57921	A6NDI0
TNRC6C	-0.500905	4.91224	-4.53849	0.000135538	0.0058586	1.0877	Q9HCJ0
TIA1	-0.500718	6.1665	-7.37015	1.34137e-07	0.000207847	7.58501	P31483
PRG3	-0.500531	3.29354	-3.8241	0.000825681	0.0122391	-0.511097	Q9Y2Y8
IFNL4	-0.500525	4.7415	-3.634	0.00132769	0.0153639	-1.03116	NA
KRT6A	-0.500367	4.32582	-4.21919	0.000304736	0.00795284	0.366712	P02538
KATNAL1	-0.500185	4.63814	-2.48647	0.0202889	0.0612668	-3.49869	Q9BW62
GFI1B	-0.499916	3.69199	-3.37678	0.0025064	0.0205869	-1.52562	Q5VTD9
HNRNPCL2	-0.499907	3.9749	-3.56142	0.00158992	0.0164789	-1.12909	NA
CTF1	-0.499905	3.91673	-4.71136	8.73926e-05	0.00510844	1.52117	Q16619
FAM47E	-0.499819	3.61106	-3.46853	0.00200033	0.0187175	-1.31848	Q6ZV65
CLEC3B	-0.499707	4.52277	-3.04495	0.00559305	0.0307149	-2.32457	P05452
IRX5	-0.499668	3.74099	-3.47492	0.00196909	0.0185922	-1.31062	P78411
IQCG	-0.499611	4.25487	-4.58641	0.000120011	0.00566024	1.22923	Q9H095
FFAR1	-0.499547	4.07929	-4.67382	9.61281e-05	0.00521914	1.43472	O14842
CEACAM20	-0.499418	3.53438	-2.84126	0.00904257	0.0393587	-2.66042	NA
IL17F	-0.49939	3.91138	-4.02045	0.000503747	0.00984408	-0.0792401	Q96PD4
CCDC122	-0.499182	4.06292	-3.80414	0.000868055	0.0125458	-0.582178	Q5T0U0
FGF10	-0.499156	3.37861	-2.57164	0.0167736	0.0548653	-3.18901	O15520
CCDC102B	-0.498949	4.99802	-1.63694	0.114747	0.190935	-5.03975	Q68D86
CSHL1	-0.49883	4.85821	-3.24538	0.00345321	0.0242362	-1.92914	Q14406
ZNF831	-0.498824	4.80906	-4.87794	5.72847e-05	0.00432061	1.9022	Q5JPB2
CCDC30	-0.49874	3.72322	-3.03958	0.00566507	0.0308652	-2.25878	Q5VVM6
MGST1	-0.498608	3.72791	-3.52579	0.00173656	0.0173258	-1.19647	P10620
NAT8	-0.498337	4.63861	-3.98924	0.000545014	0.0100834	-0.193601	Q9UHE5
CTSO	-0.498251	4.0319	-3.07375	0.00522142	0.0295875	-2.20856	P43234
OR8J1	-0.498235	4.10097	-3.64484	0.00129237	0.0151333	-0.947818	Q8NGP2
OGA	-0.498091	7.58445	-4.71504	8.65792e-05	0.00510844	1.53083	NA
OR2A2	-0.498031	4.60213	-4.10476	0.000407117	0.0088893	0.0807553	Q6IF42
GRM8	-0.497968	3.89264	-3.02067	0.00592598	0.0316317	-2.311	O00222
ADGRA3	-0.497913	4.66751	-3.34524	0.00270758	0.0214461	-1.68044	NA
TAS2R14	-0.497909	4.42953	-4.33033	0.000229905	0.00729425	0.622486	Q9NYV8
TCTN2	-0.497844	4.30608	-3.84706	0.000779455	0.011885	-0.49788	Q96GX1
IFNA13	-0.497783	4.73915	-4.52427	0.000140523	0.00589799	1.06421	NA
LIMS2	-0.497578	4.54152	-3.77982	0.00092259	0.0130553	-0.672897	Q7Z4I7
HGFAC	-0.49748	3.58955	-3.3591	0.0026173	0.0210845	-1.55914	Q04756
EVA1C	-0.497458	3.76089	-2.8814	0.00823281	0.0374213	-2.59424	P58658
MYO18A	-0.497433	5.57382	-3.35735	0.00262852	0.0211243	-1.72992	Q92614
NAV2	-0.497279	3.69046	-3.58502	0.00149955	0.0161424	-1.06215	Q8IVL1
IQCD	-0.497056	4.00893	-3.55706	0.00160722	0.0165754	-1.14088	Q96DY2
USP43	-0.496959	3.78811	-3.54337	0.00166264	0.0168859	-1.16	Q70EL4
GALNS	-0.496894	4.96823	-5.15002	2.8798e-05	0.00307348	2.54411	P34059
KCNS3	-0.496821	3.88208	-3.95503	0.000594104	0.01046	-0.228799	Q9BQ31
FOXR1	-0.496806	2.95191	-2.73849	0.0114736	0.0447614	-2.8258	Q6PIV2
DNMT3A	-0.496738	5.0484	-4.0848	0.000428188	0.00907768	-0.00373306	Q9Y6K1
ASB3	-0.496722	3.72759	-3.21063	0.00375659	0.0251789	-1.89141	Q9Y575
ALOXE3	-0.496628	4.40676	-3.85296	0.000767996	0.0117981	-0.491666	Q9BYJ1
ZFYVE9	-0.496612	4.10937	-3.9005	0.000681507	0.0111458	-0.36314	O95405
GOLGA8F	-0.496579	5.44538	-4.16204	0.000352191	0.00841161	0.159861	Q08AF8
OR9G1	-0.496434	3.39108	-3.98832	0.000546284	0.0100899	-0.141304	Q8NH87
SLX4	-0.496375	4.77625	-2.55016	0.0176024	0.0564299	-3.39565	Q8IY92
OR1E1	-0.495983	4.26586	-4.77943	7.35328e-05	0.00487483	1.68108	P30953
SIRPG	-0.495975	5.93664	-2.68254	0.0130447	0.0479439	-3.19356	Q9P1W8
VAMP1	-0.495701	6.71862	-3.89743	0.000686794	0.0111833	-0.41735	P23763
C13orf46	-0.495633	4.41056	-3.36503	0.00257957	0.0209534	-1.60521	NA
PACS1	-0.495566	6.16996	-5.28196	2.06591e-05	0.00266931	2.85401	Q6VY07
LRRC4	-0.495498	4.03594	-3.97687	0.000562278	0.0102256	-0.183884	Q9HBW1
SFRP1	-0.495301	3.78664	-3.09257	0.00499154	0.0287921	-2.1499	Q8N474
HTR1E	-0.495058	4.00188	-4.04647	0.000471725	0.00947356	-0.0220166	P28566
CLDN16	-0.494987	4.20638	-3.48846	0.00190438	0.0182214	-1.30895	Q9Y5I7
OR7E24	-0.4949	5.50109	-3.98315	0.000553457	0.0101342	-0.268011	Q6IFN5
OR2H2	-0.494888	5.13002	-4.30512	0.000245089	0.0074921	0.516034	O95918
DIP2C	-0.4946	3.6796	-3.09831	0.00492347	0.0286405	-2.13052	Q9Y2E4
NFIB	-0.494504	5.00028	-2.52992	0.018418	0.0579113	-3.47027	O00712
MTIF2	-0.494501	4.81997	-5.17464	2.70652e-05	0.00293893	2.60575	P46199
NADK2	-0.494182	4.61838	-4.62948	0.000107581	0.00547388	1.32004	Q4G0N4
NEIL1	-0.49401	2.61591	-1.94356	0.0638162	0.126784	-4.243	Q96FI4
CDH1	-0.493847	4.79785	-4.06173	0.000453887	0.00936961	-0.0371952	P12830
MNS1	-0.493835	3.67458	-3.97742	0.000561499	0.0102238	-0.171758	Q8NEH6
ATP6V0D2	-0.493827	4.06365	-3.06089	0.00538434	0.0299941	-2.23873	Q8N8Y2
OR2A7	-0.493744	4.62645	-3.50315	0.00183654	0.0178558	-1.31794	Q96R45
LYPD4	-0.493492	3.65851	-3.68042	0.00118274	0.0145667	-0.846257	Q6UWN0
CCDC144NL	-0.493453	4.08172	-2.81893	0.00952504	0.0404987	-2.7511	Q6NUI1
MRGPRX4	-0.493373	5.15298	-4.54586	0.000133025	0.0058586	1.09176	Q96LA9
SLC27A4	-0.493317	5.87165	-3.44253	0.00213265	0.0192145	-1.52993	Q6P1M0
KCNMA1	-0.493168	5.31986	-4.12069	0.000391038	0.00878454	0.06523	Q12791
CYP4Z1	-0.493151	6.08676	-4.16803	0.000346893	0.00838788	0.184569	Q86W10
GALR3	-0.493055	6.52306	-5.01362	4.06361e-05	0.0036141	2.22285	O60755
KRT36	-0.492965	4.7924	-3.93808	0.000620004	0.0106334	-0.327951	O76013
RBM11	-0.492854	4.24291	-3.88065	0.000716387	0.0113678	-0.416126	P57052
SPANXA2	-0.492777	4.72672	-4.00309	0.000526308	0.00998969	-0.168979	Q9NS26
PRICKLE1	-0.492751	4.11726	-3.4359	0.00216774	0.019344	-1.42005	Q96MT3
SERPINC1	-0.492748	3.85035	-3.21234	0.00374112	0.0251789	-1.8954	P01008
SLC2A11	-0.492468	5.04168	-4.21938	0.00030459	0.00795284	0.317069	Q9BYW1
CD6	-0.49238	5.62953	-3.26865	0.00326349	0.0236432	-1.93134	P30203
MROH1	-0.492353	4.89543	-3.76977	0.0009461	0.013177	-0.732556	Q8NDA8
GDPD5	-0.492192	4.5936	-3.09353	0.00498016	0.0287614	-2.22861	Q8WTR4
HOXA2	-0.492123	3.92869	-2.90706	0.00775177	0.0362221	-2.55368	O43364
AKR7A2	-0.492086	3.69764	-3.50562	0.00182535	0.0177841	-1.24007	O43488
OOSP4B	-0.492027	3.42406	-2.77561	0.0105318	0.0428703	-2.7862	NA
SOX13	-0.491904	3.96641	-3.39235	0.00241248	0.0201889	-1.50679	Q9UN79
A1BG	-0.491815	3.67028	-3.59154	0.00147548	0.0160109	-1.04664	P04217
ACTA1	-0.491808	3.43229	-3.01652	0.00598465	0.0317897	-2.28802	P68133
TNFSF12	-0.491687	4.76895	-2.83456	0.00918489	0.0396806	-2.81017	O43508
POTEE	-0.491573	4.2359	-4.0351	0.000485464	0.00964576	-0.0579883	Q6S8J3
VGLL4	-0.491466	4.95204	-2.25007	0.0339263	0.0838456	-4.00319	Q14135
PXK	-0.491444	5.42592	-2.66655	0.0135295	0.0489332	-3.23258	Q7Z7A4
OCSTAMP	-0.491328	4.48908	-3.25229	0.00339578	0.0240833	-1.86555	Q9BR26
HRNR	-0.491194	4.00846	-3.75854	0.000973065	0.0132656	-0.683703	Q86YZ3
ITIH4	-0.491137	4.624	-3.62211	0.00136757	0.0155212	-1.0453	Q14624
TSPAN10	-0.491059	4.0051	-2.74125	0.0114011	0.0446692	-2.90326	Q9H1Z9
DMTN	-0.490958	4.70088	-3.61143	0.00140436	0.0156836	-1.07851	Q08495
MRGPRG	-0.490932	5.24405	-3.74604	0.00100397	0.013461	-0.817966	Q86SM5
PNMA6E	-0.490887	3.2168	-2.92618	0.00741091	0.0352736	-2.4623	NA
ZBTB40	-0.490717	4.46733	-4.60588	0.000114222	0.00552657	1.26997	Q9NUA8
MEOX2	-0.490703	4.23321	-2.68164	0.0130714	0.0479741	-3.04911	P50222
PYHIN1	-0.490502	6.36603	-2.72374	0.0118698	0.0455874	-3.0726	Q6K0P9
NBPF19	-0.490377	7.67893	-4.7433	8.05892e-05	0.00500489	1.59655	NA
CBLB	-0.490286	5.70378	-3.52016	0.00176093	0.017457	-1.35581	Q13191
ARHGAP23	-0.49025	4.40414	-3.20988	0.00376342	0.0252024	-1.94935	Q9P227
KAZALD1	-0.490118	4.31412	-3.58335	0.00150579	0.0161806	-1.10316	Q96I82
PLSCR4	-0.49007	3.52729	-2.41405	0.0238037	0.0676377	-3.5048	Q9NRQ2
ZNF461	-0.490026	5.61887	-4.62848	0.000107854	0.00547388	1.27867	Q8TAF7
MGAT4A	-0.489972	4.8	-3.8335	0.000806431	0.0120766	-0.573834	Q9UM21
COX6A2	-0.48982	5.31487	-4.22648	0.000299164	0.00795284	0.318262	Q02221
OR5AC2	-0.489733	3.86816	-3.76658	0.000953693	0.013204	-0.65922	Q9NZP5
MN1	-0.489643	3.68798	-3.67445	0.00120049	0.0146916	-0.86085	Q10571
WNT2B	-0.489542	3.38496	-2.7861	0.0102792	0.0422874	-2.76192	Q93097
PPP1R17	-0.489525	4.2594	-3.14289	0.00442366	0.0272807	-2.07978	O96001
C17orf99	-0.489519	4.49569	-3.99766	0.000533564	0.0100367	-0.161843	NA
DNAH1	-0.489398	4.70202	-4.12155	0.000390188	0.00878018	0.112281	Q9P2D7
CGB2	-0.489395	6.20429	-4.10628	0.000405553	0.0088893	0.0434214	NA
PPDPF	-0.489311	6.73959	-4.30601	0.000244537	0.0074921	0.547366	Q9H3Y8
NUTM2F	-0.489292	5.25421	-4.2551	0.000278229	0.0078239	0.389526	A1L443
VANGL2	-0.488898	5.64238	-4.07075	0.000443668	0.00927927	-0.0604558	Q9ULK5
C17orf107	-0.488715	4.03338	-4.43056	0.000178271	0.00658891	0.86848	NA
ABCB5	-0.488691	4.12791	-2.80246	0.0098966	0.0413311	-2.78966	Q2M3G0
NPAP1L	-0.488635	7.69759	-4.02589	0.000496886	0.00975851	-0.0721892	NA
IL6ST	-0.48853	7.31274	-3.45564	0.0020649	0.0189622	-1.39378	P40189
TRAPPC12	-0.488467	5.5489	-4.12233	0.000389425	0.00877358	0.0630327	Q8WVT3
SLIT2	-0.488437	4.0029	-2.79205	0.0101385	0.0419489	-2.79894	O94813
ESPN	-0.48791	5.06884	-3.9415	0.00061469	0.0105909	-0.344963	B1AK53
ANO9	-0.487877	5.06025	-3.9564	0.000592042	0.0104514	-0.309001	A1A5B4
ZP2	-0.487709	3.93919	-3.27923	0.00318053	0.0233318	-1.75488	Q05996
OR4Q3	-0.487654	5.40509	-4.45365	0.000168118	0.00640806	0.860435	Q8NH05
GABRG1	-0.487628	3.7751	-3.00449	0.00615822	0.0323445	-2.33675	Q8N1C3
ZEB2	-0.48745	5.96817	-2.3385	0.0280618	0.0748515	-3.87729	O60315
MYH3	-0.487413	4.10812	-3.82765	0.000818352	0.0121788	-0.530474	P11055
MUC2	-0.487406	3.91689	-3.68801	0.00116055	0.0143737	-0.839861	Q02817
KIF3A	-0.487357	4.72848	-4.5764	0.0001231	0.00570705	1.18876	Q9Y496
ALDH8A1	-0.487132	3.76969	-3.21536	0.00371382	0.0251633	-1.88364	Q9H2A2
SGSM2	-0.487009	5.52178	-5.034	3.85962e-05	0.00349933	2.25467	O43147
MTARC1	-0.486781	4.30532	-3.83482	0.000803758	0.012048	-0.525938	NA
MEPE	-0.486768	3.80582	-3.07163	0.005248	0.0296262	-2.19599	Q9NQ76
ZMYM1	-0.486711	4.33648	-3.79972	0.000877715	0.0126392	-0.609243	Q5SVZ6
INMT	-0.486705	4.49239	-3.54431	0.00165876	0.0168638	-1.20908	O95050
MIPOL1	-0.48658	3.90351	-3.26098	0.00332484	0.023838	-1.79257	Q8TD10
EGF	-0.486572	3.28235	-2.84076	0.00905307	0.0393768	-2.64279	P01133
OR5B3	-0.486562	4.21532	-3.19086	0.0039405	0.0257151	-1.97087	Q8NH48
PGAM2	-0.486457	3.83363	-3.75532	0.000980928	0.0133242	-0.683398	P15259
CSAG3	-0.486387	4.6833	-3.93203	0.000629518	0.0107303	-0.331695	NA
POU4F1	-0.486341	3.60614	-3.85017	0.000773381	0.0118321	-0.460105	Q01851
MBNL2	-0.48625	5.50532	-2.71785	0.0120312	0.0458728	-3.12903	Q5VZF2
DMRTC1B	-0.486122	4.66007	-3.70427	0.00111441	0.0140755	-0.859652	Q5HYR2
OR9G4	-0.486092	5.34493	-3.89164	0.000696853	0.0112748	-0.480393	Q8NGQ1
ZKSCAN7	-0.486085	4.31836	-4.29823	0.000249409	0.0074921	0.552142	Q9P0L1
NPAP1	-0.486066	3.323	-3.341	0.00273575	0.0215593	-1.58513	Q9NZP6
GEN1	-0.485913	4.75816	-2.41787	0.023605	0.0673267	-3.65283	Q17RS7
CAPZA3	-0.48589	3.61586	-3.66214	0.00123787	0.014868	-0.885782	Q96KX2
RXRA	-0.485874	4.84574	-3.08874	0.00503758	0.0289766	-2.27433	P19793
ADRA2C	-0.485645	3.96046	-3.50897	0.00181034	0.0176839	-1.2461	P18825
RMDN2	-0.485586	4.34863	-3.93951	0.000617773	0.0106147	-0.286624	Q96LZ7
SLC14A1	-0.485496	3.83602	-2.93944	0.00718295	0.0347612	-2.47846	Q13336
CD177	-0.485446	4.84949	-3.35774	0.00262599	0.0211157	-1.67544	Q8N6Q3
ULK4	-0.485377	4.29894	-3.74655	0.00100268	0.0134534	-0.72874	Q96C45
TRIM49D2	-0.485331	4.87004	-3.34615	0.00270155	0.0214436	-1.70419	NA
SLC2A4	-0.485273	4.11169	-3.63165	0.00133549	0.0154096	-0.978222	P14672
ANK3	-0.484852	4.1893	-4.01744	0.000507597	0.00986651	-0.0965953	Q12955
VMAC	-0.484758	5.01345	-4.35609	0.000215358	0.00717211	0.645369	Q2NL98
AIG1	-0.484303	4.27429	-3.49063	0.00189423	0.0182136	-1.30969	Q9NVV5
VIPR1	-0.484234	4.25494	-3.3112	0.00294223	0.0225212	-1.70936	P32241
OR2J3	-0.484198	4.76382	-4.707	8.83647e-05	0.00512294	1.49752	O76001
MST1	-0.48417	5.43322	-3.40287	0.00235102	0.0198958	-1.62314	P26927
TNFRSF25	-0.484153	5.19261	-3.07023	0.00526561	0.0296824	-2.35537	Q93038
OR2J2	-0.484109	3.94424	-3.65691	0.00125409	0.0149179	-0.911633	O76002
TVP23B	-0.484097	6.51402	-3.88216	0.000713663	0.0113635	-0.467188	Q9NYZ1
PKNOX2	-0.484083	6.23708	-4.21785	0.000305777	0.00795284	0.310978	Q96KN3
BIN2	-0.484069	5.88141	-4.44989	0.000169735	0.00642852	0.852354	Q9UBW5
RIPK4	-0.483877	4.24257	-3.08919	0.00503209	0.0289628	-2.19448	P57078
PLXNA4	-0.483763	3.99774	-2.65192	0.013988	0.0498195	-3.08333	Q9HCM2
ERFL	-0.483674	3.89654	-3.60748	0.00141819	0.0157664	-1.02105	NA
DPYD	-0.483566	5.03496	-2.19491	0.0381278	0.0900895	-4.11731	Q12882
SIGLEC8	-0.48338	4.40865	-3.22881	0.00359479	0.0247824	-1.90777	Q9NYZ4
MCC	-0.483373	4.50431	-3.91933	0.000649969	0.0108986	-0.345305	P23508
LCE1D	-0.483357	5.61279	-3.80788	0.000859959	0.0125284	-0.684319	Q5T752
NLGN4Y	-0.483319	4.49021	-2.94777	0.00704321	0.0344499	-2.52868	Q8NFZ3
MARCO	-0.483284	3.60535	-2.82774	0.00933183	0.0400018	-2.69343	Q9UEW3
PNLIPRP2	-0.483192	3.56572	-3.24013	0.0034975	0.0244106	-1.81768
LRMDA	-0.483112	4.02241	-3.4658	0.00201386	0.01872	-1.34651	NA
WLS	-0.482997	5.62159	-4.10701	0.00040481	0.0088893	0.0260217	Q5T9L3
GID4	-0.482995	4.54955	-4.41712	0.000184456	0.00666359	0.820984	Q8IVV7
EVC	-0.482971	4.89682	-3.14016	0.00445282	0.0273614	-2.16798	P57679
KRTAP22-2	-0.48248	4.04547	-3.92631	0.000638649	0.0108249	-0.300652	Q3LI68
CASKIN1	-0.482456	3.73181	-3.06067	0.00538718	0.0299989	-2.21437	Q8WXD9
COX10	-0.482277	4.78181	-5.17872	2.67882e-05	0.00292586	2.61601	Q12887
TERB2	-0.482212	4.07664	-3.51715	0.0017741	0.0175409	-1.23479	NA
AKR1B15	-0.482083	4.57695	-3.17002	0.00414384	0.0263247	-2.05855	C9JRZ8
SCARB1	-0.482071	5.82948	-2.72862	0.0117372	0.0453665	-3.10355	Q8WTV0
ST3GAL6	-0.482045	3.82149	-2.79084	0.0101669	0.0420198	-2.78591	Q9Y274
CHRFAM7A	-0.482008	5.79897	-3.60604	0.00142327	0.0157946	-1.15469	Q494W8
DNAAF11	-0.481959	3.86565	-2.78657	0.010268	0.0422599	-2.79826	NA
OR5L1	-0.481944	6.38429	-2.44584	0.0221971	0.0648211	-3.63187	Q8NGL2
WDR35	-0.481667	3.98637	-3.51206	0.00179656	0.0176046	-1.24065	Q9P2L0
TSHB	-0.481575	4.16001	-3.52505	0.00173977	0.017343	-1.22274	P01222
ZNF74	-0.481564	4.28736	-3.56258	0.00158539	0.0164789	-1.14786	Q16587
S1PR2	-0.4815	5.88959	-1.4288	0.166004	0.250684	-5.37531	O95136
HSPB7	-0.481487	4.16829	-4.4211	0.000182601	0.00662222	0.84423	Q9UBY9
PHKG1	-0.48145	4.35305	-3.13204	0.00454058	0.0276596	-2.11383	Q16816
PANK4	-0.481403	4.80921	-4.57085	0.000124848	0.00570705	1.17102	Q9NVE7
KNDC1	-0.481225	3.91424	-2.51283	0.0191341	0.0592468	-3.35018	Q76NI1
DBNDD1	-0.481117	3.06316	-2.95547	0.00691617	0.0342709	-2.39149	Q9H9R9
KRT34	-0.480877	5.53405	-4.43005	0.0001785	0.00658891	0.801288	O76011
CCDC42	-0.480739	3.62511	-3.47817	0.00195335	0.0184722	-1.29768	Q96M95
OR51M1	-0.480694	3.55245	-3.01677	0.0059811	0.0317897	-2.2955	Q9H341
SPG7	-0.480605	5.90434	-4.20349	0.000317107	0.00814602	0.261795	Q9UQ90
PSME4	-0.480564	5.80363	-5.96712	3.76018e-06	0.00147875	4.46449	Q14997
GNG12	-0.480525	3.89761	-2.53436	0.0182359	0.057581	-3.30671	Q9UBI6
FUT4	-0.480503	4.43838	-3.31876	0.00288846	0.0222465	-1.71164	P22083
IRGM	-0.480449	3.96414	-3.66503	0.001229	0.0148038	-0.894215	A1A4Y4
ADD3	-0.480177	6.22423	-5.41348	1.4853e-05	0.00231175	3.16651	Q9UEY8
FAM240C	-0.480134	4.02698	-3.8731	0.000730106	0.01146	-0.422236	NA
GPC5	-0.479981	3.58675	-3.18086	0.00403686	0.0259988	-1.9472	P78333
AMIGO1	-0.479906	4.1305	-2.9445	0.00709761	0.0345298	-2.49269	Q86WK6
MGMT	-0.47986	4.90415	-4.29554	0.000251114	0.0074921	0.508685	P16455
SRR	-0.479851	3.76957	-2.88212	0.00821879	0.0373968	-2.59328	Q9GZT4
DPEP2	-0.479717	4.03617	-3.60295	0.00143424	0.0158575	-1.03871	Q9H4A9
IGIP	-0.479619	4.78313	-4.35402	0.000216494	0.007182	0.656709	A6NJ69
KRTAP2-4	-0.479592	4.83971	-4.25492	0.000278361	0.0078239	0.416957	Q9BYR9
TSPYL5	-0.479544	4.40787	-3.57879	0.0015229	0.0162027	-1.12192	Q86VY4
CNRIP1	-0.479238	4.24327	-3.28178	0.00316091	0.0232506	-1.77326	Q96F85
HIVEP3	-0.479104	4.16675	-3.25414	0.00338057	0.024062	-1.8272	Q5T1R4
SCARA5	-0.479102	3.85859	-4.25092	0.000281196	0.00783111	0.454052	Q6ZMJ2
TPBG	-0.479021	4.18648	-3.87786	0.000721418	0.0113831	-0.419111	Q13641
KRT9	-0.479019	4.01632	-3.86536	0.000744444	0.0115386	-0.439553	P35527
OR4A47	-0.478993	4.98701	-3.94626	0.000607368	0.0105328	-0.326811	Q6IF82
CFAP99	-0.478952	4.23564	-4.6192	0.000110426	0.00548717	1.30632	NA
FBXL14	-0.478825	4.41149	-3.01637	0.00598679	0.0317897	-2.37109	Q8N1E6
SPIN3	-0.478799	4.15132	-3.09187	0.00499993	0.0288132	-2.17968	Q5JUX0
MAP1LC3B2	-0.478794	3.57338	-4.02991	0.000491867	0.00972127	-0.049587	A6NCE7
ZNF415	-0.478312	4.44754	-3.66594	0.00122621	0.014785	-0.926234	Q09FC8
STKLD1	-0.478292	3.28493	-2.81476	0.00961796	0.0407242	-2.69596	NA
LDOC1	-0.478267	4.25715	-2.56223	0.0171319	0.055493	-3.2909	O95751
PLXNB1	-0.478245	4.18824	-4.79231	7.1169e-05	0.00485118	1.71117	O43157
BTG1	-0.478169	8.34214	-3.03178	0.0057714	0.0311277	-2.27419	P62324
ITFG2	-0.478063	5.67259	-4.73221	8.28895e-05	0.00500489	1.52855	Q969R8
PRSS3	-0.478028	4.55199	-3.43038	0.00219736	0.0194738	-1.47413	P35030
AFAP1L2	-0.478025	4.55148	-4.00443	0.000524526	0.00998969	-0.150402	Q8N4X5
ST6GALNAC1	-0.478012	1.08093	-2.03215	0.0533982	0.112008	-3.97155	Q9NSC7
CD79B	-0.477822	7.08257	-1.74067	0.0946062	0.166021	-4.78823	P40259
N6AMT1	-0.477732	4.69289	-3.87004	0.000735746	0.0114829	-0.477655	Q9Y5N5
PGBD5	-0.477646	4.34145	-3.10828	0.00480712	0.0283405	-2.16405	Q8N414
GML	-0.477646	3.1756	-2.98813	0.00640194	0.0329584	-2.33069	Q99445
ASCL5	-0.47764	4.21271	-2.85204	0.00881794	0.0388793	-2.69546	Q7RTU5
NR1D2	-0.477459	4.99136	-3.3036	0.00299728	0.0227285	-1.81472	Q14995
PLD1	-0.477316	4.91596	-2.62161	0.0149843	0.0516635	-3.27355	Q13393
GNG7	-0.477263	4.82104	-3.88197	0.000714006	0.0113635	-0.462437	O60262
EDNRB	-0.477227	4.64948	-2.6105	0.0153662	0.0522884	-3.25368	P24530
MC1R	-0.477121	3.84412	-3.70786	0.00110446	0.0140347	-0.79156	Q01726
GPR135	-0.477052	4.10542	-3.04402	0.00560555	0.0307543	-2.27832	Q8IZ08
ANGPT1	-0.47703	3.38069	-3.41339	0.00229106	0.0197553	-1.42934	Q15389
MTARC2	-0.477027	3.33568	-3.77686	0.000929464	0.0130877	-0.618448	NA
C1orf105	-0.476937	3.49866	-2.97771	0.00656183	0.0334318	-2.37404	NA
OR1A2	-0.476911	3.52936	-3.46574	0.00201413	0.01872	-1.32073	Q9Y585
SETMAR	-0.476858	4.04251	-3.0719	0.00524459	0.0296228	-2.21302	Q53H47
PRAMEF18	-0.476813	4.0796	-3.48311	0.00192971	0.0183137	-1.31143	Q5VWM3
MBOAT2	-0.476645	4.08681	-3.12664	0.00459995	0.0277511	-2.09878	Q6ZWT7
CCDC191	-0.476621	4.3616	-3.41634	0.00227452	0.019728	-1.48498	NA
ROCK2	-0.476417	5.26005	-3.88239	0.000713258	0.0113635	-0.498104	O75116
ETV5	-0.476321	4.34761	-2.96755	0.00672159	0.0338198	-2.46779	P41161
TFR2	-0.476229	3.7905	-3.23152	0.0035713	0.0247177	-1.84971	Q9UP52
ATP6V1G3	-0.476013	3.85828	-3.40304	0.00235004	0.0198958	-1.47653	Q96LB4
SPINK2	-0.475738	4.51684	-4.03699	0.000483149	0.00962022	-0.0713766	P20155
CENPVL3	-0.475711	3.18458	-3.31232	0.00293422	0.0224785	-1.64073	NA
FAM24A	-0.475526	3.9976	-3.54412	0.00165956	0.0168638	-1.16913	A6NFZ4
SMTNL1	-0.475305	3.34995	-3.89632	0.000688709	0.0111852	-0.349194	A8MU46
FXYD6	-0.475247	5.10799	-2.26706	0.0327195	0.0821595	-3.99344	Q9H0Q3
OLFM3	-0.475207	3.75426	-3.71372	0.00108843	0.0139518	-0.774651	Q96PB7
CTSF	-0.475125	4.16025	-2.63528	0.014527	0.0506555	-3.13365	Q9UBX1
TCF7L2	-0.475006	4.63946	-3.27053	0.00324857	0.0236084	-1.84404	Q9NQB0
TUBB3	-0.474953	4.3077	-3.08686	0.00506029	0.0290325	-2.20644
ARSK	-0.474929	3.29342	-2.79949	0.00996509	0.0415256	-2.72769	Q6UWY0
SPIRE2	-0.474897	3.831	-4.39083	0.000197185	0.00691624	0.778134	Q8WWL2
SRPX	-0.474881	3.62157	-2.44273	0.0223497	0.0651305	-3.45881	P78539
CCR2	-0.474855	4.10152	-2.28678	0.0313683	0.0801128	-3.79911	P41597
HS3ST4	-0.474824	3.77487	-3.39232	0.00241268	0.0201889	-1.49564	Q9Y661
CPB2	-0.474577	3.72302	-3.42226	0.00224166	0.0196373	-1.4266	Q96IY4
POMGNT2	-0.474568	4.28894	-3.83903	0.000795318	0.0119923	-0.515001	Q8NAT1
SPATA21	-0.474387	4.08229	-4.03968	0.000479885	0.00957566	-0.0404831	Q7Z572
FAM210B	-0.474375	5.44248	-4.07103	0.000443346	0.00927927	-0.0576831	Q96KR6
SPRR1B	-0.474314	3.61893	-3.19089	0.00394027	0.0257151	-1.92745	P22528
CCDC54	-0.474295	3.90952	-3.48662	0.00191306	0.0182416	-1.29321	Q8NEL0
PTGER2	-0.474134	4.16229	-2.46821	0.0211266	0.0627916	-3.46325	P43116
CYBRD1	-0.47407	5.2544	-2.7776	0.0104836	0.0427808	-2.9908	Q53TN4
RASAL1	-0.47379	3.71708	-4.26851	0.000268928	0.00772843	0.496408	O95294
MS4A4A	-0.473779	4.71519	-2.14045	0.0427324	0.0969761	-4.163	Q96JQ5
CCKBR	-0.473757	4.17495	-3.68385	0.00117267	0.0144854	-0.863417	P32239
RTL1	-0.473511	4.09838	-3.70075	0.00112424	0.0141302	-0.82011	A6NKG5
NBPF6	-0.473391	4.80054	-3.91792	0.00065229	0.0109118	-0.376075	Q5VWK0
CAPN7	-0.47305	5.40975	-4.73593	8.21112e-05	0.00500489	1.5395	Q9Y6W3
CRYGN	-0.47297	4.3577	-3.20881	0.0037732	0.0252407	-1.94593	Q8WXF5
MGAT4C	-0.472887	3.17669	-3.06838	0.00528898	0.0297358	-2.16234	Q9UBM8
CTDSPL	-0.472884	3.96941	-2.67158	0.0133754	0.048611	-3.04106	O15194
C2orf73	-0.472874	3.47187	-4.22525	0.000300094	0.00795284	0.39866	NA
NOS1	-0.472771	4.25095	-3.28956	0.00310159	0.0231016	-1.7567	P29475
SPAAR	-0.472766	4.34191	-4.01095	0.000515977	0.00996481	-0.119969	NA
MRAP2	-0.472751	4.27878	-4.24352	0.000286517	0.0078909	0.425942	Q96G30
YPEL3	-0.472748	6.48492	-3.76495	0.000957592	0.0132136	-0.743809	P61236
ZNF652	-0.472695	5.14633	-4.4062	0.000189641	0.00675831	0.75706	Q9Y2D9
SNN	-0.472644	5.70808	-4.32424	0.000233489	0.00733406	0.546891	O75324
NPHP1	-0.472638	3.96596	-2.63037	0.0146899	0.0509874	-3.12325	O15259
ATRNL1	-0.472615	4.03266	-3.54651	0.00164977	0.0168192	-1.16587	Q5VV63
RHAG	-0.472585	3.96587	-3.09559	0.00495563	0.028693	-2.15602	Q02094
FTCD	-0.472516	4.65225	-4.10034	0.000411692	0.00894089	0.0664782	O95954
OR8B4	-0.472503	3.94038	-3.15836	0.00426194	0.0267025	-2.01856	Q96RC9
SLC25A30	-0.472465	4.61566	-3.05458	0.00546609	0.0303118	-2.31618	Q5SVS4
ERMN	-0.472176	3.9343	-3.10855	0.00480402	0.0283401	-2.12571	Q8TAM6
HECW2	-0.47217	4.27363	-4.34966	0.000218902	0.00719679	0.674418	Q9P2P5
RTP5	-0.472137	4.7361	-4.09051	0.000422052	0.00903974	0.0362001	NA
STRN	-0.472055	4.81732	-5.0841	3.40086e-05	0.00330822	2.39144	O43815
HPCA	-0.471971	3.8416	-3.63515	0.00132391	0.0153566	-0.955974	P84074
CA5A	-0.471924	4.70267	-4.08496	0.000428013	0.00907768	0.0259797	P35218
TNIK	-0.471808	5.79952	-2.40293	0.0243909	0.0687686	-3.76222	Q9UKE5
MINAR1	-0.471762	3.98269	-3.49676	0.00186577	0.0180742	-1.27467	NA
GLI1	-0.471215	3.1886	-3.82724	0.000819192	0.0121816	-0.501809	P08151
KRT19	-0.471061	3.47803	-3.63237	0.00133308	0.0154072	-0.947351	P08727
MEST	-0.471059	5.28099	-3.83324	0.00080696	0.0120766	-0.615307	Q5EB52
PNPLA3	-0.470999	3.75055	-2.93356	0.00728314	0.035002	-2.4844	Q9NST1
CBLN2	-0.470911	4.0212	-4.0413	0.000477929	0.00956728	-0.0345193	Q8IUK8
TCAP	-0.47082	4.28784	-4.0086	0.000519045	0.00997278	-0.122112	O15273
EVPLL	-0.470666	3.34691	-3.48541	0.00191877	0.0182655	-1.26906	A8MZ36
ZYG11B	-0.470582	4.4575	-4.35719	0.000214761	0.00717211	0.684393	Q9C0D3
SCNN1B	-0.470448	3.80645	-4.36933	0.000208243	0.00704594	0.728545	P51168
HIGD2B	-0.470444	3.79768	-3.44975	0.00209508	0.0190691	-1.36941	Q4VC39
CD274	-0.470339	5.47484	-4.69565	9.09478e-05	0.00512294	1.44136	Q9NZQ7
SPIN1	-0.470222	5.12751	-4.34368	0.000222251	0.00725102	0.608346	Q9Y657
PITPNC1	-0.470222	5.74069	-4.53314	0.000137392	0.0058586	1.04973	Q9UKF7
SCARA3	-0.470061	5.20119	-2.17042	0.0401403	0.0932	-4.18282	Q6AZY7
PTK2B	-0.469949	7.21586	-2.44376	0.022299	0.0650342	-3.54318	Q14289
CFHR5	-0.469807	3.92668	-3.48171	0.00193639	0.0183508	-1.30512	Q9BXR6
NR5A1	-0.469797	3.76721	-3.30156	0.00301219	0.0227873	-1.69516	Q13285
C3AR1	-0.469726	4.85933	-3.01782	0.0059663	0.0317547	-2.43097	Q16581
GUCA1ANB	-0.469669	3.62728	-3.28191	0.00315986	0.0232506	-1.7302	NA
PERCC1	-0.469644	4.15451	-3.27648	0.00320188	0.0234057	-1.77689	NA
MAP2K4	-0.469583	5.1077	-6.2115	2.06967e-06	0.000976799	5.02472	P45985
MS4A14	-0.46957	3.87754	-3.28364	0.00314661	0.0232014	-1.7411	Q96JA4
OR4K2	-0.46953	4.35721	-3.07964	0.00514841	0.0293698	-2.22795	Q8NGD2
NRIP2	-0.469529	4.16422	-3.41882	0.00226068	0.019692	-1.46145	Q9BQI9
ZNF70	-0.469401	4.39815	-4.1766	0.000339452	0.00836202	0.263471	Q9UC06
OR6C1	-0.469316	3.69929	-3.25594	0.00336579	0.0240209	-1.79096	Q96RD1
NUDT13	-0.469301	3.90501	-4.25201	0.000280419	0.00783111	0.455854	Q86X67
SLC24A1	-0.469198	4.13869	-3.17972	0.00404802	0.0260437	-1.98765	O60721
CAMK2B	-0.469175	3.84626	-3.17234	0.00412071	0.0262671	-1.98187	Q13554
CLRN3	-0.46915	3.80103	-3.2464	0.0034447	0.0242134	-1.81787	Q8NCR9
GYPB	-0.469103	4.42113	-2.71977	0.0119784	0.0457788	-2.99591	P06028
PNPLA7	-0.469027	3.75767	-2.83434	0.00918958	0.0396841	-2.69132	Q6ZV29
HPCAL1	-0.468653	5.56962	-4.23695	0.000291331	0.0079087	0.337045	P37235
SNAP91	-0.468627	4.16116	-3.39993	0.00236804	0.0199765	-1.50338	O60641
DAZ4	-0.468551	3.91957	-3.61573	0.00138941	0.015642	-1.00349	Q86SG3
GABRA3	-0.468398	2.95016	-3.18368	0.00400943	0.0259115	-1.90564	P34903
CHRNE	-0.468335	4.27657	-3.6514	0.00127142	0.0150008	-0.944702	Q04844
PRAMEF1	-0.46825	4.51007	-3.20731	0.00378693	0.0252421	-1.96752	O95521
KRTAP10-3	-0.468244	7.63839	-4.14026	0.000372149	0.00864598	0.191438	P60369
UBTFL1	-0.468239	4.98882	-3.10283	0.0048704	0.0285117	-2.26202	NA
ZNF701	-0.468209	4.13341	-4.5632	0.000127296	0.00574294	1.17657	Q9NV72
DEFB110	-0.468112	3.82185	-3.34839	0.00268678	0.02139	-1.59529	Q30KQ9
TRPM8	-0.467974	3.73257	-3.04312	0.00561747	0.0307845	-2.25172	Q7Z2W7
ACKR4	-0.46796	2.43115	-2.35327	0.027178	0.0732612	-3.52186	Q9NPB9
CATIP	-0.467835	3.41487	-3.30562	0.00298254	0.0226438	-1.66685	NA
KRT7	-0.467812	3.5092	-2.89959	0.00788903	0.0365979	-2.53787	P08729
GGTLC2	-0.4677	5.04737	-4.0199	0.000504454	0.00984503	-0.157742	Q14390
PRKCD	-0.467628	5.74108	-1.9817	0.0591297	0.120337	-4.53687	Q05655
AOPEP	-0.467456	4.821	-4.4346	0.000176449	0.00655178	0.845775	NA
SIGLECL1	-0.467406	3.77407	-3.3878	0.00243958	0.020325	-1.50559	Q8N7X8
AXL	-0.467332	4.48506	-2.67292	0.0133344	0.0485567	-3.10103	P30530
RIMBP3B	-0.467253	5.3771	-3.56729	0.00156696	0.0163864	-1.24234	A6NNM3
MUC12	-0.46725	4.38462	-3.69691	0.00113508	0.0141995	-0.849394	Q9UKN1
SLC5A11	-0.467163	3.96022	-3.80509	0.000865986	0.0125458	-0.575062	Q8WWX8
YPEL1	-0.46712	4.57381	-4.14851	0.000364463	0.00857313	0.186062	O60688
AKAP12	-0.467067	4.467	-2.38169	0.0255491	0.0707145	-3.67299	Q02952
HBA1	-0.466893	6.27282	-2.9286	0.00736882	0.0351809	-2.64894	P69905
HSPA1A	-0.466893	7.01301	-0.729964	0.472508	0.564405	-5.95804	P08107
OR1Q1	-0.466822	3.6891	-3.66148	0.0012399	0.0148828	-0.890086	Q15612
APBB2	-0.466728	4.5221	-3.07239	0.0052385	0.0296124	-2.26456	Q92870
MAP2	-0.466455	3.93449	-2.80458	0.0098481	0.0412406	-2.76682	P11137
RMND5A	-0.466294	5.46863	-5.14256	2.93445e-05	0.00309642	2.5153	Q9H871
GARNL3	-0.466186	4.43314	-4.07619	0.000437603	0.00923089	0.0263389	Q5VVW2
DLG4	-0.466177	3.94296	-3.11809	0.00469528	0.0280236	-2.10582	P78352
DTD2	-0.466072	6.54388	-4.59783	0.000116582	0.00555461	1.23274	Q96FN9
LRRC49	-0.466048	3.96321	-3.20061	0.00384879	0.0253917	-1.92835	Q8IUZ0
FMO4	-0.465968	4.135	-2.85045	0.00885075	0.0389412	-2.69029	P31512
ITGA6	-0.465815	4.7072	-2.16731	0.0404026	0.0936343	-4.11314	P23229
OTUD1	-0.465801	4.71853	-4.30572	0.000244715	0.0074921	0.546715	Q5VV17
REM2	-0.465755	4.28794	-3.87193	0.000732246	0.0114637	-0.438889	Q8IYK8
PELI2	-0.465525	4.06498	-3.46233	0.00203116	0.0187895	-1.35694	Q9HAT8
RBM4B	-0.465397	4.96542	-5.22373	2.39179e-05	0.00286403	2.71915	Q9BQ04
KRTAP7-1	-0.465233	4.48015	-3.42337	0.00223555	0.0196226	-1.48154	NA
DISP2	-0.465118	4.26062	-3.50235	0.00184018	0.0178819	-1.28173	A7MBM2
PATJ	-0.465092	4.50616	-3.38941	0.00242997	0.0203063	-1.56099	NA
OR5A1	-0.465085	4.91087	-3.20991	0.00376313	0.0252024	-2.01504	Q8NGJ0
COLCA2	-0.465031	4.55158	-3.78475	0.000911266	0.0129526	-0.662105	A8K830
KRT8	-0.464964	6.03597	-4.93661	4.93764e-05	0.00404851	2.02618	P05787
PSRC1	-0.464924	4.70104	-3.66457	0.00123038	0.0148066	-0.95587	Q6PGN9
CARNS1	-0.464866	4.03001	-3.55474	0.00161648	0.0166561	-1.14701	A5YM72
PGBD2	-0.464862	4.40454	-3.64128	0.00130388	0.0151811	-0.978688	Q6P3X8
TEX15	-0.464857	3.42654	-3.14078	0.00444614	0.027343	-2.0236	Q9BXT5
XYLT1	-0.464848	5.26237	-3.79232	0.000894152	0.0127712	-0.710699	Q86Y38
SGCA	-0.46478	6.17662	-3.81395	0.000846976	0.012407	-0.650216	Q16586
PDE3A	-0.464728	4.12961	-2.49306	0.0199943	0.0608298	-3.41078	Q14432
ZNF683	-0.464691	3.24931	-2.74763	0.0112347	0.0443036	-2.8292	Q8IZ20
CFAP20DC	-0.464612	3.71611	-4.16783	0.000347069	0.00838788	0.264471	NA
TBX20	-0.464578	4.15241	-4.45966	0.000165573	0.0063499	0.934636	Q9UMR3
CST9L	-0.464503	3.50567	-3.21083	0.00375481	0.0251789	-1.87762	Q9H4G1
VWA2	-0.464499	4.05702	-3.53979	0.00167745	0.0169677	-1.18235	Q5GFL6
CAPS	-0.46434	4.8731	-3.29345	0.00307232	0.0230074	-1.8233	Q13938
ANKDD1B	-0.464218	3.8423	-3.65277	0.00126709	0.0149781	-0.91613	A6NHY2
DBP	-0.463846	5.0815	-3.48656	0.00191334	0.0182416	-1.4078	Q10586
ADGRB2	-0.463808	3.15427	-2.19306	0.0382768	0.0903558	-3.87374	NA
GVQW3	-0.463794	3.55022	-3.79917	0.000878945	0.0126472	-0.574134	NA
KDELR3	-0.463734	4.29651	-3.23164	0.00357024	0.0247177	-1.88888	O43731
PSG7	-0.46372	4.49908	-3.53634	0.00169184	0.0170342	-1.22772	NA
CLEC2D	-0.463646	5.2079	-3.97326	0.000567428	0.010269	-0.279965	Q9UHP7
PTGS1	-0.463617	3.76252	-3.36555	0.00257632	0.0209534	-1.55412	P23219
TRIM72	-0.463598	5.1692	-3.86299	0.000748885	0.011569	-0.538118	Q6ZMU5
TSPAN8	-0.463575	3.58225	-3.0542	0.00547105	0.0303213	-2.2181	P19075
GPR155	-0.463518	5.04048	-2.87287	0.00839893	0.0378448	-2.76703	Q7Z3F1
USH2A	-0.463407	3.85099	-2.79317	0.0101122	0.0418865	-2.7834	O75445
METTL16	-0.463256	4.35802	-3.9154	0.000656438	0.0109565	-0.342982	Q86W50
TBX18	-0.463234	4.10322	-2.96412	0.00677632	0.033958	-2.44821	O95935
PYDC2	-0.463164	3.85907	-3.21529	0.00371448	0.0251633	-1.88931	Q56P42
DRD4	-0.463142	5.94149	-4.17406	0.000341637	0.00836554	0.192512	P21917
MPV17L	-0.463123	4.16829	-3.59895	0.00144857	0.0158966	-1.056	Q2QL34
MUC3A	-0.462996	4.44923	-3.24883	0.00342445	0.024172	-1.86807	Q02505
RARG	-0.462973	3.99528	-3.43553	0.00216969	0.0193491	-1.41226	P13631
XKR6	-0.462636	4.49264	-2.42789	0.0230912	0.0664316	-3.58818	Q5GH73
C9orf152	-0.462618	4.42777	-3.56168	0.0015889	0.0164789	-1.16249	NA
TCEAL3	-0.462452	4.02617	-3.07976	0.00514701	0.0293698	-2.19462	Q969E4
POU5F2	-0.462301	4.31926	-4.75006	7.92201e-05	0.00500489	1.61203	Q8N7G0
ARHGAP44	-0.462259	3.97843	-3.99864	0.000532243	0.0100367	-0.131435	Q17R89
PTK6	-0.46225	6.4647	-3.76771	0.000950986	0.0131885	-0.738902	Q13882
SLC17A6	-0.462202	4.01188	-3.56492	0.0015762	0.0164462	-1.12299	Q9P2U8
CDO1	-0.462169	4.39216	-3.47003	0.00199295	0.018686	-1.36674	Q16878
NBPF3	-0.462146	3.9811	-4.29683	0.000250296	0.0074921	0.558481	Q9H094
DENND2A	-0.46211	4.00745	-2.79286	0.0101195	0.0418978	-2.79744	Q9ULE3
IFNA14	-0.461917	5.44334	-4.29983	0.000248401	0.0074921	0.489706	P01570
TRIM34	-0.461673	4.40074	-4.72109	8.52616e-05	0.00510394	1.54297	Q9BYJ4
H1-10	-0.461539	5.90576	-2.21513	0.0365361	0.0875168	-4.11362	NA
SLC35G6	-0.461481	4.76182	-3.53821	0.00168402	0.0170013	-1.25373	P0C7Q6
RNF166	-0.461071	5.51778	-3.37954	0.00248947	0.0205318	-1.679	Q96A37
TMEM269	-0.460858	3.89077	-3.72646	0.00105433	0.0137822	-0.751268	NA
SPDYE4	-0.460702	3.31594	-3.43933	0.00214952	0.0192707	-1.36929	A6NLX3
CYP46A1	-0.460667	4.40727	-3.94336	0.000611822	0.010561	-0.281548	Q9Y6A2
KRTAP1-3	-0.460615	4.03001	-3.47264	0.00198016	0.0186315	-1.33148	Q8IUG1
CCL7	-0.460594	3.68442	-3.79198	0.000894919	0.0127712	-0.594681	P80098
IQGAP2	-0.460583	5.37955	-2.9609	0.00682813	0.0340804	-2.60765	Q13576
EFNB3	-0.460582	3.37194	-3.25403	0.0033815	0.024062	-1.77661	Q15768
TMEM175	-0.460447	4.87808	-3.98594	0.000549566	0.0101026	-0.223333	Q9BSA9
MTRNR2L10	-0.46043	4.45566	-3.48904	0.00190168	0.0182214	-1.33049	P0CJ77
FAM237A	-0.46037	3.40801	-3.45025	0.00209252	0.0190688	-1.34938	NA
SH3PXD2A	-0.460341	4.68399	-3.38368	0.00246432	0.0204288	-1.59573	Q5TCZ1
OR5D14	-0.460094	3.62919	-3.04253	0.0056255	0.0307845	-2.246	Q8NGL3
OR51I2	-0.459969	3.60657	-2.98253	0.00648747	0.0331872	-2.37132	Q9H344
SESN1	-0.459932	4.24702	-3.58365	0.00150466	0.0161788	-1.09652	Q9Y6P5
AKR7L	-0.45977	4.74193	-4.33377	0.000227909	0.00729425	0.611584	Q8NHP1
NTSR2	-0.459723	3.45299	-3.35711	0.00263009	0.0211278	-1.55632	O95665
AMH	-0.459719	5.48963	-3.88977	0.000700145	0.0112827	-0.489737	P03971
FOLR1	-0.459692	3.73161	-2.85056	0.0088484	0.0389412	-2.65581	P15328
DPEP1	-0.459549	4.30598	-3.09933	0.00491143	0.0286212	-2.17907	P16444
CCDC115	-0.45952	5.10707	-5.34385	1.76855e-05	0.00256056	3.00124	Q96NT0
TTPA	-0.459501	4.05489	-4.07358	0.000440502	0.00927511	0.0390405	P49638
C10orf143	-0.459413	4.06166	-3.70756	0.0011053	0.0140347	-0.802447	NA
GFAP	-0.459392	4.19961	-2.98529	0.00644512	0.0330531	-2.41274	P14136
LTC4S	-0.459375	4.08162	-3.42404	0.00223186	0.0196162	-1.44364	Q16873
CUBN	-0.45922	3.86111	-3.03061	0.00578751	0.0311617	-2.2873	O60494
S100A1	-0.459178	3.85476	-2.98197	0.00649605	0.0332038	-2.38997	P23297
KLHDC1	-0.459161	4.43237	-3.20745	0.00378567	0.0252421	-1.95738	Q8N7A1
NDST3	-0.459014	3.8602	-2.50894	0.0193003	0.059533	-3.35261	O95803
EVX1	-0.459009	6.13106	-4.11792	0.000393794	0.00878454	0.0668944	P49640
OR2M5	-0.458914	5.31403	-3.60148	0.00143951	0.0158575	-1.15995	A3KFT3
ACTG2	-0.458909	4.11751	-4.01058	0.000516461	0.00996481	-0.109072	P63267
CACNG6	-0.458868	4.6274	-3.19011	0.00394768	0.025726	-2.02087	Q9BXT2
UPF3A	-0.458808	6.32473	-5.94379	3.98202e-06	0.00147875	4.40709	Q9H1J1
TET1	-0.458795	4.05745	-2.9237	0.0074543	0.0353989	-2.52937	Q8NFU7
TUBA3C	-0.458726	4.28193	-3.80634	0.000863289	0.0125441	-0.589763	Q13748
UGT2B11	-0.458595	4.85669	-3.43293	0.00218364	0.01941	-1.50571	O75310
CATSPER2	-0.458156	4.25692	-3.38163	0.00247675	0.0204773	-1.55241	Q96P56
TASOR2	-0.458132	8.5306	-4.34206	0.000223162	0.00725102	0.666462	NA
OR8K3	-0.458123	4.14336	-3.22965	0.00358748	0.024763	-1.87874	Q8NH51
EVA1A	-0.45806	3.72328	-3.70627	0.00110886	0.0140504	-0.790264	Q9H8M9
CLEC2A	-0.458042	3.88089	-3.39793	0.00237971	0.0200206	-1.48902	Q6UVW9
ERICH3	-0.457943	3.91539	-3.38504	0.00245617	0.0203941	-1.51967	NA
DLEC1	-0.457792	4.38094	-2.97115	0.00666454	0.0336961	-2.46369	Q9Y238
TPTE2	-0.45776	3.11135	-2.56401	0.0170636	0.0553952	-3.18121	Q6XPS3
PCDH9	-0.457728	4.05245	-2.97123	0.00666337	0.0336961	-2.42861	Q9HC56
SLC22A10	-0.457569	3.89637	-3.72265	0.00106443	0.0138636	-0.760146	Q63ZE4
PABPC1L2A	-0.457524	3.71512	-3.29364	0.00307089	0.0230074	-1.7095	Q5JQF8
PLA2G1B	-0.457485	4.12797	-3.16278	0.00421683	0.0265894	-2.02348	P04054
CENPC	-0.457417	5.81693	-5.4382	1.39617e-05	0.00231175	3.22079	Q03188
LUZP2	-0.457388	3.74499	-3.15944	0.00425086	0.0266656	-2.00314	Q86TE4
TIMP2	-0.457379	5.46511	-1.954	0.0625027	0.125012	-4.58313	P16035
ODF3	-0.457268	4.86556	-3.40302	0.00235013	0.0198958	-1.57478	Q96PU9
FIBIN	-0.45725	4.00207	-3.02285	0.00589536	0.0315585	-2.31458	Q8TAL6
LGI4	-0.457244	4.09081	-2.72335	0.0118804	0.0456188	-2.94767	Q8N135
KLHL6	-0.457183	6.86112	-1.68713	0.104592	0.178611	-4.89858	Q8WZ60
OR2L5	-0.457006	4.61215	-3.07296	0.00523131	0.0295961	-2.27568	Q8NG80
GDPD3	-0.456923	4.77355	-4.07303	0.000441112	0.00927511	-0.00826258	Q7L5L3
LRRTM3	-0.456921	3.479	-2.84367	0.00899186	0.0392627	-2.65114	Q86VH5
ZDHHC7	-0.456875	5.24902	-3.63093	0.00133789	0.0154245	-1.08755	Q9NXF8
DEFB106A	-0.456874	4.16204	-3.16017	0.00424345	0.0266539	-2.03227	Q8N104
HOXB3	-0.456865	6.8875	-3.88986	0.000699978	0.0112827	-0.424527	P14651
OR8G1	-0.456793	5.49766	-3.16797	0.00416436	0.0263832	-2.15641	NA
MMP11	-0.456755	4.00846	-4.29216	0.000253276	0.00752673	0.547173	P24347
SPATA31D4	-0.456623	4.20326	-3.21196	0.00374452	0.0251789	-1.92299	NA
SP9	-0.456621	4.57062	-3.41262	0.00229541	0.0197746	-1.51636	P0CG40
GLYATL1B	-0.456615	2.89928	-2.8028	0.00988895	0.0413311	-2.6929	NA
MAPT	-0.456603	4.15036	-3.11975	0.00467662	0.027986	-2.119	P10636
CFAP65	-0.456379	3.92074	-3.84045	0.000792492	0.0119916	-0.492581	NA
TRIM42	-0.456309	3.77637	-3.44521	0.00211862	0.0191712	-1.37835	Q8IWZ5
DEFB124	-0.456246	3.66518	-3.4384	0.00215442	0.0192707	-1.38783	Q8NES8
DOP1A	-0.456233	4.99281	-4.17513	0.000340712	0.00836202	0.215245	NA
GLYCTK	-0.456208	4.75421	-4.16897	0.000346068	0.00838788	0.220124	Q8IVS8
LRRC37A2	-0.456169	5.3168	-4.61801	0.00011076	0.00548717	1.25813	A6NM11
PNMA8B	-0.456012	3.51973	-3.26417	0.00329918	0.0237348	-1.76276	NA
AK9	-0.456011	4.15184	-3.57601	0.00153343	0.0162174	-1.10671	Q5TCS8
OR4C5	-0.455988	4.35155	-3.69473	0.00114125	0.0142477	-0.851486	Q8NGB2
NLRP6	-0.455948	5.25098	-3.80165	0.000873481	0.0125977	-0.688084	P59044
ARL6	-0.455826	3.97143	-4.10176	0.000410217	0.00891923	0.106786	Q9H0F7
CD302	-0.455747	4.19434	-3.2997	0.00302593	0.0228344	-1.72882	Q8IX05
CD1A	-0.455669	4.44597	-4.20506	0.000315845	0.00814602	0.327529	P06126
RBMS1	-0.455659	5.06035	-3.7455	0.00100533	0.013463	-0.805344	P29558
NBPF12	-0.455597	7.70852	-4.033	0.000488044	0.00967642	-0.0555055	Q5TAG4
IFNB1	-0.455577	4.13556	-3.45947	0.0020455	0.0188475	-1.36803	P01574
CLDN9	-0.455482	4.12295	-3.53089	0.00171482	0.0171454	-1.20665	O95484
PRAMEF20	-0.455434	3.84848	-2.88955	0.00807703	0.0370989	-2.58364	Q5VT98
TTC6	-0.455429	3.45396	-3.33414	0.00278203	0.0217588	-1.60664	Q86TZ1
KRTAP12-3	-0.455347	6.69408	-3.71753	0.00107811	0.0139133	-0.839019	P60328
CES1	-0.455295	4.48795	-3.54747	0.00164585	0.0167976	-1.20103	P23141
TSPYL2	-0.455274	6.00965	-4.2984	0.000249299	0.0074921	0.492673	Q9H2G4
PTPRN2	-0.455262	3.60808	-3.75142	0.000990557	0.0133833	-0.684014	Q92932
NPIPB2	-0.45521	3.65217	-3.42463	0.00222864	0.0196043	-1.41768	NA
PRR4	-0.455183	4.51129	-4.205	0.000315893	0.00814602	0.323316	Q16378
FOXD1	-0.455041	3.76031	-3.41655	0.00227335	0.019728	-1.44114	NA
FAM163B	-0.455033	4.05646	-4.37393	0.000205829	0.0070012	0.736418	P0C2L3
MEAK7	-0.454857	4.55548	-3.94503	0.000609253	0.0105436	-0.289526	NA
BBS5	-0.454816	4.36797	-3.12839	0.0045806	0.0277292	-2.12281	Q8N3I7
GGT1	-0.454799	4.86206	-3.57544	0.00153562	0.0162222	-1.17987	P19440
VCAM1	-0.45479	6.1085	-3.0032	0.00617712	0.0324073	-2.50129	P19320
CLRN1	-0.454729	3.85303	-3.27455	0.00321698	0.0234701	-1.75946	P58418
ZNF540	-0.454721	5.29083	-4.38781	0.000198703	0.00691624	0.705804	Q8NDQ6
ZNF395	-0.454706	4.91262	-3.42185	0.00224396	0.0196393	-1.53764	Q9H8N7
KRTAP10-6	-0.454704	4.44456	-3.30925	0.0029563	0.0225828	-1.73327	P60371
METTL7A	-0.454664	6.38972	-2.99054	0.00636549	0.0328875	-2.50448	Q9H8H3
MTUS1	-0.4546	4.58243	-3.30445	0.00299111	0.0226909	-1.76073	Q9ULD2
NXF2	-0.454566	5.98804	-3.35281	0.00265787	0.0212414	-1.72993	Q9GZY0
PRAC1	-0.454535	6.52313	-3.64358	0.00129644	0.0151437	-1.02334	Q96KF2
FRRS1L	-0.45453	3.78488	-2.68421	0.012995	0.0478493	-2.99939	Q9P0K9
GIP	-0.454452	3.97154	-3.46552	0.00201524	0.01872	-1.34373	P09681
NDRG4	-0.454444	3.98801	-3.30321	0.00300016	0.0227319	-1.7052	Q9ULP0
VSTM4	-0.454302	3.90644	-3.38211	0.00247387	0.0204773	-1.52562	Q8IW00
PTPN4	-0.454179	4.3953	-4.54898	0.000131978	0.0058586	1.13833	P29074
RTP4	-0.454164	4.31573	-3.9929	0.000540012	0.0100556	-0.160091	Q96DX8
CNBD2	-0.454068	4.00275	-3.46531	0.00201631	0.01872	-1.34617	Q96M20
PTH2	-0.453952	4.6263	-3.67698	0.00119292	0.014658	-0.918972	Q96A98
IGF2BP1	-0.453888	4.22039	-3.59231	0.00147266	0.0160098	-1.07464	Q9NZI8
OAZ3	-0.453873	4.03598	-3.39277	0.00241004	0.0201849	-1.51005	Q9UMX2
UBE2L5	-0.45384	3.26865	-3.16239	0.00422077	0.0265963	-1.96798	NA
CCDC171	-0.453792	4.06186	-3.53588	0.00169375	0.0170421	-1.19137	Q6TFL3
SRD5A1	-0.453734	5.10548	-4.13272	0.00037932	0.0086836	0.105913	P18405
PIRT	-0.453708	3.48615	-3.14252	0.00442758	0.0272827	-2.02343	P0C851
IL12RB1	-0.453487	5.2326	-3.65477	0.00126081	0.0149418	-1.03104	P42701
RFPL1	-0.45343	3.94959	-3.7156	0.00108332	0.0139347	-0.778487	O75677
AGBL3	-0.453414	4.29967	-3.71825	0.00107618	0.0139033	-0.793324	Q8NEM8
ZNF625	-0.453265	6.17071	-4.73629	8.20351e-05	0.00500489	1.54962	Q96I27
ZNF704	-0.453142	4.07584	-2.93269	0.00729802	0.0350481	-2.51197	Q6ZNC4
TIMD4	-0.453137	6.04211	-1.65695	0.110604	0.185951	-5.04208	Q96H15
KLHDC9	-0.453129	4.04386	-3.67352	0.00120325	0.0146926	-0.87889	Q8NEP7
MAPK10	-0.453073	3.83851	-3.41015	0.00230938	0.0197939	-1.45955	P53779
MAL2	-0.453047	4.08814	-3.37898	0.00249293	0.0205318	-1.54428	Q969L2
CFAP410	-0.452996	4.61651	-4.53646	0.00013624	0.0058586	1.09992	NA
CDCP1	-0.452954	4.217	-3.48786	0.00190719	0.018239	-1.31059	Q9H5V8
GPRC5B	-0.452884	4.61683	-3.80597	0.000864086	0.0125441	-0.619263	Q9NZH0
NLRP4	-0.452805	3.76881	-3.09704	0.00493842	0.0286533	-2.13893	Q96MN2
SIGLEC10	-0.452668	4.92504	-1.61371	0.11972	0.196815	-5.06182	Q96LC7
MICA	-0.452612	3.58137	-2.82617	0.0093661	0.0401053	-2.69475
SMIM18	-0.452571	4.10705	-3.06597	0.0053195	0.029764	-2.23097	P0DKX4
MEOX1	-0.452545	4.55047	-2.74453	0.0113152	0.0444071	-2.96387	P50221
HSD3B2	-0.452489	5.63061	-3.31018	0.00294956	0.0225497	-1.83796	P26439
ING4	-0.452427	5.55409	-4.02096	0.0005031	0.00984408	-0.179239	Q9UNL4
SPACA3	-0.452295	3.67237	-3.3477	0.00269131	0.021407	-1.58847	Q8IXA5
VN1R1	-0.452192	3.16508	-2.74052	0.0114202	0.0446784	-2.83707	Q9GZP7
ADHFE1	-0.451966	4.18381	-3.76326	0.000961634	0.0132136	-0.682154	Q8IWW8
H3Y2	-0.451947	4.05731	-3.25791	0.00334974	0.0239338	-1.80982	NA
KRTAP16-1	-0.451855	4.26472	-3.21439	0.00372257	0.0251634	-1.92344	A8MUX0
LCA5	-0.451782	3.67206	-3.17389	0.00410534	0.0262406	-1.96737	Q86VQ0
NDEL1	-0.451693	5.36797	-5.64012	8.43713e-06	0.00184622	3.69892	Q9GZM8
RNASEH1	-0.451633	5.68308	-4.88039	5.69303e-05	0.00432061	1.88511	O60930
LCTL	-0.451563	4.00798	-4.1379	0.000374387	0.00866471	0.189403	Q6UWM7
CRYGA	-0.451551	4.51185	-3.1648	0.00419633	0.0265228	-2.06109	P11844
HDC	-0.451495	3.84722	-2.79293	0.0101178	0.0418978	-2.78348	P19113
CYSLTR1	-0.451495	4.36387	-2.90744	0.0077449	0.0362081	-2.59662	Q9Y271
SNX29	-0.451471	5.79775	-1.88144	0.0721503	0.137744	-4.70396	Q8TEQ0
DCHS2	-0.451419	4.22195	-4.78177	7.30968e-05	0.00487483	1.68662	Q6V1P9
OR51J1	-0.451416	3.86225	-3.82146	0.000831164	0.0122937	-0.533737	Q9H342
IGSF3	-0.451416	4.04122	-3.2947	0.00306296	0.0229839	-1.72763	O75054
FRG2	-0.451297	4.94376	-3.29828	0.00303638	0.0228782	-1.82118	Q64ET8
CDRT15L2	-0.451245	4.46554	-4.05477	0.000461941	0.0094137	-0.0258692	A8MXV6
GDA	-0.451197	4.26469	-3.48436	0.00192377	0.0182936	-1.32239	Q9Y2T3
GJA3	-0.451181	3.73605	-3.39586	0.0023918	0.0200914	-1.48567	Q9Y6H8
IL11	-0.451102	3.28711	-3.13907	0.00446453	0.0273929	-2.01884	P20809
TMEM275	-0.451093	4.0594	-3.12688	0.00459728	0.0277511	-2.09573	NA
SLC22A14	-0.451058	4.00096	-3.28616	0.00312736	0.0231849	-1.74357	Q9Y267
COL7A1	-0.451038	3.88642	-3.03407	0.00573998	0.031032	-2.28171	Q02388
MCCD1	-0.451023	4.25717	-3.33465	0.00277856	0.0217552	-1.65694	P59942
ICAM2	-0.451015	6.19345	-3.63357	0.00132911	0.0153708	-1.07095	P13598
GOLGA7B	-0.451	4.88375	-3.35586	0.0026381	0.021163	-1.68391	Q2TAP0
MYCN	-0.450986	3.80977	-3.21347	0.0037309	0.0251652	-1.89006	P04198
CYP2D7	-0.450978	5.0422	-3.78584	0.000908787	0.0129272	-0.709241
LDB2	-0.450929	4.4187	-2.0255	0.0541236	0.113127	-4.31119	O43679
RHBDF2	-0.45091	5.52106	-2.66063	0.0137134	0.0493306	-3.2485	Q6PJF5
UGGT2	-0.450908	3.18969	-3.09953	0.00490899	0.0286212	-2.09715	Q9NYU1
CXCL3	-0.450793	3.41196	-3.68028	0.00118315	0.0145667	-0.837611	P19876
KLF11	-0.450766	4.38672	-3.39006	0.00242611	0.0202831	-1.54615	O14901
CITED2	-0.450675	5.65029	-4.07217	0.000442074	0.00927527	-0.0574094	Q99967
C12orf40	-0.450582	3.48871	-3.16322	0.0042123	0.0265817	-1.97916	NA
OR2T3	-0.450566	3.55873	-3.44267	0.00213189	0.0192145	-1.37313	Q8NH03
DMPK	-0.450563	4.59647	-3.30982	0.00295214	0.0225602	-1.7505	Q09013
CMBL	-0.450478	3.78842	-3.46588	0.00201347	0.01872	-1.33296	Q96DG6
MRAP	-0.450366	3.60064	-3.64106	0.00130459	0.0151811	-0.93251	Q8TCY5
RPP25	-0.450338	5.50002	-4.36611	0.000209953	0.00706819	0.647736	Q9BUL9
FAM200B	-0.450214	4.94565	-4.63465	0.000106178	0.00541825	1.3155	P0CF97
AMOTL2	-0.450206	4.97145	-2.74695	0.0112523	0.0443265	-3.0235	Q9Y2J4
LNX1	-0.450167	4.18139	-3.09531	0.00495891	0.0287008	-2.17466	Q8TBB1
FAXDC2	-0.45	3.92105	-3.33395	0.00278332	0.0217598	-1.63301	Q96IV6
RORA	-0.449997	4.95466	-2.03469	0.0531232	0.111632	-4.39137	P35398
TRHR	-0.449981	3.10118	-2.92207	0.00748296	0.0354809	-2.46288	P34981
RASA2	-0.449967	5.82915	-6.60721	7.98153e-07	0.00054738	5.92854	Q15283
PDZRN3	-0.449951	4.18552	-2.40796	0.0241236	0.0682557	-3.58142	Q9UPQ7
TERF2	-0.449906	5.65899	-2.03226	0.0533855	0.112001	-4.45131	Q15554
GLS2	-0.449852	3.53501	-3.22607	0.0036188	0.0248213	-1.84629	Q9UI32
ABHD14A	-0.449845	4.72226	-3.91144	0.000663005	0.0109909	-0.383542	Q9BUJ0
KLHDC8A	-0.449774	3.93115	-3.59813	0.00145153	0.0159004	-1.04368	Q8IYD2
MTMR11	-0.449737	3.50754	-2.95678	0.00689494	0.0342225	-2.41845	A4FU01
ZMYND11	-0.449596	5.26233	-2.8303	0.00927639	0.0398196	-2.8803	Q15326
SPON1	-0.449583	3.87876	-3.73452	0.0010333	0.0136735	-0.732387	Q9HCB6
TMEM163	-0.449531	3.87036	-3.72663	0.00105388	0.0137822	-0.74997	Q8TC26
HIGD1C	-0.449529	3.67131	-3.79748	0.000882672	0.0126715	-0.581736	A8MV81
DDR2	-0.449512	4.7069	-2.38866	0.0251632	0.0700721	-3.70025	Q16832
NOX3	-0.449484	3.6922	-2.59957	0.0157503	0.0530265	-3.16038	Q9HBY0
PTPRG	-0.44947	4.10676	-2.88033	0.00825344	0.0374476	-2.62488	P23470
KCNH5	-0.449386	3.72387	-2.96009	0.0068411	0.0341178	-2.4267	Q8NCM2
NXNL1	-0.449369	5.5799	-3.77757	0.000927795	0.0130877	-0.755986	Q96CM4
BBS4	-0.449274	4.38476	-3.62073	0.00137224	0.0155518	-1.02368	Q96RK4
DAAM1	-0.449057	5.07881	-2.80054	0.00994095	0.0414497	-2.92495	Q9Y4D1
PSORS1C1	-0.449013	3.89942	-3.41164	0.00230095	0.0197854	-1.45962	Q9UIG5
ADAM12	-0.448967	4.386	-2.98358	0.00647136	0.033132	-2.43768	O43184
AMPD3	-0.448944	4.96148	-4.52706	0.000139531	0.00589117	1.05735	Q01432
SEC14L5	-0.448788	3.61123	-3.66096	0.00124151	0.014883	-0.888182	O43304
LDHAL6B	-0.448657	4.61159	-3.55748	0.00160554	0.0165754	-1.19185	Q9BYZ2
LCN1	-0.44857	4.54722	-3.70076	0.00112422	0.0141302	-0.855711	P31025
KRT73	-0.448525	3.37898	-3.36485	0.00258072	0.0209534	-1.53562	Q86Y46
ALPK3	-0.448515	4.30574	-3.71078	0.00109644	0.0139865	-0.810859	Q96L96
MUCL1	-0.4485	4.23919	-2.98041	0.00652015	0.0332963	-2.42722	Q96DR8
C3orf20	-0.448388	3.06137	-2.3107	0.0297971	0.0776072	-3.65355	NA
GPATCH11	-0.448323	5.30936	-5.68311	7.58243e-06	0.00176878	3.80043	Q8N954
CDK11A	-0.448162	6.94362	-5.38644	1.58942e-05	0.00237507	3.10314	Q9UQ88
CCDC92	-0.448055	5.17404	-4.39629	0.000194474	0.00687819	0.73163	Q53HC0
FGF5	-0.447963	3.76754	-2.85147	0.00882956	0.0389006	-2.65656	P12034
HOXD11	-0.447956	3.85747	-3.99295	0.000539935	0.0100556	-0.140784	P31277
MYO15B	-0.447951	5.1947	-3.47198	0.00198342	0.0186434	-1.45136	Q96JP2
RPGRIP1	-0.447918	4.11257	-3.71055	0.00109708	0.0139865	-0.798329	Q96KN7
KBTBD11	-0.447704	4.37159	-3.20062	0.00384866	0.0253917	-1.96507	O94819
TRIM22	-0.447685	6.95149	-3.18463	0.00400025	0.025879	-2.02675	Q8IYM9
POU5F1	-0.447628	6.33005	-4.97373	4.49498e-05	0.00379877	2.12291	Q01860
CARF	-0.44748	4.23309	-4.6746	9.59369e-05	0.00521914	1.43605	Q8N187
GJA8	-0.447408	3.90185	-3.77668	0.000929879	0.0130877	-0.63738	P48165
IL1F10	-0.447329	5.47846	-3.79671	0.000884369	0.0126856	-0.709432	Q8WWZ1
SH3YL1	-0.447303	4.91861	-4.30102	0.000247652	0.0074921	0.520639	Q96HL8
MAP4K3	-0.447127	4.58327	-3.57193	0.00154904	0.0162994	-1.15553	Q8IVH8
PRH2	-0.447072	4.21117	-3.39108	0.00242001	0.0202412	-1.52711	P02810
PLSCR3	-0.446998	5.6669	-3.65962	0.00124568	0.0148958	-1.03264	NA
TH	-0.446899	3.92801	-3.41447	0.00228502	0.019728	-1.45501	P07101
OLFML3	-0.446853	6.24361	-3.47466	0.00197033	0.0185922	-1.43449	Q9NRN5
IGDCC4	-0.446834	4.18725	-3.37621	0.00250989	0.0206053	-1.55818	Q8TDY8
ADAM17	-0.446789	4.94511	-3.40305	0.00235	0.0198958	-1.58423	P78536
UNC5B	-0.446781	4.30027	-3.26695	0.00327695	0.0236856	-1.81103	Q8IZJ1
OR8J3	-0.446592	3.93814	-3.35962	0.00261399	0.0210824	-1.57733	Q8NGG0
FXYD7	-0.446519	3.97835	-2.90137	0.00785609	0.0365086	-2.56929	P58549
LIMCH1	-0.446437	4.23533	-3.2014	0.0038414	0.0253608	-1.94894	Q9UPQ0
SHISA6	-0.446326	4.01747	-2.96986	0.006685	0.0337515	-2.42833	Q6ZSJ9
PROS1	-0.446324	4.80307	-2.13624	0.0431081	0.097543	-4.18624	P07225
TIGD1	-0.446251	4.80371	-3.70464	0.00111337	0.0140755	-0.874416	Q96MW7
SERPINA11	-0.446228	4.00159	-3.57008	0.00155617	0.0163515	-1.11069	Q86U17
OR8B8	-0.446217	4.39173	-3.08824	0.00504361	0.0289844	-2.21294	Q15620
SALL3	-0.446163	3.93037	-3.97748	0.000561416	0.0102238	-0.178555	Q9BXA9
SFT2D3	-0.446151	3.5292	-3.33816	0.00275485	0.0216418	-1.60176	Q587I9
ATP10A	-0.44611	4.27661	-3.56814	0.00156365	0.0163726	-1.13383	O60312
CMPK2	-0.446067	4.62299	-3.74774	0.000999712	0.0134307	-0.754918	Q5EBM0
OR56B1	-0.445998	4.11882	-2.75405	0.0110696	0.0439139	-2.88747	Q8NGI3
CREBRF	-0.445965	5.34838	-3.81069	0.000853918	0.0124696	-0.672068	Q8IUR6
SIGIRR	-0.445854	6.4496	-3.40329	0.0023486	0.0198958	-1.58107	Q6IA17
MCOLN1	-0.445794	5.12572	-2.3424	0.0278259	0.0744029	-3.85334	Q9GZU1
ASAP3	-0.445775	4.17158	-3.38594	0.00245071	0.0203753	-1.53521	Q8TDY4
SYCP2	-0.44576	3.99139	-3.71328	0.00108963	0.0139518	-0.785754	Q9BX26
ITGA7	-0.44575	4.06726	-3.10449	0.00485107	0.0284916	-2.14461	Q13683
PDHA2	-0.445725	3.7116	-3.19947	0.00385939	0.0254167	-1.91441	P29803
MARCOL	-0.445607	3.04412	-3.07143	0.00525046	0.0296262	-2.14803	NA
PPP5D1	-0.445327	4.34011	-3.26463	0.00329553	0.0237348	-1.82044	E7EU14
OR1K1	-0.445318	4.48881	-3.62663	0.00135228	0.0154915	-1.02015	Q8NGR3
KCNJ4	-0.445308	5.11345	-3.91773	0.000652594	0.0109118	-0.404841	P48050
SNX30	-0.445126	5.41888	-4.23954	0.000289425	0.00789137	0.345606	Q5VWJ9
TMC4	-0.445038	3.99141	-3.26015	0.00333161	0.0238683	-1.8	Q7Z404
CCDC149	-0.44496	4.2143	-3.7676	0.000951254	0.0131885	-0.674083	Q6ZUS6
ZNF396	-0.444954	4.13879	-3.77399	0.000936157	0.0131266	-0.654806	Q96N95
KRTAP9-1	-0.444929	5.13747	-3.4267	0.00221735	0.0195715	-1.55032	A8MXZ3
IL1RAP	-0.444824	4.17997	-2.73918	0.0114555	0.0447137	-2.92456	Q9NPH3
ALS2CL	-0.444623	4.67422	-3.11367	0.0047454	0.0281342	-2.19544	Q60I27
CNMD	-0.444576	4.09657	-3.44079	0.00214178	0.0192599	-1.40699	NA
MRNIP	-0.444559	4.257	-3.9665	0.000577178	0.0103256	-0.217907	NA
NCR3LG1	-0.444554	4.02555	-3.0625	0.00536369	0.0299216	-2.23151	Q68D85
DEGS2	-0.444512	5.39892	-4.56742	0.000125939	0.00572302	1.13397	Q6QHC5
PPBP	-0.444474	4.51433	-3.58716	0.00149161	0.0161127	-1.11307	P02775
FAM110D	-0.444314	3.65415	-3.07611	0.00519205	0.0294923	-2.17611	Q8TAY7
LCE1A	-0.444287	3.20459	-3.22442	0.0036333	0.024875	-1.83137	Q5T7P2
CAMK2G	-0.444273	5.80117	-3.66925	0.00121614	0.0147492	-1.00771	Q13555
KIF6	-0.444233	3.93527	-3.62191	0.00136822	0.0155212	-0.990166	Q6ZMV9
TRANK1	-0.444213	5.83849	-2.317	0.0293956	0.0769468	-3.92642	O15050
SEC16B	-0.444154	4.09462	-2.96299	0.00679451	0.0339904	-2.44956	Q96JE7
GCC2	-0.444128	5.77638	-4.98855	4.32952e-05	0.00372727	2.14588	Q8IWJ2
ECM1	-0.444094	3.88297	-3.7984	0.000880628	0.0126617	-0.587102	Q16610
PRLH	-0.443718	4.49012	-3.68764	0.00116162	0.0143774	-0.88016	P81277
PRDM14	-0.443708	3.91949	-3.03156	0.00577432	0.0311337	-2.2894	Q9GZV8
ZNF83	-0.443678	5.2695	-3.6016	0.00143906	0.0158575	-1.15722	P51522
SPSB3	-0.443605	5.5062	-4.67691	9.53774e-05	0.00521914	1.39565	Q6PJ21
LHFPL5	-0.443576	3.6915	-3.43811	0.00215595	0.0192707	-1.38974	Q8TAF8
CDK20	-0.443541	4.23465	-3.37187	0.00253671	0.0207533	-1.57194	Q8IZL9
OR52N4	-0.443509	3.99938	-3.10344	0.00486323	0.0285117	-2.14138	Q8NGI2
TGFBR3	-0.443413	4.28204	-1.58574	0.125945	0.204581	-4.9799	Q03167
ZNF578	-0.443401	5.55967	-3.9047	0.000674338	0.0110868	-0.455583	Q96N58
MEIKIN	-0.443378	3.66525	-3.45358	0.0020754	0.0190011	-1.35412	NA
PDLIM2	-0.443373	5.06908	-3.98227	0.00055468	0.0101453	-0.248705	Q96JY6
C5orf67	-0.443247	3.57435	-3.24525	0.00345435	0.0242362	-1.80697	NA
OR2S2	-0.443055	4.16826	-3.26939	0.00325761	0.0236281	-1.79328	Q9NQN1
GSTA1	-0.442971	4.48054	-2.98173	0.00649968	0.0332133	-2.45405	P08263
C1D	-0.442924	6.12995	-4.82206	6.59986e-05	0.00465153	1.75395	Q13901
FOXB2	-0.442904	4.37401	-3.20765	0.00378379	0.0252421	-1.94992	Q5VYV0
SMR3B	-0.442894	3.7725	-3.45143	0.00208642	0.019046	-1.36428	P02814
CHRDL1	-0.442683	4.2025	-2.20171	0.0375858	0.0892005	-3.96691	Q9BU40
ANKRD36	-0.442648	7.07007	-4.42771	0.000179566	0.00658891	0.848409	A6QL64
RAD17	-0.442561	5.29236	-3.40628	0.00233144	0.0198457	-1.60898	O75943
RAPGEF2	-0.442474	4.88168	-3.58787	0.00148896	0.0160933	-1.15339	Q9Y4G8
MRGPRD	-0.442398	4.91467	-3.90283	0.000677523	0.0111136	-0.422556	Q8TDS7
RILP	-0.442269	4.28484	-3.76861	0.000948859	0.0131861	-0.676502	Q96NA2
USH1G	-0.442246	4.23245	-3.55247	0.00162561	0.0167005	-1.16582	Q495M9
CEACAM4	-0.442076	4.00306	-3.58179	0.0015116	0.0161976	-1.08432	O75871
TMEM158	-0.441963	4.10712	-3.61939	0.00137683	0.0155746	-1.00539	Q8WZ71
BEX5	-0.441863	3.45173	-1.87153	0.0735642	0.139466	-4.44601	Q5H9J7
IL36A	-0.441863	4.05868	-3.00666	0.00612652	0.0322415	-2.35352	Q9UHA7
LAT	-0.441827	6.79298	-3.83616	0.000801066	0.0120409	-0.556113	O43561
CRB2	-0.441791	4.27963	-4.24082	0.000288487	0.0078909	0.419763	Q5IJ48
LRRN1	-0.441668	3.87371	-2.73832	0.0114783	0.0447614	-2.89719	Q6UXK5
TRAPPC6A	-0.441626	4.95861	-5.02176	3.98085e-05	0.00355744	2.23922	O75865
ATP13A4	-0.441596	3.92148	-3.20765	0.00378382	0.0252421	-1.90993	Q4VNC1
C2orf42	-0.441593	4.79882	-4.10367	0.000408242	0.0088893	0.0618881	NA
CFAP36	-0.441588	4.94145	-3.7221	0.00106588	0.0138728	-0.848523	NA
DLEU7	-0.44158	3.71977	-3.00065	0.00621467	0.032513	-2.34084	Q6UYE1
ABCB11	-0.441568	4.23078	-3.21535	0.00371393	0.0251633	-1.91786	O95342
HSPA1B	-0.441558	6.07136	-0.64766	0.523379	0.610604	-6.13998	P08107
HERC6	-0.441474	4.30774	-3.44568	0.00211618	0.0191585	-1.41317	Q8IVU3
OR10A5	-0.441461	4.31949	-3.40936	0.00231386	0.0198057	-1.49589	Q9H207
NEK11	-0.441457	3.87716	-3.32317	0.00285758	0.0220914	-1.65403	Q8NG66
HMGN2	-0.441397	9.3231	-2.19188	0.0383722	0.0905125	-3.87929	P05204
SDC1	-0.441345	4.07164	-2.3261	0.0288242	0.0760381	-3.72206	P18827
DEFB107A	-0.441168	4.20356	-3.58437	0.00150197	0.0161591	-1.0913	Q8IZN7
RB1	-0.441113	5.53223	-2.73036	0.0116905	0.0452713	-3.10426	P06400
STK31	-0.441013	4.00726	-3.6602	0.00124386	0.0148958	-0.907096	Q9BXU1
CRYBG3	-0.441009	4.4288	-2.78515	0.010302	0.0423315	-2.86172	Q68DQ2
MARCHF8	-0.440963	5.08066	-3.69861	0.00113027	0.0141583	-0.916731	NA
MPRIP	-0.44096	6.19765	-4.25071	0.000281345	0.00783111	0.386972	Q6WCQ1
RNF223	-0.440912	4.55425	-3.3559	0.00263787	0.021163	-1.64184	E7ERA6
ACY3	-0.440905	4.69662	-3.4901	0.00189669	0.0182136	-1.35573	Q96HD9
IL1RL2	-0.440874	3.66344	-3.45453	0.00207056	0.018994	-1.35192	Q9HB29
MCIDAS	-0.440866	3.5206	-2.82291	0.00943734	0.0402607	-2.69678	D6RGH6
CILK1	-0.440822	4.32571	-4.22013	0.000304017	0.00795284	0.369356	NA
PEX5L	-0.44082	3.59767	-2.61796	0.0151089	0.0518634	-3.11606	Q8IYB4
DIPK1C	-0.440747	3.56966	-3.87913	0.000719129	0.0113709	-0.39322	NA
LHPP	-0.440686	4.89347	-4.90619	5.33291e-05	0.00419736	1.96623	Q9H008
ARHGAP10	-0.440686	4.13059	-3.0223	0.00590296	0.031572	-2.32667	A1A4S6
PLA2G10	-0.440556	4.41412	-3.27137	0.00324197	0.0235696	-1.81374	O15496
DLK1	-0.440491	3.66972	-2.8699	0.00845751	0.0380057	-2.61104	P80370
SLITRK3	-0.440445	3.74888	-3.07638	0.00518873	0.0294918	-2.18176	O94933
LMO1	-0.440391	5.46829	-4.04053	0.000478855	0.00957317	-0.131328	P25800
SLFN14	-0.440382	3.88409	-3.57686	0.0015302	0.0162174	-1.0892	P0C7P3
OR5F1	-0.44033	4.45229	-2.80197	0.00990787	0.0413333	-2.83006	O95221
CFAP206	-0.440327	4.14904	-3.66723	0.00122227	0.0147565	-0.899243	NA
BOC	-0.440294	4.11779	-2.90758	0.00774235	0.0362053	-2.56868	Q9BWV1
P2RX3	-0.440217	4.10286	-3.25484	0.00337484	0.024058	-1.81986	P56373
IQGAP3	-0.440061	4.35525	-3.41317	0.00229227	0.0197567	-1.49089	Q86VI3
VIT	-0.439969	3.70912	-3.66857	0.0012182	0.0147548	-0.874827	Q6UXI7
LAMC2	-0.439915	4.41851	-2.73782	0.0114914	0.0447695	-2.95788	Q13753
RAD51AP2	-0.439896	3.54282	-3.1501	0.00434753	0.0269976	-2.01061	Q09MP3
ECM2	-0.439835	4.30636	-3.22143	0.00365971	0.02501	-1.91205	O94769
COMMD7	-0.439812	4.7751	-4.62403	0.00010908	0.00548717	1.29959	Q86VX2
CCR9	-0.439763	3.6022	-3.22009	0.00367158	0.0250453	-1.86314	P51686
SMIM34A	-0.439467	3.71429	-3.5691	0.00155993	0.0163679	-1.09873	NA
CD248	-0.439439	4.12574	-3.19537	0.00389784	0.0255438	-1.95197	Q9HCU0
TMEM196	-0.439389	3.9496	-3.43755	0.00215896	0.0192748	-1.40486	Q5HYL7
MMP17	-0.439286	3.97554	-3.46667	0.00200954	0.01872	-1.34135	Q9ULZ9
DISC1	-0.439279	4.58884	-1.85442	0.0760612	0.142816	-4.62728	Q9NRI5
ITGA8	-0.439261	3.75982	-3.02296	0.00589382	0.0315585	-2.29631	P53708
RAP2A	-0.439207	5.9372	-3.91092	0.000663869	0.0109909	-0.434263	P10114
EGR4	-0.439112	3.87829	-3.2027	0.00382933	0.0253529	-1.91783	Q05215
CRBN	-0.439077	5.01031	-4.53867	0.000135478	0.0058586	1.08216	Q96SW2
CCDC9B	-0.439011	4.24329	-3.42842	0.00220799	0.0195187	-1.44609	NA
FBXO48	-0.438777	4.41624	-3.75188	0.000989421	0.0133833	-0.72542	Q5FWF7
IGF2BP2	-0.438735	5.05897	-3.0271	0.005836	0.0313215	-2.43649	Q9Y6M1
ERBB3	-0.438698	3.96835	-2.84102	0.00904763	0.0393715	-2.69416	P21860
ENDOU	-0.438656	4.18184	-3.01598	0.00599239	0.0318013	-2.34506	P21128
OR2V1	-0.438639	4.50354	-3.38272	0.00247017	0.0204591	-1.57541	Q8NHB1
KIF1C	-0.438518	4.30306	-4.13888	0.000373451	0.00865378	0.180593	O43896
MORN2	-0.438512	4.02858	-3.07248	0.00523735	0.0296124	-2.21024	Q502X0
ZAR1	-0.43849	4.00046	-3.14121	0.00444152	0.0273265	-2.05984	Q86SH2
FBXL7	-0.438475	4.12468	-3.28989	0.00309906	0.023097	-1.74439	Q9UJT9
FOXI3	-0.438279	3.94814	-3.62621	0.00135369	0.0154915	-0.981041	NA
SNX22	-0.438258	6.03157	-1.2677	0.217119	0.307786	-5.56933	Q96L94
SLC25A27	-0.438182	4.18881	-3.00137	0.00620402	0.0324755	-2.37701	O95847
OR2Y1	-0.438171	4.05273	-3.44903	0.00209878	0.0190934	-1.38559	Q8NGV0
SPIN4	-0.438167	4.18364	-3.41993	0.00225456	0.0196725	-1.46011	Q56A73
HOXB9	-0.438143	2.98645	-3.43091	0.00219451	0.0194712	-1.3744	P17482
ZNF2	-0.438032	3.81451	-3.06635	0.00531458	0.0297603	-2.20765	Q9BSG1
TGOLN2	-0.438009	6.94731	-3.61201	0.00140232	0.0156836	-1.064	O43493
PCYOX1	-0.437896	4.36545	-3.13121	0.00454962	0.0276745	-2.11622	Q9UHG3
DEFB130A	-0.437823	4.63378	-4.3301	0.000230041	0.00729425	0.61046	NA
GNRHR	-0.437726	3.98445	-3.17654	0.00407918	0.0261451	-1.98196	P30968
PGLYRP1	-0.437702	3.95478	-2.94771	0.00704418	0.0344499	-2.46994	O75594
ANKRD18A	-0.437544	4.60848	-3.30074	0.00301828	0.0228044	-1.77231	Q8IVF6
TRBC1	-0.437515	8.63217	-2.2201	0.0361542	0.0869945	-3.8652	NA
IRX1	-0.437482	3.7279	-2.94509	0.00708788	0.0345298	-2.45846	P78414
TMEM234	-0.437446	4.91027	-4.57044	0.000124976	0.00570705	1.16412	Q8WY98
ZNF311	-0.43743	3.79772	-3.41135	0.0023026	0.0197854	-1.45459	Q5JNZ3
KEL	-0.437335	4.01767	-2.56492	0.0170287	0.0553412	-3.25767	P23276
STK17B	-0.437326	8.04068	-3.27831	0.00318768	0.0233476	-1.75251	O94768
SLC5A12	-0.43729	3.10036	-2.6089	0.0154219	0.0523564	-3.09281	Q1EHB4
MYH4	-0.437211	3.56625	-2.93221	0.00730633	0.0350646	-2.47389	Q9Y623
IRX4	-0.437187	3.10359	-3.70249	0.00111936	0.0141112	-0.779059	P78413
EFCAB12	-0.437137	4.43921	-3.9924	0.000540685	0.0100581	-0.169475	Q6NXP0
ARL2BP	-0.437127	5.74704	-5.56151	1.02609e-05	0.00201762	3.51263	Q9Y2Y0
BRINP1	-0.437097	4.54667	-4.24053	0.0002887	0.0078909	0.404738	O60477
CCL28	-0.437072	4.32831	-3.39841	0.0023769	0.0200206	-1.52111	Q9NRJ3
EVC2	-0.437046	4.82159	-3.23387	0.00355103	0.0246612	-1.94995	Q86UK5
B3GALT6	-0.437029	4.95842	-3.26535	0.00328971	0.0237348	-1.89695	Q96L58
RHPN2	-0.437022	5.58833	-3.48954	0.0018993	0.0182192	-1.42774	Q8IUC4
VCX	-0.437018	3.88275	-2.84406	0.00898376	0.0392399	-2.6808	Q9H320
CCT8L2	-0.437016	4.0463	-3.08326	0.00510409	0.029251	-2.18854	Q96SF2
RASIP1	-0.436961	3.85877	-3.20736	0.00378646	0.0252421	-1.90644	Q5U651
HMGN1	-0.436928	8.79935	-2.33075	0.028536	0.0756291	-3.65503	P05114
CCDC181	-0.436803	4.08546	-3.33084	0.0028045	0.0218522	-1.65088	Q5TID7
NAALADL2	-0.436725	4.10942	-2.9985	0.00624646	0.0325751	-2.37535	Q58DX5
GSTA2	-0.436694	4.30444	-2.99453	0.00630552	0.0327104	-2.40404	P09210
KRTAP19-4	-0.43669	3.77521	-3.09051	0.00501623	0.0288982	-2.15327	Q3LI73
LGALS7B	-0.436655	4.83164	-3.45096	0.00208883	0.0190494	-1.46155	P47929
AMZ1	-0.43659	5.02105	-3.56416	0.00157917	0.0164595	-1.2232	Q400G9
AFP	-0.436525	3.80899	-2.9448	0.00709266	0.0345298	-2.46486	P02771
ASPA	-0.436236	4.08219	-3.64934	0.00127796	0.0150305	-0.935824	P45381
C9orf92	-0.436081	4.03758	-3.37373	0.00252519	0.0207037	-1.55237	NA
LCE4A	-0.436023	3.93125	-3.15334	0.00431381	0.0268832	-2.02848	Q5TA78
AMOTL1	-0.435952	4.14388	-2.61328	0.0152697	0.0521343	-3.17512	Q8IY63
C4orf54	-0.435942	3.46593	-2.77989	0.0104282	0.0426374	-2.78049	NA
C3orf85	-0.435903	3.22958	-2.84809	0.00889968	0.039037	-2.6237	NA
CAV3	-0.435735	4.6244	-3.36372	0.00258786	0.0209872	-1.63294	P56539
H4C7	-0.435696	3.62731	-2.83871	0.00909643	0.0394433	-2.6723	NA
AKAIN1	-0.435682	3.7934	-3.24049	0.00349442	0.0244073	-1.83014	NA
ZNF813	-0.435596	4.71282	-3.41127	0.00230302	0.0197854	-1.53683	Q6ZN06
GJB5	-0.435591	3.64981	-2.95666	0.0068969	0.0342225	-2.42866	O95377
OR10T2	-0.435499	5.11948	-3.59578	0.00146	0.0159404	-1.15937	Q8NGX3
EGFLAM	-0.435392	4.5432	-3.46111	0.00203726	0.018818	-1.40318	Q63HQ2
CALML6	-0.435357	3.96821	-3.74486	0.00100694	0.013463	-0.712673	Q8TD86
CD3G	-0.435324	5.77147	-2.64871	0.0140905	0.0499573	-3.27193	P09693
OR8D2	-0.435214	3.7479	-2.8702	0.00845146	0.0380057	-2.61621	Q9GZM6
PAFAH2	-0.435091	4.58274	-4.13938	0.000372985	0.00865372	0.164111	Q99487
MYO3A	-0.43502	3.83766	-3.35455	0.00264659	0.0211845	-1.58247	Q8NEV4
RANBP17	-0.435006	3.76941	-3.23369	0.00355257	0.0246612	-1.84355	Q9H2T7
CCN3	-0.434979	3.91687	-3.21993	0.00367296	0.0250456	-1.88284	NA
MAB21L4	-0.434958	3.79184	-3.39873	0.00237505	0.0200191	-1.4822	NA
PRLHR	-0.434941	4.03886	-2.71045	0.0122373	0.0463132	-2.96845	P49683
TMEM74	-0.434927	3.96058	-3.28588	0.00312947	0.0231849	-1.74128	Q96NL1
ZBED8	-0.434919	3.74014	-3.54512	0.00165544	0.0168494	-1.1536	NA
NID2	-0.434624	4.36291	-3.17738	0.00407094	0.0261192	-2.01494	Q14112
ZMYND10	-0.434548	3.78112	-3.19581	0.00389366	0.0255344	-1.92656	O75800
SDR42E2	-0.434548	3.96283	-2.85983	0.00865899	0.0385463	-2.65452	A6NKP2
PALMD	-0.43454	4.35623	-2.89292	0.00801348	0.0369856	-2.62602	Q9NP74
KHDRBS2	-0.434523	3.53863	-2.79618	0.0100419	0.0416969	-2.75282	Q5VWX1
CFAP74	-0.434484	3.78498	-3.57321	0.00154414	0.0162878	-1.09269	NA
PHYHD1	-0.434471	4.11142	-3.47114	0.0019875	0.0186536	-1.33996	Q5SRE7
VEZF1	-0.434357	5.8375	-4.637	0.000105545	0.00540073	1.30108	Q14119
HMGCL	-0.434344	4.98812	-4.77826	7.37506e-05	0.00487483	1.65671	P35914
MFAP5	-0.434206	4.00303	-3.02201	0.00590712	0.0315853	-2.31605	Q13361
ATOH1	-0.433995	3.79335	-2.98033	0.00652127	0.0332963	-2.38888	Q92858
PTPRC	-0.433969	8.84172	-4.17609	0.000339884	0.00836202	0.286283	P08575
LRRC39	-0.43392	3.7995	-3.31438	0.00291953	0.0224026	-1.66874	Q96DD0
TSPYL4	-0.433882	5.15943	-4.71305	8.7018e-05	0.00510844	1.49249	Q9UJ04
A2M	-0.433816	6.23388	-1.67993	0.105999	0.180403	-4.98893	P01023
CRMP1	-0.433717	4.29601	-3.09708	0.00493791	0.0286533	-2.1822	Q14194
HLF	-0.433707	4.33399	-3.99381	0.000538778	0.0100556	-0.15898	Q16534
SH2D1B	-0.433628	4.12742	-3.86861	0.000738384	0.0115019	-0.436918	O14796
SKIDA1	-0.433569	4.41218	-2.66858	0.013467	0.0488462	-3.09813	Q1XH10
ADIG	-0.433562	4.35825	-3.59111	0.00147704	0.0160109	-1.08855	Q0VDE8
APBB1	-0.433477	4.98671	-3.50173	0.001843	0.0178907	-1.36335	O00213
CLVS1	-0.433465	4.42704	-3.49317	0.00188235	0.0181661	-1.31765	Q8IUQ0
FZD9	-0.433343	3.69761	-2.88178	0.00822541	0.0373968	-2.58841	O00144
GASK1A	-0.433237	4.03642	-2.93063	0.00733355	0.0351292	-2.51262	NA
CDC14C	-0.433201	4.13597	-3.09875	0.00491819	0.0286405	-2.16275	NA
RNASE1	-0.433155	4.5	-2.95751	0.00688295	0.0342119	-2.50855	P07998
MPEG1	-0.433147	6.75655	-0.908229	0.372826	0.469762	-5.85394	Q2M385
KCTD11	-0.433082	6.11361	-3.88181	0.000714287	0.0113635	-0.494491	Q693B1
CPEB3	-0.432911	5.70305	-5.07739	3.45897e-05	0.00333006	2.35839	Q8NE35
PCDH7	-0.432818	3.46526	-2.76683	0.0107477	0.0432618	-2.80694	O60245
GTF2H5	-0.432814	4.25711	-4.05036	0.000467111	0.00944417	-0.023075	Q6ZYL4
SEMA3B	-0.432767	3.89999	-2.97355	0.00662687	0.033602	-2.41107	Q13214
CCDC189	-0.432764	3.99569	-3.2202	0.00367063	0.0250453	-1.8876	NA
PDGFB	-0.432506	5.08365	-3.94696	0.000606303	0.0105241	-0.333435	P01127
POLR2J2	-0.432424	5.95493	-4.34046	0.000224075	0.00725102	0.591229
CAPRIN2	-0.432345	4.55838	-4.14121	0.000371255	0.00864581	0.170177	Q6IMN6
FAM50B	-0.432332	3.96402	-4.30211	0.000246966	0.0074921	0.571097	Q9Y247
DGKI	-0.43233	3.81622	-3.26194	0.00331715	0.0238103	-1.78467	O75912
COLEC11	-0.432186	3.99286	-2.9258	0.00741759	0.0352784	-2.519	Q9BWP8
TMEM254	-0.432093	4.94764	-3.7599	0.000969767	0.01324	-0.760936	Q8TBM7
KLF17	-0.43206	3.81472	-2.70247	0.0124633	0.0468342	-2.96492	Q5JT82
SYPL1	-0.432045	6.46735	-1.47828	0.152395	0.234881	-5.25034	Q16563
RBFOX1	-0.43204	3.7305	-3.54888	0.00164012	0.0167736	-1.14474	Q9NWB1
DPPA2	-0.431957	4.63023	-3.44988	0.00209441	0.0190691	-1.43904	Q7Z7J5
CYP4F22	-0.431941	4.15217	-3.00593	0.00613719	0.0322794	-2.36345	Q6NT55
HSPBAP1	-0.431927	4.71176	-3.41983	0.00225512	0.0196725	-1.51727	Q96EW2
SPANXN1	-0.43192	3.23403	-2.99958	0.00623043	0.0325427	-2.31029	Q5VSR9
CDK14	-0.431914	4.68555	-2.58833	0.0161551	0.0536801	-3.30375	O94921
TAS2R16	-0.431897	4.05674	-3.36992	0.00254888	0.0208248	-1.56206	Q9NYV7
ADRA2B	-0.43173	3.85622	-3.37257	0.00253237	0.0207353	-1.54365	P18089
CAMK2N2	-0.431607	5.79075	-3.76734	0.000951873	0.0131885	-0.778165	Q96S95
PRPF40B	-0.431584	4.05742	-3.83168	0.000810124	0.0120991	-0.518326	Q6NWY9
TMEM154	-0.431435	5.11532	-3.34529	0.00270721	0.0214461	-1.73374	Q6P9G4
NAIP	-0.431425	4.88093	-3.6709	0.00121113	0.0147268	-0.961179	Q13075
FZD4	-0.431399	4.30045	-2.25002	0.0339297	0.0838456	-3.8927	Q9ULV1
FCRL2	-0.431335	4.89309	-1.3736	0.182315	0.269349	-5.38528	Q96LA5
CFL2	-0.431221	4.70747	-3.15552	0.00429117	0.0268047	-2.108	Q9Y281
GPR62	-0.431214	4.11172	-3.09892	0.00491626	0.0286404	-2.16015	Q9BZJ7
MPP3	-0.431165	4.50891	-3.35326	0.00265494	0.0212351	-1.64218	Q13368
CCDC28B	-0.431048	4.66935	-4.29586	0.000250914	0.0074921	0.526982	Q9BUN5
MUC20	-0.431036	5.00539	-3.42961	0.00220152	0.0194964	-1.53051	Q8N307
PLA2G3	-0.430994	5.26832	-3.75449	0.000982973	0.0133423	-0.800168	Q9NZ20
ARHGAP4	-0.430916	7.22945	-3.66945	0.00121552	0.0147492	-0.913341	P98171
PMEPA1	-0.430902	4.46032	-3.24905	0.00342263	0.024172	-1.86849	Q969W9
ZNF771	-0.430887	4.13287	-3.73346	0.00103605	0.0136751	-0.747108	Q7L3S4
MORN5	-0.430831	3.97743	-2.9363	0.00723634	0.0348659	-2.49562	Q5VZ52
SPATA1	-0.43079	3.7807	-2.23132	0.035305	0.085847	-3.86614	NA
LPAR1	-0.430765	5.459	-3.12241	0.00464683	0.0278974	-2.25698	Q92633
RALGAPA1	-0.430632	4.10881	-3.02743	0.00583141	0.0313059	-2.31352	Q6GYQ0
PRMT8	-0.430613	9.26109	-3.29345	0.00307234	0.0230074	-1.68345	Q9NR22
ZNF365	-0.430522	4.19131	-2.84194	0.00902826	0.0393564	-2.71334	Q70YC5
CASTOR1	-0.430485	4.29107	-3.06493	0.00533265	0.0298019	-2.25129	NA
ZNF93	-0.430484	5.54257	-3.86767	0.000740124	0.0115058	-0.543181	P35789
CSF1R	-0.430429	4.87166	-1.9402	0.0642447	0.127388	-4.53881	P07333
CLEC4M	-0.430421	4.56681	-2.39344	0.0249022	0.0696567	-3.66655	Q9H2X3
HSPB8	-0.430357	4.65218	-2.96207	0.00680923	0.0340151	-2.52087	Q9UJY1
CLEC10A	-0.430354	5.4677	-3.26388	0.00330155	0.0237348	-1.94073	Q8IUN9
CYB5D2	-0.430346	4.78431	-3.70557	0.00111081	0.0140654	-0.870071	Q8WUJ1
RNASET2	-0.430335	5.24939	-2.26657	0.0327538	0.082186	-4.01021	O00584
NAA38	-0.430316	5.95619	-3.19621	0.00388989	0.0255276	-2.08528	O95777
MCTP2	-0.430283	5.41611	-2.04318	0.052213	0.110552	-4.42759	Q6DN12
DET1	-0.430157	4.75389	-5.08996	3.35092e-05	0.00330209	2.4067	Q7L5Y6
DZIP1	-0.429996	4.07411	-3.04636	0.00557429	0.0306488	-2.26993	Q86YF9
RNASE8	-0.429987	4.40747	-2.47471	0.0208249	0.0622115	-3.48327	Q8TDE3
KLC4	-0.429983	4.07464	-4.08022	0.000433176	0.00916242	0.0538778	Q9NSK0
ZNF33A	-0.429877	5.30986	-4.71312	8.70021e-05	0.00510844	1.48698	Q06730
RGS20	-0.429874	3.7159	-3.11423	0.00473896	0.0281161	-2.09845	O76081
ANKRD34C	-0.429842	4.01978	-2.80219	0.00990291	0.0413311	-2.77882	P0C6C1
GPLD1	-0.42975	4.39841	-3.35443	0.00264735	0.0211845	-1.62688	P80108
FES	-0.429702	4.69734	-2.38724	0.0252417	0.0701626	-3.70121	P07332
VN1R2	-0.429673	3.8474	-3.067	0.00530636	0.0297603	-2.20843	Q8NFZ6
FAM110C	-0.429656	3.24946	-3.62929	0.00134334	0.0154492	-0.946126	Q1W6H9
PPP1R1B	-0.42965	3.93276	-3.17849	0.00406005	0.0260941	-1.97401	Q9UD71
MCHR2	-0.429649	3.28854	-2.63969	0.0143822	0.0504065	-3.0474	Q969V1
ME1	-0.429621	3.48124	-2.76042	0.0109082	0.043569	-2.82116	P48163
FGFR2	-0.429491	3.84105	-2.89478	0.00797858	0.0369125	-2.572	P21802
SLC22A15	-0.429376	3.95706	-3.16557	0.00418855	0.0264982	-2.00378	Q8IZD6
OR4C45	-0.429298	3.57678	-2.89177	0.00803501	0.0370273	-2.55884	NA
APOB	-0.429291	4.55933	-3.62323	0.00136374	0.0155212	-1.03524	P04114
ZNF322	-0.429272	4.99886	-4.38618	0.000199526	0.00691624	0.718154	Q6U7Q0
INPP5K	-0.429265	5.07998	-4.26303	0.00027269	0.00772843	0.418412	Q9BT40
AMN1	-0.429253	4.08202	-2.92723	0.00739251	0.0352288	-2.52363	Q8IY45
FHIT	-0.429222	3.59424	-2.89944	0.00789177	0.0366016	-2.54413	P49789
MRGPRX2	-0.42919	4.1432	-3.19476	0.00390361	0.0255552	-1.95478	Q96LB1
MBL2	-0.429139	3.95883	-2.94162	0.00714605	0.0346577	-2.48285	P11226
MAP7	-0.429059	3.87951	-3.36584	0.00257445	0.0209512	-1.55988	Q14244
DIP2C-AS1	-0.428942	4.39026	-3.27379	0.00322295	0.0234864	-1.80531	NA
DDX58	-0.42886	5.31911	-3.09231	0.00499469	0.0287921	-2.31695	O95786
RNF14	-0.428828	5.44003	-5.55076	1.05396e-05	0.00202936	3.48746	Q9UBS8
NLGN1	-0.428816	3.72033	-3.27768	0.0031926	0.0233653	-1.7446	Q8N2Q7
HAPLN1	-0.428658	3.56757	-3.24844	0.00342772	0.024172	-1.79957	P10915
KRT83	-0.428642	3.62154	-3.05248	0.00549351	0.0304083	-2.22419	P78385
PLCL1	-0.428588	4.10692	-2.58708	0.0162003	0.0537191	-3.22295	Q15111
LGALS12	-0.428501	3.70846	-3.60773	0.00141733	0.0157662	-1.01175	Q96DT0
LDLRAD1	-0.428486	4.67198	-3.26396	0.00330091	0.0237348	-1.86264	Q5T700
NR0B2	-0.42843	4.28509	-3.44078	0.00214188	0.0192599	-1.42193	Q15466
NLRP7	-0.42842	4.01929	-3.33087	0.00280435	0.0218522	-1.64594	Q8WX94
ZSWIM7	-0.428402	4.32146	-3.59567	0.00146041	0.0159404	-1.07493	Q19AV6
GRIN2C	-0.428239	5.33094	-4.09259	0.000419842	0.00901308	-0.00285297	Q14957
ZNF14	-0.428208	4.80069	-4.14167	0.000370827	0.00864581	0.151681	P17017
PITX2	-0.428193	5.00464	-3.78128	0.000919216	0.0130358	-0.716487	Q99697
TTBK2	-0.42808	4.32801	-3.37676	0.00250653	0.0205869	-1.56955	Q6IQ55
PLCZ1	-0.428079	2.89714	-2.52519	0.0186136	0.0583103	-3.2384	Q86YW0
IFT81	-0.428042	3.2343	-2.95374	0.00694453	0.0343198	-2.40598	Q8WYA0
SFRP5	-0.427981	3.65655	-2.45275	0.0218611	0.0641476	-3.44252	Q5T4F7
RBP5	-0.427968	5.32988	-2.65963	0.0137448	0.0494069	-3.2424	P82980
SPATA46	-0.427966	4.18752	-2.85626	0.00873137	0.0386734	-2.68313	NA
PRIMA1	-0.427918	5.01276	-3.88731	0.000704486	0.0113331	-0.468219	Q86XR5
ZNF283	-0.427849	3.0368	-2.71423	0.0121317	0.0460752	-2.87993	Q8N7M2
SFTA3	-0.427836	3.41857	-3.06434	0.00534025	0.0298265	-2.18577	P0C7M3
SLC16A13	-0.427824	4.65792	-3.73843	0.00102327	0.0136122	-0.780079	Q7RTY0
C19orf73	-0.42781	4.12004	-3.60097	0.00144132	0.0158589	-1.04781	NA
CTSW	-0.427776	3.66778	-2.97569	0.0065933	0.0335448	-2.38984	P56202
DMRTA2	-0.427769	5.7761	-4.12912	0.000382795	0.00871885	0.0799157	Q96SC8
ANXA8	-0.427764	4.11278	-3.22924	0.0035911	0.0247769	-1.87671	P13928
C11orf21	-0.427697	5.18375	-3.36588	0.00257421	0.0209512	-1.69321	NA
MICB	-0.427675	3.49384	-3.52099	0.00175731	0.017457	-1.19642	Q29980
ADCY10	-0.427635	3.8507	-3.24272	0.00347562	0.0243124	-1.82876	Q96PN6
GUCA2B	-0.427586	3.80627	-3.18951	0.00395345	0.0257302	-1.94179	Q16661
LRRC73	-0.42755	4.40248	-3.39352	0.00240557	0.0201746	-1.53977	Q5JTD7
ACOD1	-0.427469	4.16346	-3.7398	0.00101975	0.0135945	-0.734356	NA
CROCC	-0.427397	4.11752	-4.08906	0.000423605	0.00905872	0.0728659	Q5TZA2
CYP2A7	-0.427375	5.17131	-3.76493	0.000957638	0.0132136	-0.769121	P20853
ZNF287	-0.427358	4.38311	-3.38919	0.00243125	0.0203079	-1.5473	Q9HBT7
ATP4A	-0.427342	4.83968	-2.93998	0.00717382	0.0347383	-2.59617	P20648
RFPL3	-0.427325	3.69037	-2.95245	0.00696575	0.0343453	-2.44027	O75679
RHEX	-0.427263	3.64199	-3.42448	0.00222946	0.0196043	-1.41741	NA
PLCG1	-0.42726	6.04332	-3.92021	0.00064853	0.0108986	-0.407506	P19174
SGF29	-0.427197	5.50729	-4.60383	0.000114819	0.00552657	1.21953	NA
FMO2	-0.427179	3.94154	-1.30838	0.20319	0.292597	-5.29589	Q99518
RDH16	-0.42713	4.13257	-3.31563	0.0029106	0.0223617	-1.688	O75452
SLC37A2	-0.427061	4.05794	-3.02247	0.00590058	0.031572	-2.3197	Q8TED4
KRT5	-0.42685	3.81072	-3.64052	0.00130634	0.0151921	-0.942283	P13647
MOCS2	-0.426838	3.51436	-3.03412	0.00573932	0.031032	-2.25606	O96033
RNF133	-0.426816	3.8516	-3.04635	0.00557446	0.0306488	-2.25282	Q8WVZ7
PDE1A	-0.426792	3.63068	-2.67342	0.0133192	0.0485432	-3.00835	P54750
EXOC3L4	-0.426785	4.83115	-1.94167	0.0640572	0.1271	-4.52904	Q17RC7
ALG10B	-0.42674	5.66583	-3.88382	0.000710695	0.0113635	-0.505347	Q5I7T1
TTLL11	-0.426735	4.31252	-3.89036	0.000699107	0.0112827	-0.397522	Q8NHH1
BAIAP2L2	-0.426712	3.2026	-3.03958	0.00566515	0.0308652	-2.22439	Q6UXY1
AMHR2	-0.426704	4.29576	-3.05918	0.00540638	0.0300917	-2.26407	Q16671
INSL5	-0.426575	3.71767	-3.24974	0.00341685	0.0241546	-1.80543	Q9Y5Q6
OR8U9	-0.426566	4.14139	-3.32899	0.00281724	0.0218966	-1.65906	NA
KRTAP5-11	-0.426558	3.93853	-3.90322	0.000676854	0.0111136	-0.349337	Q6L8G4
B4GALT6	-0.426528	3.863	-3.46513	0.00201719	0.01872	-1.33839	Q9UBX8
MMP28	-0.426523	3.73369	-2.74539	0.0112929	0.04437	-2.87143	Q9H239
NCKAP5	-0.426477	3.90949	-2.76061	0.0109032	0.0435593	-2.85459	O14513
GIMAP4	-0.426451	6.29946	-1.81838	0.081564	0.149879	-4.76578	Q9NUV9
AASS	-0.426423	4.17433	-2.60523	0.0155502	0.0526145	-3.19446	Q9UDR5
TLR3	-0.426297	4.32064	-3.56838	0.00156273	0.0163726	-1.13678	O15455
OR2T27	-0.426287	4.56523	-2.98271	0.00648463	0.0331818	-2.46383	Q8NH04
PRKX	-0.426157	6.39557	-4.10809	0.0004037	0.0088893	0.0582506	P51817
METTL25	-0.426097	4.44322	-3.77243	0.000939822	0.0131474	-0.680273	Q8N6Q8
FBXL20	-0.426069	5.12879	-3.71584	0.00108268	0.0139347	-0.88073	Q96IG2
EMCN	-0.426043	4.17843	-2.88967	0.00807464	0.0370989	-2.61227	Q9ULC0
SCARF2	-0.425927	3.37904	-2.81091	0.00970444	0.0409327	-2.71061	Q96GP6
GJB6	-0.425879	4.21073	-2.71743	0.0120428	0.0458828	-2.97194	O95452
HOXD10	-0.425811	3.93477	-3.28482	0.00313761	0.0231947	-1.74187	P28358
ARPP21	-0.425755	3.71127	-2.73135	0.0116637	0.0452239	-2.89809	Q9UBL0
PUM2	-0.425743	6.82944	-4.66671	9.78785e-05	0.00523804	1.40639	Q8TB72
ADARB1	-0.425742	5.31979	-4.37806	0.000203684	0.00695467	0.681032	P78563
GJD4	-0.425426	4.86045	-3.35957	0.00261428	0.0210824	-1.67259	Q96KN9
OR52B2	-0.425395	3.78286	-2.88057	0.00824869	0.0374476	-2.59717	Q96RD2
MATN3	-0.42534	3.50453	-2.65171	0.0139947	0.0498339	-3.04131	O15232
KIF5C	-0.425263	4.05877	-3.79642	0.000885012	0.0126856	-0.599091	O60282
SOX1	-0.425109	3.70051	-3.13128	0.00454886	0.0276745	-2.06087	O00570
PAQR8	-0.425084	4.79762	-2.47961	0.0206003	0.0618074	-3.53872	Q8TEZ7
KLHDC8B	-0.425043	5.52994	-4.05732	0.000458973	0.00939938	-0.0925566	Q8IXV7
MIS12	-0.425019	5.41169	-5.27641	2.09498e-05	0.00266931	2.8357	Q9H081
SCN7A	-0.425007	3.9679	-3.21287	0.00373626	0.025174	-1.90164	Q01118
KCNK5	-0.424995	4.64548	-3.60619	0.00142275	0.0157946	-1.08387	O95279
CLK1	-0.424963	7.01411	-5.32616	1.84886e-05	0.00256333	2.96165	P49759
PIWIL1	-0.424884	3.9335	-3.46342	0.00202571	0.018767	-1.34607	Q96J94
KRTAP10-1	-0.424828	5.06118	-3.54287	0.00166472	0.0168978	-1.27638	P60331
OLFML1	-0.424782	4.14844	-2.80361	0.00987024	0.0412963	-2.78822	Q6UWY5
SLC16A2	-0.424769	3.4969	-2.61825	0.015099	0.0518542	-3.10696	P36021
APOBEC3A	-0.42471	3.17615	-2.68747	0.0128986	0.0476322	-2.94376	P31941
FAM71F1	-0.424605	1.81994	-2.33962	0.0279942	0.0747032	-3.49976	Q96KD3
ITGA2B	-0.424539	4.17358	-3.12218	0.0046494	0.0279039	-2.11546	P08514
ZNF469	-0.424519	4.71846	-3.75365	0.000985042	0.0133607	-0.751244	Q96JG9
KYNU	-0.424433	4.75749	-2.27815	0.0319531	0.0811074	-3.91802	Q16719
KIAA1755	-0.424431	4.01271	-3.2972	0.00304438	0.0229182	-1.71981	Q5JYT7
ASTN1	-0.424332	3.49409	-3.03996	0.00565999	0.0308652	-2.24233	O14525
ACTL7B	-0.424321	3.88738	-3.00983	0.00608061	0.0320722	-2.33317	Q9Y614
DNTT	-0.424202	4.52504	-2.26185	0.0330856	0.0827006	-3.90685	P04053
TBC1D3C	-0.424135	7.07001	-4.59383	0.000117772	0.00556867	1.24039	Q6IPX1
PDE1C	-0.42407	3.54654	-2.99547	0.00629138	0.0326731	-2.33978	Q14123
GULP1	-0.424041	4.09493	-3.28147	0.00316324	0.0232506	-1.76044	Q9UBP9
PTGFRN	-0.423987	4.97969	-3.61416	0.00139485	0.0156539	-1.1033	Q9P2B2
NLRP9	-0.423983	4.25631	-3.23456	0.00354508	0.0246612	-1.87783	Q7RTR0
OLFM2	-0.423924	4.5235	-2.84661	0.00893035	0.0391029	-2.74681	O95897
NXN	-0.423875	4.53341	-3.26074	0.0033268	0.0238429	-1.85161	Q6DKJ4
STEAP4	-0.423874	4.38215	-2.14675	0.0421748	0.0962721	-4.09198	Q687X5
SLC6A2	-0.423854	4.92451	-3.64944	0.00127766	0.0150305	-1.01569	P23975
SFTPC	-0.423726	4.47721	-3.80009	0.000876908	0.0126374	-0.619284	P11686
JPH3	-0.42365	4.51583	-4.01436	0.00051156	0.00993181	-0.123937	Q8WXH2
B3GNT9	-0.42347	4.17171	-3.30287	0.00300259	0.0227408	-1.71946	Q6UX72
TRIM71	-0.423446	3.76882	-3.27019	0.00325123	0.0236098	-1.76378	Q2Q1W2
FGF3	-0.423426	3.81267	-3.07331	0.00522701	0.0295961	-2.19257	P11487
PAGE5	-0.423379	3.17742	-2.43376	0.0227954	0.0658647	-3.43559	Q96GU1
TDRD15	-0.423348	3.30226	-3.03957	0.00566521	0.0308652	-2.23062	B5MCY1
NOVA1	-0.423231	4.13444	-3.15091	0.00433909	0.0269957	-2.0495	P51513
DIO1	-0.423105	4.59264	-3.43272	0.00218474	0.01941	-1.47323	P49895
LANCL1	-0.423091	5.20265	-2.64795	0.014115	0.0499859	-3.25603	O43813
SLC22A7	-0.423016	4.09188	-3.76768	0.000951065	0.0131885	-0.666532	Q9Y694
TPD52L3	-0.422924	4.15828	-3.24326	0.00347108	0.0243015	-1.84964	Q96J77
CCNP	-0.422783	3.96932	-3.14021	0.00445231	0.0273614	-2.0595	NA
HELZ2	-0.422495	4.89359	-3.77456	0.000934814	0.0131266	-0.721155	Q9BYK8
ZNF385C	-0.422478	4.72079	-3.90555	0.000672897	0.0110729	-0.397033
TXLNB	-0.422449	3.49749	-2.73804	0.0114855	0.0447614	-2.8677	Q8N3L3
CLDN6	-0.422311	4.37474	-3.54555	0.00165369	0.0168408	-1.19362	P56747
CDC42BPG	-0.422238	3.71696	-2.43874	0.0225469	0.0654444	-3.47454	Q6DT37
TYRO3	-0.422186	4.65305	-3.04468	0.00559671	0.030726	-2.34269	Q06418
TGM4	-0.422084	3.92663	-3.20953	0.00376664	0.0252149	-1.90604	P49221
[truncated: 16,679 more rows]

## Sheet: AML-M5
Supplemental Table 3. Differential expression analysis in acute monoblastic leukemia (AML-M5) component versus non-neoplastic lymphoid tissue using spatial transcriptomics
	logFC	AveExpr	t	P.Value	adj.P.Val	B	Uniprot
JCHAIN	-4.67883	6.58041	-16.3922	7.76323e-15	2.97118e-13	23.9588	NA
MS4A1	-4.48695	4.812	-6.15331	2.01087e-06	3.88829e-06	4.51304	P11836
CD79A	-4.39674	5.9576	-12.0382	7.24602e-12	8.93883e-11	17.0471	P11912
RGS13	-4.02053	4.77742	-6.28479	1.4496e-06	2.9087e-06	4.80447	O14921
DTX1	-3.97267	4.84672	-10.2761	1.9621e-10	1.43373e-09	13.8111	Q86Y01
CLU	-3.75246	7.27883	-8.75912	4.53922e-09	2.06949e-08	10.4187	P10909
POU2AF1	-3.75068	5.18482	-8.35684	1.0979e-08	4.3759e-08	9.65372	Q16633
CXCL13	-3.70538	6.22405	-10.1492	2.52357e-10	1.77591e-09	13.3502	O43927
CD22	-3.59228	5.58585	-7.25769	1.36803e-07	3.76466e-07	6.98618	P20273
CR2	-3.58064	5.22343	-4.56214	0.000117309	0.00016582	0.254183	P20023
CD19	-3.57778	4.35001	-6.43133	1.00872e-06	2.11898e-06	5.19236	P15391
TSPY1	-3.47103	3.81745	-14.088	2.35524e-13	5.0388e-12	20.6319	Q01534
IGHG4	-3.47018	10.2172	-8.30641	1.22832e-08	4.81152e-08	9.60938	P01861
PAX5	-3.44241	4.96828	-7.14503	1.78748e-07	4.74619e-07	6.82283	Q02548
NIBAN3	-3.41935	4.44453	-8.34748	1.121e-08	4.44992e-08	9.7186	NA
FDCSP	-3.4083	6.2853	-8.44894	8.9521e-09	3.69091e-08	9.68382	Q8NFU4
BLNK	-3.38678	4.49104	-8.1552	1.72325e-08	6.43623e-08	9.27335	Q8WV28
FCER2	-3.38454	4.98298	-7.92295	2.91579e-08	9.99602e-08	8.6502	P06734
IGHG1	-3.34445	9.98042	-7.09381	2.01969e-07	5.25739e-07	6.75778	P01857
MZB1	-3.2864	5.06411	-10.2002	2.28022e-10	1.62859e-09	13.5593	Q8WU39
FCRL1	-3.2502	4.47266	-6.70308	5.18204e-07	1.18319e-06	5.81822	Q96LA6
IL7R	-3.24993	4.99033	-10.0374	3.15492e-10	2.15446e-09	13.2356	P16871
SORL1	-3.24568	4.97035	-10.8878	5.99522e-11	5.24954e-10	14.9255	Q92673
TCF7	-3.1914	5.03116	-19.1468	2.14728e-16	1.6455e-14	27.5837	P36402
TRBC1	-3.17251	7.06244	-17.8992	1.02782e-15	5.87054e-14	25.976	NA
IGHG2	-3.14215	9.52154	-7.49988	7.74091e-08	2.30622e-07	7.69952	P01859
ETS1	-3.12125	5.9735	-33.2955	3.83715e-22	6.51513e-19	40.6491	P14921
CPNE5	-3.11987	5.32343	-13.0826	1.2019e-12	1.99006e-11	18.8286	Q9HCH3
FCMR	-3.10735	5.70113	-21.8151	9.99185e-18	1.40314e-15	30.6349	NA
USP17L17	-3.09936	5.90991	-19.8226	9.53989e-17	8.4846e-15	28.3632	D6RBQ6
BLK	-3.08768	4.61076	-8.07775	2.05196e-08	7.45902e-08	9.04976	P51451
IGHG3	-3.07691	9.60254	-7.3047	1.22414e-07	3.42367e-07	7.23906
FOXD4L5	-3.04187	5.45617	-19.4794	1.43593e-16	1.21904e-14	27.9645	Q5VV16
BACH2	-3.04182	4.37199	-7.50152	7.71119e-08	2.29889e-07	7.7478	Q9BYV9
ELL3	-3.02373	4.54237	-4.49618	0.000139125	0.00019499	0.169834	Q9HB65
VPREB3	-2.98298	4.53673	-4.07304	0.000414251	0.000551459	-0.911388	Q9UKI3
USP17L3	-2.97964	6.86349	-24.7282	5.05722e-19	1.52345e-16	33.61	Q0WX57
MEF2C	-2.97646	4.57348	-9.32879	1.34779e-09	7.39504e-09	11.8126	Q06413
AICDA	-2.96222	4.16281	-4.18075	0.000314037	0.000423149	-0.563	Q9GZX7
KDM5D	-2.94907	5.05171	-43.3319	6.11445e-25	5.70998e-21	46.4051	Q9BY66
RHOH	-2.92471	5.21854	-15.138	4.72015e-14	1.33573e-12	22.1205	Q15669
FCRL5	-2.92435	4.6039	-12.2026	5.4201e-12	6.99593e-11	17.4028	Q96RD9
USP17L11	-2.90373	6.9647	-23.2156	2.28116e-18	4.56904e-16	32.111	C9JVI0
PLAC8	-2.87654	4.72699	-13.0116	1.35325e-12	2.16579e-11	18.7865	Q9NZF1
FCRL3	-2.87323	4.91878	-22.3789	5.45764e-18	9.02055e-16	31.2346	Q96P31
XRCC2	-2.85435	6.67603	-25.7317	1.94975e-19	8.22591e-17	34.5575	O43543
CXCR5	-2.8518	4.569	-11.7825	1.14448e-11	1.29626e-10	16.6437	P32302
CHD3	-2.84972	5.34082	-24.5001	6.3121e-19	1.78623e-16	33.3876	Q12873
RALGPS2	-2.846	4.41317	-6.79459	4.14894e-07	9.7779e-07	6.01916	Q86X27
USP17L15	-2.8373	6.66062	-22.8706	3.2572e-18	5.73913e-16	31.754	C9J2P7
BCL11A	-2.83542	4.84175	-6.05747	2.55551e-06	4.8187e-06	4.08038	Q9H165
TRAC	-2.76981	6.31752	-19.5856	1.26439e-16	1.09838e-14	28.0693	NA
ABLIM1	-2.75598	4.28036	-21.5562	1.32534e-17	1.7432e-15	30.3096	O14639
ULBP1	-2.74964	4.87735	-22.6079	4.28579e-18	7.48091e-16	31.4739	Q9BZM6
MSI2	-2.74123	5.03595	-25.8585	1.73281e-19	8.0262e-17	34.6467	Q96DH6
IL4R	-2.70291	5.29719	-10.3238	1.78591e-10	1.32153e-09	13.6861	P24394
P2RX5	-2.69261	5.36602	-6.47096	9.14852e-07	1.94476e-06	4.96809	Q93086
IKZF3	-2.68641	5.69913	-19.9914	7.81942e-17	7.22987e-15	28.553	Q9UKT9
IGKC	-2.679	10.3779	-5.26292	1.92256e-05	3.01189e-05	2.18424	P01834
STAP1	-2.67031	3.99917	-5.91175	3.68553e-06	6.69078e-06	3.88742	Q9ULZ2
NUGGC	-2.6644	4.70278	-4.33697	0.000209918	0.00028805	-0.326106	Q68CJ6
IRF4	-2.65312	4.70759	-14.1989	1.9785e-13	4.34735e-12	20.7196	Q15306
TUT4	-2.6499	4.61741	-23.175	2.3781e-18	4.62664e-16	32.0355	NA
BCL7A	-2.64621	4.47621	-5.78927	5.02127e-06	8.83258e-06	3.46899	Q4VC05
LEF1	-2.6446	4.74345	-8.77499	4.3857e-09	2.00813e-08	10.5408	Q9UJU2
ZFP36L2	-2.63544	5.80719	-19.2285	1.94401e-16	1.52522e-14	27.6272	P47974
GOLGA6L6	-2.6269	5.515	-23.591	1.55666e-18	3.42044e-16	32.4905	A8MZA4
GLCCI1	-2.61669	5.11168	-29.7429	5.93506e-21	5.54245e-18	37.9584	Q86VQ1
CD24	-2.60795	4.43648	-10.4184	1.48326e-10	1.12981e-09	14.0492	NA
CD79B	-2.60692	5.85734	-14.5262	1.19077e-13	2.85175e-12	21.0996	P40259
SLAMF6	-2.60106	4.85676	-25.7138	1.98265e-19	8.22591e-17	34.5014	Q96DU3
ABI3BP	-2.59931	4.59714	-9.41665	1.12183e-09	6.31094e-09	11.9566	Q7Z7G0
OR5H15	-2.59681	4.38084	-13.4357	6.70859e-13	1.21529e-11	19.5265	A6NDH6
C4orf46	-2.59379	8.2614	-23.1134	2.53376e-18	4.73231e-16	31.9933	NA
LCK	-2.58342	5.42686	-35.9654	5.85515e-23	1.56224e-19	42.4664	P06239
PIK3C2B	-2.58227	4.6349	-7.83863	3.53555e-08	1.17644e-07	8.43673	O00750
ALOX5AP	-2.57889	4.45534	-10.7851	7.29255e-11	6.17981e-10	14.7636	P20292
KLF2	-2.57298	5.39855	-14.0475	2.51051e-13	5.33434e-12	20.3633	Q9Y5W3
OR5L1	-2.56704	5.19598	-12.6427	2.5272e-12	3.702e-11	18.0338	Q8NGL2
TMEM131L	-2.56637	5.89781	-11.1264	3.82061e-11	3.64255e-10	15.1976	NA
SPDYE16	-2.55866	6.55717	-23.812	1.24637e-18	2.86021e-16	32.7127	NA
SKAP1	-2.55797	4.31114	-17.325	2.18175e-15	1.09245e-13	25.2801	Q86WV1
PTK2B	-2.54092	6.02708	-20.8137	3.03117e-17	3.33018e-15	29.5012	Q14289
GAGE10	-2.53984	5.49059	-19.7632	1.02353e-16	9.0172e-15	28.2808	A6NGK3
PARP15	-2.53871	4.56483	-20.7191	3.37453e-17	3.5608e-15	29.423	Q460N3
FCF1	-2.53554	8.79518	-23.8388	1.21331e-18	2.83262e-16	32.6991	Q9Y324
NCF1	-2.53471	6.57506	-10.6857	8.82695e-11	7.22124e-10	14.3681	P14598
RASGRP3	-2.52927	5.22725	-10.7587	7.67069e-11	6.43023e-10	14.5423	Q8IV61
USP17L12	-2.5283	7.29789	-21.1033	2.18841e-17	2.62006e-15	29.8532	C9JPN9
ISG20	-2.52767	6.15083	-16.9817	3.4568e-15	1.5372e-13	24.7038	Q96AZ6
TAGAP	-2.51953	5.07053	-20.7221	3.36298e-17	3.5608e-15	29.4236	Q8N103
IGHM	-2.5178	7.06895	-8.42186	9.5047e-09	3.88615e-08	9.62751
BIRC3	-2.51046	6.0469	-21.3849	1.60035e-17	2.04181e-15	30.145	Q13489
BCL9L	-2.50875	4.69766	-13.4725	6.31696e-13	1.14992e-11	19.5313	Q86UU0
FAM90A1	-2.50844	5.29902	-16.5494	6.24136e-15	2.45928e-13	24.1296	Q86YD7
TTN	-2.50216	4.04503	-17.5487	1.62325e-15	8.66215e-14	25.5728	Q8WZ42
CDK6	-2.49	4.61892	-11.0306	4.57487e-11	4.23623e-10	15.1947	Q00534
MME	-2.48795	4.15775	-6.57959	7.00647e-07	1.537e-06	5.51966	P08473
SERPINA9	-2.48018	4.23007	-4.73384	7.52447e-05	0.000108588	0.805285	Q86WD7
TNFSF8	-2.4747	4.41788	-14.6665	9.60454e-14	2.3886e-12	21.4777	P32971
CD180	-2.46124	4.93239	-8.19692	1.56907e-08	5.94674e-08	9.16802	Q99467
KLF12	-2.4596	4.33091	-22.0627	7.64818e-18	1.17086e-15	30.8651	Q9Y4X4
TNFRSF17	-2.45928	4.0731	-12.5221	3.10876e-12	4.39533e-11	18.0109	Q02223
CCR7	-2.45603	4.60868	-10.008	3.34689e-10	2.26403e-09	13.1691	P32248
SEMA7A	-2.45262	4.84105	-8.75233	4.60655e-09	2.0959e-08	10.4407	O75326
SYNE1	-2.45124	4.31106	-20.0049	7.69745e-17	7.1525e-15	28.5966	Q8NF91
DOCK9	-2.44805	4.56865	-15.4074	3.17107e-14	9.55259e-13	22.5757	Q9BZ29
TENT5C	-2.44032	4.87436	-8.7261	4.87654e-09	2.20371e-08	10.3743	NA
SEMA4D	-2.4375	5.81509	-37.9291	1.59758e-23	5.96761e-20	43.7625	Q92854
CCND2	-2.4319	6.01655	-10.6993	8.59905e-11	7.0782e-10	14.3593	P30279
RPS4Y1	-2.43058	6.35214	-29.1511	9.65123e-21	8.19346e-18	37.5373	P22090
CCL21	-2.42937	8.03844	-6.25846	1.54754e-06	3.08303e-06	4.53971	O00585
S1PR2	-2.42616	4.78972	-6.49397	8.64492e-07	1.85056e-06	5.12822	O95136
MCTP2	-2.42447	4.27766	-9.12101	2.08851e-09	1.06822e-08	11.3831	Q6DN12
SSBP2	-2.42276	4.14193	-10.0865	2.85995e-10	1.96848e-09	13.4263	P81877
CD69	-2.41729	4.70663	-18.9781	2.63964e-16	1.93336e-14	27.3751	Q07108
KRT18	-2.4172	5.5358	-18.8587	3.05802e-16	2.17166e-14	27.1653	P05783
SYNE2	-2.4119	4.70807	-12.1027	6.46401e-12	8.16835e-11	17.1604	Q8WXH0
GIMAP7	-2.41122	5.42651	-10.7302	8.10188e-11	6.74627e-10	14.4429	Q8NHV1
SWAP70	-2.41092	5.52183	-7.1854	1.62384e-07	4.36317e-07	6.67087	Q9UH65
ZNF776	-2.40668	6.29162	-24.1281	9.0974e-19	2.32848e-16	33.0252	Q68DI1
FOXO1	-2.40484	4.81663	-20.6394	3.69535e-17	3.7922e-15	29.3362	Q12778
FCRL2	-2.40343	3.76679	-7.20313	1.5569e-07	4.20084e-07	7.12009	Q96LA5
PRAMEF6	-2.3954	5.34746	-17.406	1.95946e-15	1.00112e-13	25.2922	Q5VXH4
GAGE1	-2.38767	5.40622	-16.884	3.94648e-15	1.69056e-13	24.576	Q13065
ID3	-2.38679	4.70683	-15.4955	2.78745e-14	8.63371e-13	22.6829	Q02535
NXF2	-2.38347	4.89738	-17.276	2.32879e-15	1.15066e-13	25.1661	Q9GZY0
CLIC4	-2.37862	4.99012	-10.5006	1.26316e-10	9.83409e-10	14.0618	Q9Y696
UCHL1	-2.37757	4.07693	-6.55002	7.53305e-07	1.63865e-06	5.45793	P09936
SOCS1	-2.37649	4.60241	-13.9624	2.87253e-13	5.92821e-12	20.3395	O15524
COBLL1	-2.37529	4.18024	-9.7343	5.82584e-10	3.60773e-09	12.694	Q53SF7
INPP4B	-2.37342	4.46389	-10.3757	1.61266e-10	1.21447e-09	13.9404	O15327
HOXB3	-2.37102	5.79193	-23.1974	2.32403e-18	4.56904e-16	32.0823	P14651
MAL	-2.36838	4.57586	-8.12684	1.83686e-08	6.79212e-08	9.09488	P21145
LRIG1	-2.36809	4.58579	-16.3712	7.99339e-15	3.04679e-13	23.9578	Q96JA1
PRR20A	-2.36769	4.59958	-13.1038	1.16002e-12	1.93444e-11	18.924	P86496
IKBKE	-2.35948	4.54857	-24.807	4.68645e-19	1.49489e-16	33.6273	Q14164
CTAGE9	-2.35848	5.10186	-18.7448	3.52118e-16	2.4448e-14	27.0506	A4FU28
EIF1AY	-2.35821	4.41785	-12.1941	5.50197e-12	7.09181e-11	17.3777	O14602
ALOX5	-2.34291	4.7244	-5.42908	1.25577e-05	2.03506e-05	2.43439	P09917
KLRC2	-2.33493	5.30482	-20.8603	2.87573e-17	3.19702e-15	29.5638	P26717
CLEC17A	-2.33334	4.87562	-9.91616	4.02664e-10	2.6565e-09	12.8985	Q6ZS10
CXCL14	-2.32992	5.04035	-7.99613	2.4686e-08	8.69692e-08	8.66109	O95715
ZNF587	-2.3261	7.89826	-21.0315	2.37154e-17	2.76833e-15	29.7784	Q96SQ5
GRAPL	-2.32588	5.23065	-23.4039	1.88191e-18	3.90537e-16	32.3012	Q8TC17
CCR4	-2.3256	4.21477	-10.1175	2.68807e-10	1.87197e-09	13.4708	P51679
DDX3Y	-2.32553	4.80326	-25.826	1.78596e-19	8.0262e-17	34.616	O15523
MAGED1	-2.32531	4.61681	-20.225	5.95338e-17	5.76121e-15	28.8626	Q9Y5V3
OSBPL10	-2.32457	4.47907	-11.3921	2.33139e-11	2.38987e-10	15.8979	Q9BXB5
TRIM64B	-2.32452	4.2949	-14.2519	1.82129e-13	4.06407e-12	20.8416	A6NI03
GOLGA6A	-2.32237	5.31651	-17.4875	1.75951e-15	9.20516e-14	25.3995	Q9NYA3
MYO5B	-2.31734	4.54158	-14.6478	9.88248e-14	2.4447e-12	21.4245	Q9ULV0
RASGRP1	-2.31646	4.02675	-25.6906	2.02598e-19	8.22591e-17	34.2984	O95267
TP53	-2.31484	4.46238	-12.968	1.45602e-12	2.30849e-11	18.7163	P04637
ALPK2	-2.31381	3.90358	-6.58041	6.99228e-07	1.53442e-06	5.57168	Q86TB3
CXXC5	-2.31134	4.71905	-13.2398	9.25665e-13	1.60675e-11	19.1252	Q7LFL8
TESPA1	-2.30809	4.02993	-18.5766	4.34252e-16	2.88631e-14	26.8759	A2RU30
SPTBN1	-2.30659	5.33074	-23.4974	1.71146e-18	3.59156e-16	32.3946	Q01082
MTA3	-2.30438	4.74021	-13.0796	1.20781e-12	1.9956e-11	18.8512	Q9BTC8
GPR174	-2.29476	4.65013	-16.0444	1.26556e-14	4.4767e-13	23.4845	Q9BXC1
NLRC3	-2.28584	3.87253	-16.0939	1.17992e-14	4.25432e-13	23.6047	Q7RTR2
HES7	-2.28501	5.19771	-17.8677	1.07063e-15	6.05942e-14	25.9121	Q9BYE0
CTBP2	-2.27754	5.16062	-14.8118	7.7008e-14	2.00317e-12	21.5745	P56545
SLFN5	-2.27725	5.11633	-13.1815	1.01959e-12	1.73749e-11	18.9456	Q08AF3
CD8A	-2.27581	4.36696	-13.2151	9.64327e-13	1.66304e-11	19.1472	P01732
CDK5R1	-2.27174	4.18423	-16.4664	7.00148e-15	2.71148e-13	24.1182	Q15078
OR4F21	-2.27106	5.04981	-18.1568	7.38244e-16	4.4478e-14	26.3041	O95013
SH3BGRL	-2.26779	5.43103	-23.205	2.30608e-18	4.56904e-16	32.093	O75368
TARP	-2.26022	4.29332	-3.91258	0.000624867	0.000818303	-1.32114	NA
BANK1	-2.26014	4.76137	-9.98171	3.52834e-10	2.36706e-09	13.0544	Q8NDB2
TNIK	-2.25836	4.78743	-12.0126	7.58269e-12	9.27452e-11	16.9643	Q9UKE5
KRTAP9-2	-2.25797	5.17835	-17.2705	2.34594e-15	1.15303e-13	25.118	Q9BYQ4
MBNL3	-2.25536	4.39348	-11.2124	3.25309e-11	3.18105e-10	15.5728	Q9NUK0
CD3G	-2.25435	4.74073	-13.3082	8.26981e-13	1.46264e-11	19.2298	P09693
GIMAP4	-2.25371	5.25326	-9.93402	3.88406e-10	2.577e-09	12.8466	Q9NUV9
RBMY1J	-2.25246	3.76286	-14.0087	2.66913e-13	5.60757e-12	20.5012	Q15415
DENND2D	-2.25063	6.19968	-22.0858	7.461e-18	1.16124e-15	30.9101	Q9H6A0
KLHL14	-2.24842	4.10736	-7.273	1.31936e-07	3.64737e-07	7.20759	Q9P2G3
OR11H1	-2.24459	3.57157	-9.52798	8.90325e-10	5.18186e-09	12.3726	Q8NG94
AMY1A	-2.24221	5.2751	-16.5442	6.28673e-15	2.47194e-13	24.1042	P04745
ZNF705A	-2.2352	4.76185	-14.0581	2.46882e-13	5.25772e-12	20.4534	Q6ZN79
PAG1	-2.23295	5.31853	-9.77953	5.31244e-10	3.33963e-09	12.5147	Q9NWQ8
ZNF616	-2.23254	4.11798	-15.2675	3.89591e-14	1.13163e-12	22.4053	Q08AN1
BCL11B	-2.2319	4.48213	-11.5366	1.78801e-11	1.91155e-10	16.1616	Q9C0K0
ANKRD30BL	-2.23017	4.71075	-13.1606	1.05554e-12	1.78751e-11	18.9863	A7E2S9
BAGE5	-2.22616	5.32524	-16.1435	1.10014e-14	3.99752e-13	23.5295	Q86Y27
ADH1B	-2.22499	4.27396	-3.73082	0.000992552	0.00127619	-1.76566	P00325
SSX3	-2.22441	4.58247	-12.8726	1.70961e-12	2.64544e-11	18.5226	Q99909
SYTL1	-2.22279	4.79699	-22.2343	6.36525e-18	1.03377e-15	31.0885	Q8IYJ3
GPR183	-2.22262	4.59821	-10.2353	2.12684e-10	1.54025e-09	13.6123	P32249
NUTM2G	-2.22196	6.21287	-26.3027	1.15104e-19	5.65735e-17	35.0878	Q5VZR2
SLAMF1	-2.22122	5.08141	-28.9765	1.11602e-20	9.06258e-18	37.3729	Q13291
ANKRD33B	-2.21999	4.48739	-10.4553	1.38008e-10	1.06335e-09	14.0794	A6NCL7
OR4C46	-2.21724	4.71612	-15.5609	2.53416e-14	8.06311e-13	22.7676	A6NHA9
OR8G1	-2.21616	4.49908	-13.3771	7.38336e-13	1.31961e-11	19.3905	NA
LYSMD2	-2.21515	4.41371	-17.4408	1.87131e-15	9.73187e-14	25.4258	Q8IV50
KRTAP5-8	-2.2151	5.62273	-18.3513	5.76635e-16	3.61403e-14	26.5071	O75690
ZHX2	-2.21074	4.80598	-15.2088	4.24939e-14	1.22289e-12	22.2292	Q9Y6X8
PRY	-2.20847	3.9171	-12.3457	4.22017e-12	5.66737e-11	17.7173	O14603
CD3E	-2.20708	5.65728	-12.6853	2.34982e-12	3.49146e-11	18.0275	P07766
DGKA	-2.20521	4.96493	-17.0761	3.04377e-15	1.38317e-13	24.8772	P23743
PIK3IP1	-2.20175	5.49123	-17.7294	1.28129e-15	7.06403e-14	25.7014	Q96FE7
CXADR	-2.20173	4.65959	-14.468	1.30237e-13	3.07139e-12	21.1185	P78310
CD5	-2.1965	4.97474	-12.7598	2.06951e-12	3.13352e-11	18.2403	P06127
GOLGA8F	-2.18996	4.4818	-15.036	5.49596e-14	1.49415e-12	22.0201	Q08AF8
C3	-2.18923	6.55608	-15.6002	2.39367e-14	7.72134e-13	22.7417	P01024
C7	-2.18859	5.70856	-5.84172	4.39765e-06	7.83282e-06	3.28356	P10643
CD6	-2.18851	4.6638	-13.2412	9.23585e-13	1.60482e-11	19.1288	P30203
DENND3	-2.18232	4.52841	-9.27645	1.50421e-09	8.09397e-09	11.6352	A2RUS2
SPOCK2	-2.18228	5.69343	-17.2074	2.55214e-15	1.21909e-13	24.9921	Q92563
HSD3B2	-2.1768	4.66191	-13.9446	2.95474e-13	6.07103e-12	20.2839	P26439
SPDYE11	-2.17631	4.73342	-15.2839	3.80297e-14	1.10981e-12	22.352	NA
FOXD4L1	-2.17369	5.10058	-16.8048	4.39554e-15	1.83659e-13	24.4837	Q9NU39
ITM2C	-2.17121	5.1411	-7.31838	1.18526e-07	3.32905e-07	7.02049	Q9NQX7
ZAP70	-2.17119	4.39113	-13.7505	4.02824e-13	7.96987e-12	20.0209	P43403
PIM2	-2.1667	6.03681	-15.3035	3.69463e-14	1.08498e-12	22.2699	Q9P1W9
SPDYE5	-2.15972	5.37893	-16.4915	6.76273e-15	2.64242e-13	24.0156	NA
UBE2Q2L	-2.15893	4.30534	-12.9946	1.39248e-12	2.22285e-11	18.7813	NA
PKNOX2	-2.15626	5.28375	-19.2499	1.89415e-16	1.49517e-14	27.652	Q96KN3
FCAMR	-2.15614	3.80018	-4.54843	0.000121542	0.000171596	0.429002	Q8WWV6
ANKRD30A	-2.15555	3.7857	-12.5306	3.06349e-12	4.35188e-11	18.0542	Q9BXX3
KCNE1	-2.15359	4.89944	-17.2283	2.48181e-15	1.19159e-13	25.0879	P15382
KIR3DL1	-2.1534	6.30963	-23.0589	2.68011e-18	4.95608e-16	31.9402	P43629
OR2T29	-2.15108	4.21585	-11.8459	1.0211e-11	1.18011e-10	16.7798	Q8NH02
OR4F17	-2.15078	4.3211	-12.8967	1.64156e-12	2.56349e-11	18.6109	Q8NGA8
PGGHG	-2.15063	4.37348	-12.5289	3.07244e-12	4.36049e-11	17.9669	NA
CD3D	-2.14822	5.40802	-14.6379	1.00334e-13	2.47467e-12	21.2624	P04234
PTK6	-2.1457	5.49005	-18.707	3.69056e-16	2.53414e-14	26.9637	Q13882
SATB1	-2.14498	4.60098	-12.6586	2.45922e-12	3.6309e-11	18.144	Q01826
KLRG1	-2.14088	3.91353	-12.5925	2.75429e-12	3.97235e-11	18.147	Q96E93
CD7	-2.13702	4.64221	-9.16736	1.89317e-09	9.83282e-09	11.3643	P09564
DHRS9	-2.13694	3.77104	-10.9296	5.53731e-11	4.92009e-10	15.1423	Q9BPW9
SERPINE2	-2.13359	4.85963	-5.09333	2.97404e-05	4.52183e-05	1.50191	P07093
IGSF21	-2.13296	4.84051	-11.9552	8.39732e-12	1.00601e-10	16.8354	Q96ID5
OTOP1	-2.12751	4.36435	-12.9977	1.38509e-12	2.21294e-11	18.7741	Q7RTM1
BCL2	-2.1258	5.55071	-15.1739	4.47504e-14	1.27799e-12	22.0745	P10415
LPAR1	-2.12157	4.47718	-12.4542	3.49534e-12	4.81434e-11	17.8144	Q92633
LAD1	-2.12141	4.603	-14.1348	2.18794e-13	4.74613e-12	20.5961	O00515
VNN2	-2.11824	4.12857	-5.4823	1.09602e-05	1.79769e-05	2.73895	O95498
TC2N	-2.11553	4.10097	-11.7365	1.24346e-11	1.39436e-10	16.5987	Q8N9U0
ST14	-2.11515	4.70162	-9.91806	4.01126e-10	2.64729e-09	12.9226	Q9Y5Y6
FMNL3	-2.11166	4.55659	-14.468	1.30243e-13	3.07139e-12	21.1302	Q8IVF7
MBNL2	-2.10888	4.58587	-11.9413	8.60915e-12	1.02612e-10	16.8696	Q5VZF2
CDC42EP4	-2.108	4.80241	-7.58009	6.42111e-08	1.96087e-07	7.72219	Q9H3Q1
ZNF845	-2.10712	6.05173	-21.2586	1.84061e-17	2.27663e-15	29.9935	Q96IR2
IL36RN	-2.10568	4.52371	-15.0315	5.53355e-14	1.50218e-12	22.0034	Q9UBH0
ITK	-2.10429	4.63775	-11.0583	4.34231e-11	4.05101e-10	15.208	Q08881
GAL3ST4	-2.10289	4.79575	-16.3617	8.10039e-15	3.06878e-13	23.901	Q96RP7
POTEG	-2.10206	3.9841	-12.4817	3.3332e-12	4.64157e-11	17.9454	Q6S5H5
SPATA13	-2.10083	4.65645	-14.1419	2.16354e-13	4.70413e-12	20.5974	Q96N96
IKZF2	-2.09961	4.95414	-10.0303	3.20055e-10	2.17845e-09	13.09	Q9UKS7
STX1B	-2.0992	5.73331	-21.7555	1.06605e-17	1.47486e-15	30.5424	P61266
PLA2G3	-2.09826	4.3135	-14.7292	8.72981e-14	2.21319e-12	21.5733	Q9NZ20
SPDYE2	-2.09668	4.96358	-15.7822	1.84018e-14	6.1483e-13	23.0444	Q495Y8
C1R	-2.09569	5.35902	-9.05147	2.42127e-09	1.21434e-08	10.9428	NA
CALML3	-2.0941	5.14838	-22.8849	3.20908e-18	5.70819e-16	31.7658	P27482
DRD5	-2.09402	5.01443	-15.7053	2.05574e-14	6.80764e-13	22.9215	P21918
RNF213	-2.09187	6.28383	-16.9487	3.6146e-15	1.58103e-13	24.6466	Q63HN8
SLC44A2	-2.09167	5.52519	-23.8045	1.25575e-18	2.86021e-16	32.6977	Q8IWA5
SP7	-2.0877	5.39754	-19.428	1.52747e-16	1.27359e-14	27.8586	Q8TDD2
GPR4	-2.08768	4.87763	-19.002	2.5631e-16	1.89213e-14	27.3796	P46093
RASAL3	-2.08578	5.7889	-28.3106	1.95689e-20	1.35366e-17	36.8511	Q86YV0
CD96	-2.08538	4.25183	-9.24722	1.5996e-09	8.5408e-09	11.6404	P40200
ELOA2	-2.08296	5.51869	-18.1937	7.0434e-16	4.285e-14	26.3014	NA
TP53INP1	-2.08247	4.98436	-17.3159	2.2084e-15	1.10007e-13	25.1911	Q96A56
KRTAP4-7	-2.08049	5.05055	-17.539	1.644e-15	8.74784e-14	25.4811	Q9BYR0
CLSTN3	-2.07939	4.03808	-15.3686	3.35673e-14	1.0031e-12	22.5578	Q9BQT9
SIT1	-2.07323	4.43903	-18.7473	3.51043e-16	2.4448e-14	27.0955	Q9Y3P8
TXNIP	-2.07025	7.51	-11.7873	1.13455e-11	1.28737e-10	16.5297	Q9H3M7
SPDYE3	-2.07021	5.09425	-14.9071	6.66955e-14	1.77446e-12	21.7102	A6NKU9
TRAF3IP2	-2.0702	5.09887	-24.4318	6.74752e-19	1.88095e-16	33.325	O43734
SPIB	-2.0672	5.56585	-7.87673	3.24032e-08	1.09399e-07	8.2709	Q01892
SGPP2	-2.06674	4.48222	-12.5332	3.05016e-12	4.34206e-11	17.9436	Q8IWX5
CCDC141	-2.0651	4.19051	-20.2181	6.00167e-17	5.778e-15	28.8393	Q6ZP82
POTED	-2.06439	3.51003	-11.0525	4.38979e-11	4.08715e-10	15.4128	Q86YR6
GRIN2C	-2.06287	4.3972	-17.0422	3.18555e-15	1.44124e-13	24.8914	Q14957
OR2M5	-2.06226	4.39984	-12.8938	1.6497e-12	2.57405e-11	18.5867	A3KFT3
MUC17	-2.06151	4.53315	-16.1913	1.02847e-14	3.78125e-13	23.6984	Q685J3
TRIM49D2	-2.0615	3.96858	-11.0141	4.7189e-11	4.33521e-10	15.2717	NA
PCED1B	-2.05897	5.05982	-18.6135	4.14691e-16	2.78508e-14	26.8745	Q96HM7
TUBB8	-2.05892	3.65572	-9.77817	5.32716e-10	3.34776e-09	12.8775	Q3ZCM7
EVX1	-2.05487	5.226	-19.8678	9.04417e-17	8.16028e-15	28.3988	P49640
TXNDC5	-2.05443	7.24865	-8.23611	1.43715e-08	5.5071e-08	9.21619	Q8NBS9
GZMK	-2.0525	5.19581	-9.88259	4.30947e-10	2.80544e-09	12.7292	P49863
NUTM2A	-2.05245	4.07195	-13.0708	1.22572e-12	2.01521e-11	18.9415	Q8IVF1
ELOA3P	-2.05101	5.58901	-14.7051	9.05589e-14	2.27334e-12	21.3459	NA
KRTAP5-1	-2.04667	4.93917	-15.491	2.80608e-14	8.67701e-13	22.6161	Q6L8H4
PRMT8	-2.04143	8.33613	-16.9269	3.72331e-15	1.6148e-13	24.717	Q9NR22
PRKCH	-2.03921	5.28546	-18.4394	5.15892e-16	3.33402e-14	26.6311	P24723
SSBP3	-2.03469	5.43	-23.6043	1.53585e-18	3.41488e-16	32.4964	Q9BWW4
UGT2A3	-2.03265	3.72077	-8.93289	3.12001e-09	1.50614e-08	11.0804	Q6UWM9
YAP1	-2.03232	4.54606	-12.8279	1.84385e-12	2.82276e-11	18.4395	P46937
USP9Y	-2.0288	4.19428	-21.72	1.10803e-17	1.52167e-15	30.4979	O00507
OR4F4	-2.02832	4.86247	-16.6166	5.68899e-15	2.28501e-13	24.2462	Q96R69
NPNT	-2.02764	4.40952	-10.6921	8.71854e-11	7.14821e-10	14.5504	Q6UXI9
GRAP	-2.02643	4.88129	-11.5155	1.85841e-11	1.97437e-10	16.0053	Q13588
LIFR	-2.02622	4.43235	-6.59755	6.70491e-07	1.47918e-06	5.45705	P42702
ARID5A	-2.02536	4.79935	-21.8479	9.64287e-18	1.36439e-15	30.6743	Q03989
IFITM1	-2.02452	6.3125	-9.02361	2.56947e-09	1.27565e-08	10.8753	P13164
UBTFL1	-2.02394	4.09411	-11.2051	3.29812e-11	3.21834e-10	15.611	NA
THEMIS	-2.0232	4.01404	-13.5794	5.30923e-13	9.96588e-12	19.7905	Q8N1K5
EVC	-2.02316	4.01202	-11.7409	1.2336e-11	1.38544e-10	16.6199	P57679
GPX7	-2.02167	4.05728	-18.4661	4.98883e-16	3.23529e-14	26.7425	Q96SL4
TRAF3IP3	-2.02116	5.98282	-19.3484	1.68132e-16	1.36531e-14	27.7504	Q9Y228
ARHGEF35	-2.01979	5.03546	-16.6283	5.59853e-15	2.25353e-13	24.236	A5YM69
RRAS2	-2.01858	4.72947	-14.4889	1.26103e-13	2.98508e-12	21.1242	P62070
LCE1D	-2.01622	4.74344	-13.634	4.86013e-13	9.29095e-12	19.7499	Q5T752
UGT2B15	-2.01477	3.98735	-10.6036	1.03424e-10	8.25844e-10	14.4735	P54855
SLFN11	-2.01473	4.28907	-16.7068	5.02594e-15	2.06537e-13	24.4414	Q7Z7L1
FAM153B	-2.01465	4.91956	-15.3748	3.32661e-14	9.97289e-13	22.4415	P0C7A2
C4B	-2.01271	5.70561	-8.20846	1.52898e-08	5.81606e-08	9.02589	P0C0L5
STING1	-2.01204	4.60731	-13.0885	1.19012e-12	1.97406e-11	18.8716	NA
OR7E24	-2.01183	4.64145	-13.733	4.14304e-13	8.14335e-12	19.9342	Q6IFN5
UTRN	-2.01154	5.18838	-16.9859	3.43723e-15	1.53215e-13	24.7119	P46939
OLFML3	-2.01097	5.35397	-17.5065	1.71595e-15	9.0466e-14	25.402	Q9NRN5
RIPOR2	-2.00965	5.15987	-17.3316	2.16262e-15	1.08578e-13	25.186	NA
DEFA1B	-2.00902	4.52414	-12.8651	1.73145e-12	2.66852e-11	18.5076	P59665
GIMAP2	-2.00797	5.08505	-10.9658	5.17018e-11	4.66716e-10	14.9122	Q9UG22
CD27	-2.00476	6.03809	-23.5001	1.70663e-18	3.59156e-16	32.3877	P26842
CCL5	-2.00311	5.19939	-12.1559	5.88498e-12	7.51805e-11	17.1155	P13501
SIRPG	-2.00225	5.06721	-12.4994	3.23288e-12	4.52966e-11	17.7504	Q9P1W8
VAMP1	-2.00053	5.85483	-21.3183	1.72271e-17	2.145e-15	30.0549	P23763
PRR32	-1.99441	4.50675	-12.2564	4.93214e-12	6.45986e-11	17.444	NA
CBLC	-1.9936	4.98612	-20.9289	2.66154e-17	3.0127e-15	29.6479	Q9ULV8
PLCG1	-1.99317	5.15057	-18.6597	3.91456e-16	2.65862e-14	26.92	P19174
FAM86B1	-1.99106	4.41982	-12.4395	3.58552e-12	4.92403e-11	17.7922	Q8N7N1
OR4A47	-1.98741	4.12953	-10.9067	5.78313e-11	5.09248e-10	15.0339	Q6IF82
NECAB2	-1.98707	4.56889	-18.3983	5.4336e-16	3.46359e-14	26.6501	Q7Z6G3
ATP2A3	-1.98554	5.77156	-9.28108	1.48966e-09	8.03187e-09	11.4036	Q93084
IFNA14	-1.98435	4.58268	-14.379	1.49447e-13	3.4417e-12	20.9792	P01570
HIVEP1	-1.98415	4.39133	-17.8917	1.03793e-15	5.8922e-14	26.0131	P15822
COCH	-1.98212	4.01185	-4.78695	6.55896e-05	9.52579e-05	0.980978	O43405
DMWD	-1.98133	4.72092	-14.4279	1.38559e-13	3.23888e-12	21.0287	Q09019
PMEL	-1.98091	5.13843	-14.1033	2.29913e-13	4.94141e-12	20.4326	P40967
ADRA2A	-1.97989	4.77536	-11.5322	1.80249e-11	1.92372e-10	16.0585	P08913
SSH2	-1.97954	4.94102	-26.0259	1.48414e-19	7.1075e-17	34.8256	Q76I76
SGCA	-1.97738	5.31363	-17.5049	1.71952e-15	9.0466e-14	25.4012	Q16586
IL6ST	-1.97715	6.45504	-17.2989	2.2589e-15	1.12206e-13	25.131	P40189
SCARA3	-1.97587	4.34485	-8.36016	1.08984e-08	4.34844e-08	9.65745	Q6AZY7
USP18	-1.97464	5.33441	-19.7016	1.10111e-16	9.65512e-15	28.1892	Q9UMW8
CERS4	-1.9745	4.73115	-10.8549	6.38313e-11	5.52958e-10	14.7751	Q9HA82
GJC2	-1.97307	5.39904	-23.5666	1.59559e-18	3.4652e-16	32.4573	Q5T442
OR2A1	-1.97236	4.83672	-16.1481	1.09299e-14	3.97929e-13	23.5843	Q8NGT9
OR5H14	-1.97102	4.06859	-10.1252	2.64717e-10	1.85242e-09	13.5049	A6NHG9
HIP1R	-1.97013	4.06576	-5.99199	3.01182e-06	5.58442e-06	4.04975	O75146
PIANP	-1.96962	4.60793	-15.919	1.51276e-14	5.2129e-13	23.2924	Q8IYJ0
GNB5	-1.96879	4.25922	-17.0843	3.01033e-15	1.37687e-13	24.9555	O14775
CD99	-1.96832	5.88325	-23.1247	2.50435e-18	4.72462e-16	31.9995	P14209
NUCB2	-1.96806	4.32506	-9.45035	1.04585e-09	5.93774e-09	12.0464	P80303
PRR23D2	-1.96712	3.96147	-11.526	1.82295e-11	1.94223e-10	16.2331	NA
SLC5A10	-1.96572	4.58213	-14.8882	6.86147e-14	1.80927e-12	21.7669	A0PJK1
ZNF66	-1.96506	5.06332	-15.0854	5.1048e-14	1.41039e-12	21.9814	Q6ZN08
ENOSF1	-1.96505	4.25017	-15.3553	3.42292e-14	1.01799e-12	22.5194	Q7L5Y1
MOXD1	-1.96432	3.91439	-10.4764	1.32424e-10	1.02456e-09	14.237	Q6UVY6
OR2A14	-1.96409	5.02128	-21.4435	1.50008e-17	1.93221e-15	30.2213	Q96R47
TRIM49B	-1.96309	3.53216	-12.6542	2.47807e-12	3.65007e-11	18.291	A6NDI0
IGLL5	-1.96298	8.63264	-3.66466	0.00117351	0.00149915	-2.02715	P0CG04
RHOBTB2	-1.96168	4.47195	-7.44436	8.81442e-08	2.57874e-07	7.49275	Q9BYZ6
ICA1	-1.96016	4.34939	-15.9028	1.54811e-14	5.31507e-13	23.3059	Q05084
C8orf74	-1.95836	5.18985	-17.7307	1.27919e-15	7.06403e-14	25.7129	NA
PLGLB1	-1.95786	4.17021	-12.4978	3.24175e-12	4.53869e-11	17.943	Q02325
CCDC88C	-1.9576	6.00882	-36.3769	4.43516e-23	1.38059e-19	42.8185	Q9P219
KRT34	-1.9563	4.69844	-14.1174	2.24853e-13	4.84941e-12	20.5389	O76011
PHAX	-1.95415	8.1812	-17.1581	2.72632e-15	1.28584e-13	25.0258	Q9H814
RTP2	-1.95384	4.69608	-15.5766	2.47715e-14	7.92335e-13	22.7773	Q5QGT7
EBF1	-1.9538	4.70166	-8.46441	8.65134e-09	3.59045e-08	9.77932	Q9UH73
CR1	-1.9532	4.35381	-8.96426	2.9171e-09	1.42639e-08	10.9929	P17927
ORM2	-1.95315	6.1231	-21.542	1.34611e-17	1.74592e-15	30.3075	P19652
SSTR4	-1.95235	5.91833	-18.608	4.17531e-16	2.78508e-14	26.8228	P31391
IFNA4	-1.95042	4.65922	-14.9715	6.05335e-14	1.62908e-12	21.8787	P05014
TTC9	-1.94964	4.93289	-13.0181	1.33854e-12	2.14776e-11	18.6709	Q92623
ICAM2	-1.94951	5.34028	-19.0336	2.46575e-16	1.84951e-14	27.3701	P13598
PRAC1	-1.94938	5.6601	-17.1746	2.66675e-15	1.26094e-13	24.9356	Q96KF2
P2RY12	-1.94761	4.27195	-11.0279	4.59846e-11	4.24755e-10	15.2324	Q9H244
LYRM2	-1.94672	8.89047	-15.7321	1.97782e-14	6.56124e-13	23.0505	Q9NU23
HCRT	-1.94479	4.28671	-15.9113	1.52949e-14	5.26083e-13	23.3242	O43612
SIDT1	-1.94462	3.75092	-16.0587	1.24028e-14	4.41233e-13	23.5543	Q9NXL6
DIAPH2	-1.94423	4.46552	-13.0572	1.25391e-12	2.05073e-11	18.8443	O60879
SH2D1A	-1.94231	4.43962	-12.2869	4.67631e-12	6.19114e-11	17.514	O60880
OR2A7	-1.94084	3.78637	-10.843	6.52971e-11	5.62615e-10	14.9739	Q96R45
C1S	-1.94046	6.01134	-11.8028	1.10321e-11	1.25794e-10	16.4273	P09871
TMEM150C	-1.93884	3.91941	-6.06788	2.4897e-06	4.70946e-06	4.28333	B9EJG8
IL2RB	-1.93812	5.63701	-11.1328	3.77513e-11	3.6088e-10	15.1655	P14784
PIP4K2A	-1.93806	6.3376	-14.9915	5.87494e-14	1.58794e-12	21.8027	P48426
CD82	-1.93761	6.03707	-15.5765	2.4775e-14	7.92335e-13	22.6667	P27701
FOXP4	-1.93735	4.44262	-15.3095	3.66179e-14	1.07806e-12	22.4244	Q8IVH2
ZBTB20	-1.93554	3.69632	-9.97034	3.60996e-10	2.41315e-09	13.264	Q9HC78
CD28	-1.93427	4.93637	-11.6424	1.47441e-11	1.61511e-10	16.219	P10747
KLRK1	-1.93319	4.49309	-7.83467	3.56776e-08	1.18568e-07	8.40262	P26718
KRTAP21-1	-1.93186	4.08911	-14.3729	1.50886e-13	3.47057e-12	21.0458	Q3LI58
OR9G4	-1.93132	4.51782	-13.5041	5.99959e-13	1.10398e-11	19.5806	Q8NGQ1
MYH11	-1.92767	4.32852	-11.5412	1.77311e-11	1.89888e-10	16.1851	P35749
PRRX1	-1.92746	4.8768	-10.3706	1.62891e-10	1.22329e-09	13.7796	P54821
CSH2	-1.92693	4.72754	-16.2966	8.87147e-15	3.32716e-13	23.8112	P01243
UNC5A	-1.92609	4.85159	-14.3524	1.55744e-13	3.56912e-12	20.8793	Q6ZN44
PSG5	-1.92485	4.33054	-12.0247	7.42094e-12	9.10052e-11	17.0693	Q15238
TIAM1	-1.92315	4.13444	-14.7546	8.39861e-14	2.14784e-12	21.6292	Q13009
FRG2C	-1.92287	3.85621	-12.5669	2.87827e-12	4.11619e-11	18.1087	A6NGY1
FAM25A	-1.92251	4.67324	-17.2342	2.46222e-15	1.18523e-13	25.1149	B3EWG3
DUSP22	-1.92153	4.74171	-25.3995	2.66265e-19	9.75104e-17	34.2343	Q9NRW4
HCST	-1.92009	5.58959	-14.7513	8.44074e-14	2.14784e-12	21.4096	Q9UBK5
GCNT4	-1.91929	3.78488	-8.24377	1.41272e-08	5.42464e-08	9.54028	Q9P109
LYST	-1.91809	5.28154	-14.5006	1.23848e-13	2.94665e-12	21.0421	Q99698
FOXD4L4	-1.91704	4.07516	-12.2418	5.06021e-12	6.59062e-11	17.5081	Q8WXT5
CYP2A7	-1.91524	4.33313	-11.9596	8.33252e-12	9.98886e-11	16.9503	P20853
CD2	-1.91462	5.98226	-11.9007	9.25536e-12	1.08924e-10	16.6055	P06729
MAPK13	-1.91377	4.30599	-10.698	8.61934e-11	7.08242e-10	14.5837	O15264
ATP8A1	-1.91094	5.16455	-11.8954	9.34442e-12	1.09834e-10	16.639	Q9Y2Q0
CHIC1	-1.91087	4.52894	-16.7297	4.87041e-15	2.00805e-13	24.4456	Q5VXU3
LSR	-1.9099	4.34825	-21.1553	2.06505e-17	2.50448e-15	29.9071	Q86X29
BAZ2B	-1.90971	4.10157	-10.9321	5.51123e-11	4.90625e-10	15.0867	Q9UIF8
DEFB108B	-1.90917	4.20372	-10.2375	2.1178e-10	1.53608e-09	13.6987	Q8NET1
PYHIN1	-1.90817	5.54616	-12.422	3.6961e-12	5.061e-11	17.5457	Q6K0P9
CAMK2N2	-1.90814	4.95025	-16.8109	4.3593e-15	1.83341e-13	24.4954	Q96S95
SVIP	-1.90688	4.14335	-9.85257	4.57966e-10	2.95149e-09	12.9295	Q8NHG7
CYP4Z1	-1.90524	5.2757	-16.1151	1.14516e-14	4.13696e-13	23.4703	Q86W10
RBP5	-1.9051	4.47355	-10.6221	9.97906e-11	8.0094e-10	14.3922	P82980
KRTAP9-6	-1.90408	4.20898	-10.7868	7.26944e-11	6.16582e-10	14.7821	A8MVA2
ARID5B	-1.901	4.40331	-21.5492	1.3356e-17	1.7444e-15	30.3416	Q14865
NLRP6	-1.90087	4.42805	-13.3795	7.35528e-13	1.31585e-11	19.3912	P59044
PRKCA	-1.90084	4.1161	-13.1909	1.00368e-12	1.71665e-11	19.1343	P17252
OTX1	-1.90076	4.40835	-11.9237	8.88283e-12	1.05537e-10	16.865	P32242
RAB37	-1.89949	4.18317	-16.9882	3.42648e-15	1.53101e-13	24.8293	Q96AX2
FOSL1	-1.89609	4.62713	-14.9523	6.23072e-14	1.6696e-12	21.8509	P15407
LTA	-1.89358	4.49039	-12.3616	4.10502e-12	5.5357e-11	17.6296
GATA3	-1.89282	4.75287	-14.7139	8.93496e-14	2.25344e-12	21.4598	P23771
PPFIA4	-1.89203	4.51012	-14.7705	8.19848e-14	2.10623e-12	21.5961	O75335
TNFRSF13B	-1.89053	4.02225	-13.3585	7.6124e-13	1.3544e-11	19.4255	O14836
LHFPL6	-1.88697	4.61271	-9.5773	8.04101e-10	4.76163e-09	12.2232	NA
SYT2	-1.8869	4.92553	-16.4541	7.12241e-15	2.74845e-13	24.0002	Q8N9I0
NELL2	-1.88536	3.60174	-8.8561	3.68038e-09	1.7284e-08	10.94	Q99435
C1orf116	-1.88527	4.95229	-17.7289	1.28217e-15	7.06403e-14	25.7364	NA
GYPB	-1.88231	3.59884	-9.4363	1.07685e-09	6.07991e-09	12.1802	P06028
OR9Q1	-1.88178	4.13715	-13.965	2.86076e-13	5.91699e-12	20.3954	Q8NGQ5
CCL22	-1.88159	3.86917	-8.69443	5.22436e-09	2.33378e-08	10.5274	O00626
SPANXC	-1.88126	4.08497	-13.7117	4.28768e-13	8.34177e-12	19.9954	Q9NY87
GBGT1	-1.8809	4.39577	-14.2597	1.79934e-13	4.03416e-12	20.8214	Q8N5D6
SPAG16	-1.88071	4.09969	-11.4196	2.21599e-11	2.30163e-10	16.009	Q8N0X2
PSG1	-1.87968	4.99849	-15.6749	2.14819e-14	7.03891e-13	22.8668	P11464
WNT8A	-1.87922	5.72608	-19.3248	1.73e-16	1.38931e-14	27.7135	Q9H1J5
RGPD2	-1.87855	5.73104	-26.8488	7.02268e-20	4.09883e-17	35.581	P0DJD1
KRTAP12-2	-1.87723	4.46497	-12.8323	1.83023e-12	2.80421e-11	18.4584	P59991
CCDC184	-1.87637	5.20548	-20.8278	2.98318e-17	3.29685e-15	29.5141	NA
GGTLC1	-1.87362	4.27347	-13.0932	1.18086e-12	1.96043e-11	18.9422	Q9BX51
SLC9A3R1	-1.87211	4.89062	-21.5973	1.26691e-17	1.69014e-15	30.3963	O14745
CLEC2D	-1.87146	4.41418	-15.0756	5.18008e-14	1.42907e-12	22.0763	Q9UHP7
ASS1	-1.8705	5.77761	-18.419	5.29336e-16	3.39739e-14	26.5764	P00966
ZNF215	-1.8698	3.85361	-10.9228	5.60939e-11	4.96845e-10	15.1163	Q9UL58
CCL3	-1.86746	6.04494	-20.4673	4.49995e-17	4.47051e-15	29.083	P10147
FAS	-1.8629	4.42974	-13.8561	3.40182e-13	6.85392e-12	20.1691	P25445
GLT1D1	-1.86262	4.28932	-13.6074	5.07345e-13	9.58418e-12	19.7919	Q96MS3
ANXA2R	-1.86219	3.97037	-12.8882	1.66517e-12	2.59386e-11	18.6447	Q3ZCQ2
SYNGR4	-1.8621	4.41312	-14.5049	1.23044e-13	2.93499e-12	21.2019	O95473
SLC35G4	-1.86066	4.18164	-11.6488	1.45748e-11	1.59937e-10	16.4166	NA
SPRR2B	-1.85996	4.20392	-11.8015	1.10591e-11	1.26022e-10	16.6901	P35325
AQP7	-1.85934	5.07201	-15.1066	4.94615e-14	1.3788e-12	22.0029	O14520
ATN1	-1.85873	4.85173	-14.6356	1.00684e-13	2.47757e-12	21.3184	P54259
LAX1	-1.85857	4.47221	-10.2801	1.94655e-10	1.42348e-09	13.7073	Q8IWV1
TIGIT	-1.85844	5.13303	-12.8811	1.68521e-12	2.61418e-11	18.3902	Q495A1
KRTAP12-3	-1.8539	5.88503	-17.6165	1.48492e-15	8.01556e-14	25.5275	P60328
SYTL2	-1.85367	3.74747	-8.95644	2.9664e-09	1.44505e-08	11.1277	Q9HCH5
SMAP2	-1.85186	6.67616	-18.8749	2.99711e-16	2.13653e-14	27.1914	Q8WU79
YPEL3	-1.85185	5.68724	-17.6642	1.39511e-15	7.55259e-14	25.5899	P61236
RASL11A	-1.8516	4.66743	-8.37215	1.06119e-08	4.25144e-08	9.57192	Q6T310
SLC6A17	-1.85074	4.78668	-15.0041	5.76454e-14	1.56035e-12	21.8963	Q9H1V8
OR2T5	-1.85006	4.29386	-13.7194	4.23503e-13	8.25655e-12	19.9742	Q6IEZ7
IFNLR1	-1.84945	3.86189	-12.4873	3.30109e-12	4.6114e-11	17.9703	Q8IU57
MEF2B	-1.84863	4.50965	-3.95943	0.000554324	0.00072899	-1.31702	Q02080
P2RY8	-1.84769	5.6392	-9.02461	2.564e-09	1.27361e-08	10.8393	Q86VZ1
KRTAP10-3	-1.84759	6.84393	-19.5223	1.36395e-16	1.17394e-14	27.9959	P60369
DEFB131A	-1.84695	4.09937	-13.3144	8.185e-13	1.45177e-11	19.3415	NA
RGS9	-1.84677	4.07528	-5.62323	7.65218e-06	1.29562e-05	3.1062	O75916
WIPF3	-1.84548	4.53613	-17.0831	3.01515e-15	1.37687e-13	24.9257	A6NGB9
DENND11	-1.84429	4.27815	-14.7945	7.90599e-14	2.03951e-12	21.6709	NA
DMRTA2	-1.84427	4.95742	-16.1364	1.11116e-14	4.02192e-13	23.5412	Q96SC8
OR9Q2	-1.84311	4.68213	-14.8458	7.31574e-14	1.91636e-12	21.6758	Q8NGE9
CEP85L	-1.84293	4.41909	-17.5362	1.65015e-15	8.75565e-14	25.5451	Q5SZL2
VANGL2	-1.84247	4.86892	-15.1162	4.87598e-14	1.3674e-12	22.0513	Q9ULK5
NCK2	-1.84164	5.73691	-28.5171	1.64205e-20	1.25409e-17	37.0278	O43639
PRKCQ	-1.8416	4.11731	-12.7188	2.21935e-12	3.3267e-11	18.3318	Q04759
PLAAT4	-1.84135	4.74129	-10.7131	8.37377e-11	6.93864e-10	14.4896	NA
PPP1R1A	-1.8411	4.26939	-10.4449	1.4083e-10	1.07997e-09	14.0909	Q13522
OR2T34	-1.84055	4.18858	-9.88103	4.32306e-10	2.81134e-09	12.9748	Q8NGX1
GABARAPL1	-1.83953	4.69416	-16.1772	1.04899e-14	3.83404e-13	23.6418	Q9H0R8
SHISAL2A	-1.83781	3.99072	-14.7608	8.32042e-14	2.13462e-12	21.6513	NA
FAM102A	-1.83745	6.1763	-26.5354	9.31446e-20	4.75014e-17	35.2994	Q5T9C2
SAMD3	-1.8373	4.31407	-10.2064	2.25219e-10	1.61165e-09	13.6027	Q8N6K7
AEBP1	-1.837	4.79447	-9.23168	1.65281e-09	8.78473e-09	11.4263	Q8IUX7
FAM214A	-1.83516	4.22564	-14.5431	1.16011e-13	2.79939e-12	21.2913	Q32MH5
OR4C13	-1.83509	4.26743	-14.5468	1.15365e-13	2.79102e-12	21.2907	Q8NGP0
APOC3	-1.83451	4.99378	-19.0535	2.40659e-16	1.81241e-14	27.4202	P02656
GGTLC2	-1.83423	4.26912	-11.9066	9.15865e-12	1.0799e-10	16.8663	Q14390
OR5D16	-1.83361	3.90692	-11.0518	4.39578e-11	4.09068e-10	15.3529	Q8NGK9
SLFN12L	-1.8322	4.48195	-9.10944	2.14043e-09	1.09226e-08	11.2615	Q6IEE8
SLC34A3	-1.83063	4.52073	-15.5783	2.47099e-14	7.92335e-13	22.8061	Q8N130
TCF4	-1.82973	5.13866	-14.272	1.76515e-13	3.98701e-12	20.6918	P15884
MRGPRG	-1.82888	4.47419	-11.9026	9.22397e-12	1.08692e-10	16.809	Q86SM5
KCNJ4	-1.82767	4.3327	-13.6558	4.69194e-13	9.01557e-12	19.8621	P48050
AMOTL2	-1.82762	4.17747	-11.4118	2.2483e-11	2.32511e-10	15.9767	Q9Y2J4
ALS2CL	-1.8276	3.87776	-10.4405	1.42031e-10	1.08673e-09	14.1732	Q60I27
STRIT1	-1.82693	3.95864	-10.3504	1.69479e-10	1.26614e-09	13.978	NA
OR9G9	-1.82693	3.82571	-10.2643	2.0083e-10	1.46462e-09	13.8334	NA
TRIM48	-1.82662	4.38509	-9.30255	1.424e-09	7.74719e-09	11.7075	Q8IWZ4
OR2A2	-1.82653	3.83579	-11.0762	4.19813e-11	3.94409e-10	15.4119	Q6IF42
FCRLA	-1.82628	3.80072	-5.63293	7.46577e-06	1.26589e-05	3.2144	Q7L513
SPATA31A5	-1.82558	3.71666	-10.6621	9.23745e-11	7.50774e-10	14.6368	Q5VU36
RAPSN	-1.8253	4.77807	-15.1719	4.48831e-14	1.27982e-12	22.1519	Q13702
CCL4L1	-1.82466	4.39516	-15.2587	3.94668e-14	1.1426e-12	22.3529	Q8NHW4
TEC	-1.82372	3.92481	-9.52339	8.98824e-10	5.22319e-09	12.2966	P42680
GPAT2	-1.82357	5.8033	-18.9096	2.87174e-16	2.06256e-14	27.1964	Q6NUI2
GIMAP1	-1.82252	4.15395	-9.47479	9.94085e-10	5.68653e-09	12.1382	Q8WWP7
CSRP2	-1.82213	4.45033	-19.2252	1.95175e-16	1.52522e-14	27.6791	Q16527
IPCEF1	-1.82122	4.26909	-11.7881	1.13286e-11	1.28622e-10	16.6506	Q8WWN9
OR2T35	-1.82087	4.44427	-13.0314	1.30913e-12	2.1147e-11	18.7985	Q8NGX2
MRGPRX4	-1.82082	4.38663	-13.7927	3.7648e-13	7.51231e-12	20.0753	Q96LA9
RIMBP3B	-1.81904	4.59794	-13.1241	1.12161e-12	1.88215e-11	18.9201	A6NNM3
C2orf88	-1.81747	3.76828	-7.46272	8.44341e-08	2.48578e-07	7.739	NA
TCEAL8	-1.81719	4.44944	-17.0302	3.23784e-15	1.4607e-13	24.8639	Q8IYN2
CCDC144A	-1.8162	4.26487	-10.2441	2.09039e-10	1.51738e-09	13.6928	A2RUR9
GGT1	-1.81537	4.07999	-11.7692	1.17222e-11	1.32128e-10	16.6564	P19440
RASA3	-1.81496	5.27249	-15.5118	2.72202e-14	8.49779e-13	22.5819	Q14644
COL19A1	-1.8139	3.28233	-9.56512	8.2456e-10	4.86121e-09	12.5062	Q14993
GDF1	-1.81387	5.07492	-13.9978	2.71568e-13	5.68121e-12	20.2632	P27539
ZDHHC21	-1.81368	3.20011	-13.1735	1.0332e-12	1.75747e-11	19.1726	Q8IVQ6
DENND4C	-1.81282	4.35021	-13.9009	3.16743e-13	6.4583e-12	20.256	Q5VZ89
SMAD5	-1.8121	4.44679	-10.8588	6.33523e-11	5.49573e-10	14.8536	Q99717
GLDC	-1.81137	4.01438	-10.4039	1.52603e-10	1.15827e-09	14.072	P23378
TP53BP1	-1.81045	5.86462	-21.6771	1.16105e-17	1.58284e-15	30.4486	Q12888
OR2J3	-1.80984	4.00459	-13.3639	7.54616e-13	1.34531e-11	19.4363	O76001
GTF2IRD2B	-1.80967	4.81016	-13.7939	3.75771e-13	7.50618e-12	19.9816	Q6EKJ0
EPHX2	-1.80905	4.03791	-9.75642	5.56871e-10	3.475e-09	12.7555	P34913
RORA	-1.80896	4.15564	-7.51925	7.39866e-08	2.22091e-07	7.76494	P35398
SCML4	-1.80873	3.46876	-10.1907	2.32381e-10	1.65363e-09	13.7484	Q8N228
GSTA1	-1.80872	3.69347	-10.6168	1.00822e-10	8.07834e-10	14.5528	P08263
SPANXA2	-1.80816	3.96962	-12.02	7.48364e-12	9.17139e-11	17.1295	Q9NS26
ESPN	-1.80689	4.31684	-13.7562	3.99169e-13	7.91431e-12	20.0282	B1AK53
FAM131C	-1.80588	4.5864	-14.9251	6.49129e-14	1.7295e-12	21.8136	Q96AQ9
RGS16	-1.80449	4.66997	-16.306	8.75495e-15	3.29302e-13	23.8274	O15492
ENO2	-1.8043	5.12722	-15.4738	2.87734e-14	8.84357e-13	22.5404	P09104
ZNF578	-1.80256	4.7733	-14.7945	7.90547e-14	2.03951e-12	21.5773	Q96N58
PRKACB	-1.80163	5.0075	-25.0261	3.79691e-19	1.31324e-16	33.898	P22694
ZNF705B	-1.80114	4.20819	-12.7421	2.13294e-12	3.21007e-11	18.3537	P0CI00
OSMR	-1.80044	4.33958	-9.79954	5.10044e-10	3.2287e-09	12.7626	Q99650
PTGFRN	-1.80039	4.19693	-13.7444	4.06809e-13	8.03169e-12	20.0302	Q9P2B2
TRIM43	-1.80031	3.78167	-14.258	1.80396e-13	4.03504e-12	20.8918	Q96BQ3
CD247	-1.79916	4.12362	-8.42674	9.40244e-09	3.85277e-08	9.86559	P20963
INTU	-1.798	4.61391	-14.2613	1.7948e-13	4.02902e-12	20.7779	Q9ULD6
OR4Q3	-1.79625	4.65815	-14.3372	1.59482e-13	3.63693e-12	20.8867	Q8NH05
FBXL8	-1.7958	5.05125	-15.6818	2.12691e-14	7.00605e-13	22.8611	Q96CD0
VPS37B	-1.79488	4.33301	-12.2592	4.90831e-12	6.43316e-11	17.4813	Q9H9H4
ARAP2	-1.79409	4.91751	-18.2417	6.62561e-16	4.05666e-14	26.4038	Q8WZ64
NXNL1	-1.79388	4.80934	-14.3491	1.5654e-13	3.58296e-12	20.8733	Q96CM4
KCNK12	-1.79085	4.43105	-9.0377	2.49338e-09	1.24449e-08	11.1187	Q9HB15
IGF2BP2	-1.78926	4.28861	-10.0116	3.3227e-10	2.24929e-09	13.2128	Q9Y6M1
GALNT14	-1.78892	3.3935	-12.7843	1.98526e-12	3.01453e-11	18.5219	Q96FL9
FLT3LG	-1.78794	4.33197	-9.45245	1.04129e-09	5.91668e-09	12.04	P49771
DEFB104A	-1.7878	3.27269	-10.9686	5.1429e-11	4.65152e-10	15.286	Q8WTQ1
FHL1	-1.78578	3.94266	-10.848	6.46776e-11	5.58476e-10	14.9558	Q13642
KCNIP1	-1.78453	4.32359	-10.9876	4.96191e-11	4.50967e-10	15.1336	Q9NZI2
KRTAP9-1	-1.78356	4.37603	-11.1319	3.78165e-11	3.61093e-10	15.3971	A8MXZ3
OR4N2	-1.78324	4.01104	-11.4231	2.20206e-11	2.29115e-10	16.0318	Q8NGD1
PHLPP1	-1.78198	4.1255	-7.48441	8.02584e-08	2.38048e-07	7.69016	O60346
SNCG	-1.78183	4.82432	-13.9407	2.97305e-13	6.10194e-12	20.2163	O76070
TP53TG3B	-1.78103	3.91803	-11.1384	3.73605e-11	3.57926e-10	15.5152	Q9ULZ0
SEC31B	-1.78079	4.54486	-14.1135	2.26245e-13	4.87378e-12	20.5545	Q9NQW1
CER1	-1.78029	3.85197	-12.1695	5.74574e-12	7.37041e-11	17.4141	O95813
CDK17	-1.77869	4.97667	-25.4758	2.47801e-19	9.61423e-17	34.3221	Q00537
NBPF6	-1.77825	4.04818	-11.5558	1.72623e-11	1.85826e-10	16.2707	Q5VWK0
MFAP4	-1.77722	4.16094	-7.62734	5.75388e-08	1.78665e-07	8.01618	P55083
PRDM1	-1.77697	3.69471	-9.73234	5.84926e-10	3.62095e-09	12.7801	O75626
PRAMEF1	-1.77686	3.75516	-9.16895	1.88682e-09	9.80564e-09	11.5841	O95521
BRPF3	-1.77543	4.38935	-18.1179	7.75938e-16	4.64493e-14	26.3018	Q9ULD4
BMP8A	-1.77524	3.99281	-14.1603	2.10193e-13	4.59155e-12	20.7219	Q7Z5Y6
OR2A4	-1.77387	4.20504	-11.6514	1.4505e-11	1.59452e-10	16.4125	O95047
DDR2	-1.77361	3.93772	-8.49026	8.17173e-09	3.41822e-08	10.0578	Q16832
MLLT6	-1.77194	6.29452	-21.3224	1.71491e-17	2.145e-15	30.0649	P55198
FOXE3	-1.77186	4.13088	-11.5687	1.68616e-11	1.81681e-10	16.2768	Q13461
OR4C12	-1.77164	3.95244	-10.7661	7.56269e-11	6.36914e-10	14.7956	Q96R67
ELL2	-1.77132	5.22551	-18.9426	2.75739e-16	1.98841e-14	27.2574	O00472
AK4	-1.76963	4.58846	-18.0634	8.32059e-16	4.93345e-14	26.2136	P27144
CHRFAM7A	-1.76894	5.05543	-14.1006	2.30892e-13	4.95675e-12	20.4277	Q494W8
CTLA4	-1.76828	5.30086	-12.6752	2.39062e-12	3.54599e-11	18.0024	P16410
ACSM5	-1.76819	3.10791	-11.7743	1.16132e-11	1.31057e-10	16.7789	Q6NUN0
HIVEP2	-1.76775	5.19916	-29.2759	8.70404e-21	7.74121e-18	37.6482	P31629
MEST	-1.76737	4.54335	-12.7563	2.08189e-12	3.14324e-11	18.3003	Q5EB52
CD200	-1.76679	4.79028	-18.1148	7.78954e-16	4.64809e-14	26.2552	P41217
GNLY	-1.76656	3.89255	-6.59679	6.71741e-07	1.48142e-06	5.61076	P22749
DUX1	-1.76618	4.2253	-7.33842	1.13057e-07	3.19886e-07	7.31108	NA
APOL6	-1.76533	4.08155	-9.31239	1.39493e-09	7.61339e-09	11.8124	Q9BWW8
CCL24	-1.76513	4.91289	-10.2474	2.07664e-10	1.509e-09	13.5049	O00175
FGFR1	-1.76471	4.51634	-13.6567	4.6853e-13	9.01209e-12	19.8214	P11362
CACNG7	-1.76397	4.23509	-12.0911	6.59785e-12	8.2926e-11	17.2029	P62955
OR10G4	-1.76374	4.49898	-12.7218	2.20774e-12	3.31196e-11	18.2516	Q8NGN3
NUDT4B	-1.76188	4.96716	-6.81614	3.93788e-07	9.35961e-07	5.79546	NA
ANO9	-1.76074	4.34029	-11.6862	1.36176e-11	1.50405e-10	16.4429	A1A5B4
EXOC3L4	-1.75994	4.07119	-7.49436	7.84124e-08	2.33159e-07	7.72913	Q17RC7
MAML2	-1.75937	3.27931	-9.02155	2.58076e-09	1.28058e-08	11.3619	Q8IZL2
LTBP3	-1.75841	4.87271	-11.0181	4.68418e-11	4.3118e-10	15.0384	Q9NS15
GYPA	-1.75817	3.7034	-10.8609	6.31057e-11	5.47689e-10	15.024	P02724
MST1	-1.75774	4.70412	-10.9092	5.75664e-11	5.07154e-10	14.8734	P26927
SYPL1	-1.75754	5.70521	-7.33949	1.12772e-07	3.19176e-07	6.9678	Q16563
ZNF154	-1.75684	4.23663	-17.5704	1.57753e-15	8.46653e-14	25.6003	Q13106
CYBRD1	-1.75633	4.52155	-9.1298	2.04992e-09	1.05182e-08	11.2861	Q53TN4
SYNPO2	-1.75587	4.25419	-7.45676	8.56199e-08	2.51621e-07	7.58326	Q9UMS6
VGLL4	-1.7558	4.23985	-6.76431	4.46523e-07	1.04033e-06	5.91187	Q14135
OR4K5	-1.75567	3.764	-9.66915	6.6569e-10	4.03803e-09	12.6354	Q8NGD3
MUC5B	-1.75566	4.684	-15.3308	3.54868e-14	1.05204e-12	22.4034	Q9HC84
IRS2	-1.75536	3.82273	-8.13354	1.80931e-08	6.71418e-08	9.28249	Q9Y4H2
RNASEL	-1.75428	4.05218	-12.9848	1.4154e-12	2.2515e-11	18.7953	Q05823
RIMKLB	-1.75387	4.24967	-10.2327	2.13784e-10	1.54582e-09	13.6701	Q9ULI2
APLP1	-1.75267	4.42759	-12.6985	2.29755e-12	3.42469e-11	18.2269	P51693
GBP1	-1.75248	4.94778	-9.23399	1.64477e-09	8.7504e-09	11.3809	P32455
GFRA1	-1.7518	3.79416	-5.24698	2.00289e-05	3.12541e-05	2.22811	P56159
CD8B	-1.75113	3.86918	-13.1181	1.13271e-12	1.89907e-11	19.0447	P10966
POU6F1	-1.75103	3.34941	-10.5743	1.09469e-10	8.68178e-10	14.5219	Q14863
CLEC10A	-1.7508	4.6886	-12.8752	1.70227e-12	2.63626e-11	18.4707	Q8IUN9
TTC39C	-1.75061	4.45944	-12.5721	2.85238e-12	4.09006e-11	17.9992	Q8N584
EHD3	-1.75048	4.1711	-10.1906	2.32413e-10	1.65363e-09	13.6052	Q9NZN3
LDHAL6B	-1.75013	3.86992	-9.50391	9.35822e-10	5.39153e-09	12.2684	Q9BYZ2
OR4E1	-1.75006	4.35985	-13.2478	9.13598e-13	1.59036e-11	19.1777	NA
FAIM2	-1.74963	4.78664	-15.4276	3.07833e-14	9.37913e-13	22.5277	Q9BWQ8
EFNA1	-1.74942	4.62891	-14.5261	1.19097e-13	2.85175e-12	21.1868	P20827
NPFFR1	-1.74892	4.54817	-16.0684	1.22336e-14	4.38051e-13	23.508	Q9GZQ6
FOXN3	-1.74759	5.71186	-16.9262	3.72639e-15	1.6148e-13	24.5834	O00409
CASP1	-1.74655	5.50335	-14.163	2.09307e-13	4.57756e-12	20.4743	P29466
TGIF1	-1.74478	4.22436	-14.2121	1.93806e-13	4.28369e-12	20.7729	Q15583
RAPGEF5	-1.74344	3.69264	-6.685	5.41547e-07	1.22972e-06	5.88461	Q92565
DERL3	-1.74305	4.82286	-6.57486	7.08799e-07	1.55214e-06	5.23846	Q96Q80
SH2B2	-1.74252	4.78113	-6.44219	9.82067e-07	2.06998e-06	4.9186	O14492
ECE1	-1.74232	4.39845	-15.3643	3.37817e-14	1.00628e-12	22.5068	P42892
PELI1	-1.74208	5.74797	-14.7212	8.83614e-14	2.23319e-12	21.3509	Q96FA3
DNMT3A	-1.73942	4.33891	-12.8845	1.67571e-12	2.60376e-11	18.5686	Q9Y6K1
OR2H2	-1.73876	4.43305	-12.3984	3.85033e-12	5.23762e-11	17.7005	O95918
CDR2L	-1.73797	4.79991	-21.5584	1.32211e-17	1.7432e-15	30.3555	Q86X02
FOXP1	-1.73768	4.96809	-14.0709	2.41952e-13	5.1645e-12	20.3935	Q9H334
SLC2A3	-1.73585	5.3797	-12.5227	3.10586e-12	4.39455e-11	17.7221	P11169
LDB3	-1.73457	4.03587	-10.9686	5.14283e-11	4.65152e-10	15.1679	O75112
KCNQ5	-1.73453	3.75119	-10.7355	8.02052e-11	6.68569e-10	14.7752	Q9NR82
ZBTB18	-1.73424	4.50211	-14.7857	8.01198e-14	2.064e-12	21.6143	Q99592
ELN	-1.73416	4.72475	-12.8481	1.78185e-12	2.74131e-11	18.4114	P15502
GZMM	-1.73317	4.36641	-11.2833	2.85136e-11	2.84875e-10	15.6832	P51124
RYK	-1.73292	4.82932	-12.625	2.60507e-12	3.80116e-11	17.9971	P34925
EVC2	-1.73148	4.07678	-12.3203	4.41155e-12	5.88953e-11	17.6436	Q86UK5
AKR7L	-1.73131	4.01337	-14.6739	9.49598e-14	2.37108e-12	21.5166	Q8NHP1
TXK	-1.73084	3.51616	-8.99409	2.73667e-09	1.34898e-08	11.26	P42681
CXCL3	-1.73064	2.67686	-10.2943	1.89288e-10	1.39022e-09	14.0283	P19876
TTC39B	-1.72767	4.65354	-11.6888	1.35547e-11	1.498e-10	16.3605	Q5VTQ0
IL32	-1.72601	6.51079	-8.71381	5.00857e-09	2.25193e-08	10.2004	P24001
FRG2	-1.726	4.21105	-9.8846	4.29194e-10	2.79793e-09	12.9723	Q64ET8
RHPN2	-1.72511	4.85084	-12.6571	2.46572e-12	3.63761e-11	18.0482	Q8IUC4
PRAMEF18	-1.72498	3.35978	-10.6164	1.00892e-10	8.08045e-10	14.6034	Q5VWM3
PLA2G10	-1.72488	3.67446	-9.99694	3.42188e-10	2.30807e-09	13.3255	O15496
ATP10A	-1.72117	3.54353	-11.0188	4.67775e-11	4.308e-10	15.3502	O60312
PDGFD	-1.72111	3.1493	-7.20262	1.55878e-07	4.2047e-07	7.27038	Q9GZP0
DDX58	-1.71988	4.58874	-12.0304	7.34654e-12	9.02706e-11	17.0012	O95786
IFTAP	-1.71963	2.47677	-7.16386	1.70915e-07	4.5622e-07	7.27827	NA
NANOGP8	-1.7171	3.15058	-9.4152	1.12522e-09	6.32435e-09	12.2154	NA
LILRB3	-1.71709	5.04263	-12.5247	3.09483e-12	4.3856e-11	17.7735	O75022
AGPAT4	-1.71697	4.13588	-5.26138	1.93018e-05	3.02306e-05	2.15404	Q9NRZ5
TMEM63A	-1.7167	5.06054	-9.62032	7.35916e-10	4.4181e-09	12.1762	O94886
TMEM119	-1.71572	5.06628	-6.12703	2.14725e-06	4.11822e-06	4.04296	Q4V9L6
OR2T12	-1.71449	4.10792	-10.4675	1.34743e-10	1.04034e-09	14.1748	Q8NG77
KLRC4	-1.71344	4.11226	-8.85701	3.6732e-09	1.72624e-08	10.8207	O43908
ADORA2A	-1.71284	5.07542	-19.8544	9.18772e-17	8.21048e-15	28.3811	P29274
WWC3	-1.71284	4.15538	-9.50937	9.25303e-10	5.34546e-09	12.2069	Q9ULE0
C22orf15	-1.71255	3.92483	-11.0406	4.48947e-11	4.16749e-10	15.3284	NA
OR10T2	-1.71248	4.39208	-12.0982	6.51532e-12	8.22763e-11	17.1768	Q8NGX3
CMTM8	-1.7082	3.77995	-9.84315	4.668e-10	3.00015e-09	12.9914	Q8IZV2
FBXO32	-1.7075	3.74259	-11.8322	1.0465e-11	1.20428e-10	16.8273	Q969P5
CHST1	-1.70527	4.51561	-14.4229	1.39629e-13	3.25981e-12	21.0474	O43916
ABCC6	-1.70451	3.91423	-11.3292	2.61856e-11	2.64791e-10	15.8749	O95255
LAMP1	-1.7023	6.05221	-22.1128	7.24778e-18	1.13754e-15	30.9257	P11279
TMEM106B	-1.7013	4.02326	-11.8375	1.03659e-11	1.19435e-10	16.7904	Q9NUM4
SLC43A1	-1.70127	3.72708	-10.959	5.23723e-11	4.71629e-10	15.2089	O75387
ECE2	-1.70105	4.53964	-15.966	1.41466e-14	4.92024e-13	23.3607	O60344
ZNF483	-1.70003	3.9788	-9.58909	7.84787e-10	4.66353e-09	12.421	Q8TF39
PRAP1	-1.69994	4.03495	-12.8977	1.63867e-12	2.56113e-11	18.6502	Q96NZ9
SEPTIN1	-1.69919	6.1735	-32.5648	6.58308e-22	1.0246e-18	40.1973	NA
ADAMTS10	-1.69917	4.03421	-8.21195	1.51708e-08	5.77784e-08	9.40432
EPAS1	-1.69839	5.24658	-10.7682	7.53332e-11	6.355e-10	14.4713	Q99814
CRTC3	-1.69834	4.35522	-13.6277	4.90995e-13	9.34899e-12	19.807	Q6UUV7
OCIAD2	-1.69827	5.1083	-18.9436	2.75406e-16	1.98841e-14	27.2658	Q56VL3
LGI3	-1.69763	4.51044	-13.4934	6.10601e-13	1.12026e-11	19.5508	Q8N145
CEMIP2	-1.6974	5.03951	-15.7014	2.06752e-14	6.83452e-13	22.8852	NA
BAGE3	-1.69739	6.26145	-17.9925	9.11357e-16	5.28615e-14	26.0346	NA
ZNF395	-1.69708	4.21123	-9.8086	5.00731e-10	3.17884e-09	12.8137	Q9H8N7
CACNA2D3	-1.69568	3.75553	-11.1227	3.84707e-11	3.6659e-10	15.515	Q8IZS8
CSAG3	-1.69523	3.99431	-10.8515	6.42395e-11	5.55721e-10	14.9517	NA
PEG10	-1.69473	3.91921	-7.8108	3.76846e-08	1.24068e-07	8.51518	Q86TG7
GPR155	-1.69472	4.3377	-9.46286	1.01902e-09	5.80605e-09	12.0531	Q7Z3F1
KLF13	-1.69368	5.44001	-25.7376	1.939e-19	8.22591e-17	34.5661	Q9Y2Y9
TMEM244	-1.69338	4.17061	-11.7318	1.25396e-11	1.40324e-10	16.5657	Q5VVB8
ANKRD29	-1.6923	3.6672	-8.00553	2.41648e-08	8.5446e-08	9.02981	Q8N6D5
TRAT1	-1.69178	4.42863	-10.9619	5.2083e-11	4.69703e-10	15.0513	Q6PIZ9
LSAMP	-1.69158	3.63402	-8.80631	4.09823e-09	1.89415e-08	10.8289	Q13449
SVOPL	-1.69157	4.52347	-15.6088	2.36378e-14	7.63811e-13	22.8441	Q8N434
EGR2	-1.69149	4.24658	-11.4184	2.22094e-11	2.30319e-10	15.9671	P11161
OR13C5	-1.68963	3.57104	-8.35732	1.09674e-08	4.3722e-08	9.84975	Q8NGS8
OR2T8	-1.6894	3.87871	-12.0562	7.01767e-12	8.7089e-11	17.2093	A6NH00
PXK	-1.68881	4.74471	-8.65249	5.72455e-09	2.52691e-08	10.1602	Q7Z7A4
ABCA6	-1.68855	3.90969	-7.35377	1.09043e-07	3.09983e-07	7.44293	Q8N139
CD52	-1.68736	7.02062	-13.7387	4.10519e-13	8.07989e-12	19.8712	P31358
ARHGEF10	-1.68722	3.92229	-10.7193	8.27459e-11	6.86864e-10	14.7109	O15013
ZNF720	-1.68709	3.78492	-11.3568	2.48841e-11	2.52587e-10	15.949	Q7Z2F6
ITPKB	-1.68706	5.781	-15.5308	2.6478e-14	8.31143e-13	22.5793	P27987
ACSM2B	-1.68669	3.78659	-10.2093	2.23928e-10	1.60426e-09	13.7326	Q68CK6
RTP5	-1.68446	4.04607	-11.1749	3.48892e-11	3.37629e-10	15.5579	NA
ALG10B	-1.68439	4.93831	-15.4148	3.13675e-14	9.49514e-13	22.4782	Q5I7T1
S1PR3	-1.68399	3.95147	-6.6302	6.19038e-07	1.38233e-06	5.67591	Q99500
CSHL1	-1.68372	4.17991	-9.61569	7.42947e-10	4.45173e-09	12.4221	Q14406
NUP62CL	-1.68368	4.01475	-9.61454	7.44707e-10	4.45941e-09	12.4647	Q9H1M0
DUSP5	-1.68313	4.35396	-7.11042	1.94116e-07	5.08378e-07	6.70992	Q16690
POPDC2	-1.68276	4.49576	-15.046	5.41474e-14	1.48504e-12	22.0109	Q9HBU9
RAET1L	-1.68229	4.51118	-15.0591	5.30977e-14	1.46054e-12	22.0273	Q5VY80
ZNF727	-1.6812	3.99511	-12.5188	3.12668e-12	4.41238e-11	18.0052	A8MUV8
KLHL29	-1.67986	3.85945	-12.2689	4.82527e-12	6.35107e-11	17.5896	Q96CT2
ZMYND11	-1.67967	4.55989	-11.3988	2.30255e-11	2.3668e-10	15.844	Q15326
FOXO3	-1.67687	4.89691	-11.2644	2.95335e-11	2.93559e-10	15.4969	O43524
OR2L5	-1.67675	3.90527	-9.85154	4.58921e-10	2.95663e-09	12.9817	Q8NG80
MPO	-1.67653	3.91275	-11.6922	1.34706e-11	1.49047e-10	16.5462	P05164
RRH	-1.6765	4.27954	-12.3055	4.52651e-12	6.01721e-11	17.5723	O14718
HMCES	-1.67628	5.99559	-4.76845	6.88044e-05	9.96866e-05	0.486836	Q96FZ2
COL1A2	-1.67606	6.1224	-12.886	1.67147e-12	2.60151e-11	18.3532	P08123
ITPR3	-1.67542	4.95207	-10.6779	8.95943e-11	7.3136e-10	14.349	Q14573
ZNF507	-1.67493	4.02267	-14.3357	1.59854e-13	3.64096e-12	20.9931	Q8TCN5
UGT8	-1.67464	3.60843	-8.42916	9.35231e-09	3.83437e-08	10.0042	Q16880
LAMA3	-1.67446	4.16559	-8.44337	9.06299e-09	3.73087e-08	9.8866	Q16787
PDPN	-1.67395	3.64219	-9.86622	4.45466e-10	2.88387e-09	13.0674	Q86YL7
PDGFB	-1.67271	4.38077	-12.593	2.75213e-12	3.9723e-11	18.0527	P01127
STMN3	-1.67168	4.51633	-9.76326	5.49156e-10	3.43719e-09	12.6248	Q9NZ72
PLGLB2	-1.67135	4.81968	-13.9882	2.75747e-13	5.74791e-12	20.286	Q02325
ZBTB16	-1.67122	4.12095	-5.48951	1.07602e-05	1.76738e-05	2.74496	Q05516
DCN	-1.67087	4.63472	-4.30238	0.000229522	0.000313591	-0.506382	P07585
GZMA	-1.6708	4.25797	-8.48515	8.26419e-09	3.45087e-08	9.94975	P12544
SAMSN1	-1.67073	5.21262	-24.9485	4.08997e-19	1.36408e-16	33.8218	Q9NSI8
SLC15A2	-1.67038	4.26535	-6.66292	5.71503e-07	1.28881e-06	5.65	Q16348
DUOX1	-1.66829	4.5544	-14.2766	1.7524e-13	3.96722e-12	20.8063	Q9NRD9
CGAS	-1.66791	4.47449	-13.5569	5.50614e-13	1.02941e-11	19.6622	NA
FBLN5	-1.66681	4.03013	-10.8803	6.08143e-11	5.30559e-10	14.9991	Q9UBX5
ZNF117	-1.66563	5.77939	-16.2237	9.82652e-15	3.63426e-13	23.5905	Q03924
OR4K2	-1.66536	3.66984	-8.4291	9.35344e-09	3.83437e-08	9.98846	Q8NGD2
GLIS2	-1.66525	4.47119	-15.4424	3.01261e-14	9.19387e-13	22.6076	Q9BZE0
CHI3L2	-1.66508	3.53411	-11.3973	2.30903e-11	2.3701e-10	16.0613	Q15782
CBLB	-1.66408	5.01864	-15.367	3.36479e-14	1.0039e-12	22.3921	Q13191
RETREG1	-1.66408	3.61097	-10.4736	1.33156e-10	1.02894e-09	14.2894	NA
BPY2	-1.66407	3.55686	-10.1283	2.63085e-10	1.84376e-09	13.6133	O14599
NOTUM	-1.664	4.51609	-13.3887	7.24525e-13	1.29865e-11	19.3759	Q6P988
SULT1B1	-1.66357	3.86911	-10.111	2.72339e-10	1.89154e-09	13.5177	O43704
OR10D3	-1.66227	3.80512	-9.72501	5.93749e-10	3.66836e-09	12.7442	Q8NH80
PMP22	-1.66138	4.63586	-11.0031	4.81869e-11	4.40307e-10	15.0653	Q01453
A4GALT	-1.66043	4.1444	-6.33206	1.28925e-06	2.62188e-06	4.87112	Q9NPC4
OR5V1	-1.65997	3.86042	-13.1043	1.15909e-12	1.93444e-11	19.023	Q9UGF6
PAPLN	-1.65833	4.87143	-7.62039	5.84746e-08	1.81086e-07	7.75163	O95428
UGT2B11	-1.65619	4.16497	-10.9892	4.94654e-11	4.50227e-10	15.1759	O75310
CBX7	-1.65481	4.79566	-11.6738	1.39281e-11	1.53653e-10	16.2873	O95931
DEFB4B	-1.65445	3.66371	-9.38737	1.19243e-09	6.66002e-09	12.0694	O15263
DPYSL3	-1.65395	4.35793	-11.132	3.78117e-11	3.61093e-10	15.3959	Q14195
SPATA3	-1.65365	4.34258	-12.6464	2.51109e-12	3.68998e-11	18.154	Q8NHX4
XYLT1	-1.6531	4.59162	-13.2039	9.82399e-13	1.68797e-11	19.0445	Q86Y38
FYB1	-1.6523	6.08556	-11.9693	8.18874e-12	9.86081e-11	16.7228	NA
OR6C74	-1.65158	4.02093	-11.4296	2.17587e-11	2.26906e-10	16.0408	A6NCV1
RAB27A	-1.65121	5.01826	-15.5078	2.73801e-14	8.52296e-13	22.601	P51159
CTSO	-1.65085	3.35471	-8.28603	1.28545e-08	5.00904e-08	9.73716	P43234
TMC8	-1.64878	6.25949	-26.8533	6.99432e-20	4.09883e-17	35.5849	Q8IU68
DEFB107A	-1.64798	3.50961	-10.6157	1.01036e-10	8.08506e-10	14.5833	Q8IZN7
MYBL1	-1.64754	4.85599	-3.42459	0.00214367	0.00267861	-2.78371	P10243
CD274	-1.64662	4.8006	-16.244	9.54953e-15	3.54586e-13	23.7096	Q9NZQ7
DGKD	-1.64631	5.84213	-9.35992	1.2628e-09	7.00067e-09	11.5511	Q16760
PSG7	-1.64543	3.82083	-9.75624	5.57071e-10	3.47509e-09	12.805	NA
KRTAP10-2	-1.64356	4.47617	-11.7774	1.15503e-11	1.30506e-10	16.5677	P60368
OR4C5	-1.64326	3.66855	-10.369	1.63406e-10	1.22519e-09	14.0735	Q8NGB2
CYP1B1	-1.64307	4.76109	-9.45362	1.03876e-09	5.90411e-09	11.8933	Q16678
REL	-1.64306	5.9567	-6.99269	2.5728e-07	6.46733e-07	6.12873	Q04864
IGSF9B	-1.64276	4.77472	-15.5617	2.53122e-14	8.06311e-13	22.7245	Q9UPX0
GOLGA8N	-1.64268	5.26739	-13.1365	1.09854e-12	1.85237e-11	18.7932	F8WBI6
KRT6A	-1.64226	3.66638	-10.5015	1.26104e-10	9.8258e-10	14.3349	P02538
GSTT2	-1.64218	4.69943	-12.4892	3.29032e-12	4.59979e-11	17.7849	P0CG29
TPTE	-1.64183	3.36836	-9.05439	2.40622e-09	1.20809e-08	11.4206	P56180
FCGR1A	-1.64154	4.67123	-13.1917	1.00236e-12	1.71596e-11	19.0033	P12314
ZFPM1	-1.64096	4.59611	-18.2507	6.55068e-16	4.04238e-14	26.4507	Q8IX07
CASP4	-1.64004	5.58857	-21.3811	1.60703e-17	2.04181e-15	30.1152	P49662
XG	-1.6393	4.10382	-12.5312	3.06058e-12	4.35188e-11	18.0064	P55808
SYVN1	-1.63897	6.39053	-7.12185	1.88899e-07	4.96981e-07	6.48115	Q86TM6
ZNF816	-1.63837	4.81968	-9.86866	4.43269e-10	2.87264e-09	12.7471	Q0VGE8
KRTAP10-6	-1.63823	3.75315	-10.2905	1.90716e-10	1.39906e-09	13.9016	P60371
SUSD4	-1.6382	3.7589	-8.2083	1.52953e-08	5.81695e-08	9.47052	Q5VX71
CDK20	-1.6379	3.54661	-9.89806	4.17666e-10	2.73902e-09	13.1503	Q8IZL9
FAM106A	-1.63756	4.43019	-11.8466	1.01974e-11	1.17929e-10	16.7083	Q4KMX7
AMZ1	-1.6375	4.33858	-12.8696	1.71834e-12	2.65454e-11	18.5395	Q400G9
TNRC6C	-1.63527	4.26321	-13.9557	2.90319e-13	5.98487e-12	20.3555	Q9HCJ0
GBP3	-1.63449	4.27141	-11.1758	3.48334e-11	3.37264e-10	15.5034	Q9H0R5
STAT5A	-1.63445	5.2089	-17.4051	1.96183e-15	1.00112e-13	25.2582	P42229
HMGA2	-1.63402	4.51519	-12.6748	2.39222e-12	3.54599e-11	18.1579	P52926
DPPA3	-1.63346	4.04222	-11.2842	2.84662e-11	2.84617e-10	15.7643	Q6W0C5
KCTD21	-1.63327	4.53957	-14.825	7.54909e-14	1.96645e-12	21.6629	Q4G0X4
PACSIN1	-1.63301	3.89613	-10.5757	1.0916e-10	8.66827e-10	14.4367	Q9BY11
C10orf99	-1.63276	4.09604	-11.7134	1.29644e-11	1.443e-10	16.5483	NA
RBPMS	-1.63222	4.66599	-10.7232	8.21299e-11	6.82055e-10	14.5125	Q93062
IL12RB1	-1.63143	4.55639	-14.2209	1.91176e-13	4.24061e-12	20.7165	P42701
TMEM171	-1.63131	4.15841	-12.0868	6.64816e-12	8.33211e-11	17.2103	Q8WVE6
EPB42	-1.63083	4.46416	-11.5529	1.73541e-11	1.86706e-10	16.1542	P16452
LINGO1	-1.62911	4.59878	-18.4339	5.19513e-16	3.34584e-14	26.683	Q96FE5
GCSH	-1.62851	3.66803	-11.7349	1.24695e-11	1.39707e-10	16.6626	P23434
OR8J1	-1.62834	3.44503	-8.57931	6.71867e-09	2.90474e-08	10.373	Q8NGP2
ODF3	-1.62784	4.19824	-12.1474	5.97299e-12	7.62005e-11	17.3096	Q96PU9
GP9	-1.62757	4.46999	-10.7718	7.48048e-11	6.32185e-10	14.6671	P14770
C9orf152	-1.62722	3.76255	-9.78122	5.29423e-10	3.33043e-09	12.8697	NA
PLCZ1	-1.62721	2.21836	-6.53566	7.80321e-07	1.68994e-06	5.79863	Q86YW0
MUC20	-1.62666	4.31329	-11.8646	9.8744e-12	1.14754e-10	16.7721	Q8N307
SMIM28	-1.62662	3.84759	-11.595	1.60712e-11	1.74208e-10	16.3799	NA
IL1F10	-1.62637	4.79833	-16.6305	5.58122e-15	2.25142e-13	24.2544	Q8WWZ1
KRT36	-1.62585	4.14149	-10.7837	7.31314e-11	6.19164e-10	14.7846	O76013
KRTAP10-7	-1.62552	4.46616	-12.1124	6.3533e-12	8.03933e-11	17.1793	P60409
KLF10	-1.62524	4.22993	-14.9858	5.92509e-14	1.59917e-12	21.9634	Q13118
TEX9	-1.62494	3.7451	-8.53061	7.47701e-09	3.17526e-08	10.1991	Q8N6V9
ANKRD20A1	-1.62475	5.24256	-10.17	2.42124e-10	1.71294e-09	13.2714	Q5TYW2
SAMD5	-1.62467	3.31055	-6.91072	3.13346e-07	7.66517e-07	6.53879	Q5TGI4
AMH	-1.62385	4.81026	-13.0793	1.20845e-12	1.9956e-11	18.7798	P03971
NEK8	-1.62372	4.12068	-9.09046	2.22849e-09	1.13071e-08	11.3224	Q86SG6
DPY19L2	-1.62294	4.37279	-12.3965	3.86333e-12	5.24766e-11	17.7093	Q6NUT2
ZNF625	-1.62285	5.48593	-18.3214	5.98852e-16	3.72825e-14	26.4458	Q96I27
ODF2L	-1.62274	3.7035	-10.5189	1.21898e-10	9.54585e-10	14.3623	Q9ULJ1
APOBEC3D	-1.62251	4.49585	-18.3604	5.69991e-16	3.58442e-14	26.6006	Q96AK3
ARHGEF9	-1.62249	3.91489	-12.653	2.48318e-12	3.65472e-11	18.2501	O43307
CREB3L2	-1.62188	3.86237	-9.26157	1.55202e-09	8.32722e-09	11.7595	Q70SY1
ATP6V0A1	-1.62126	4.61501	-15.4122	3.14854e-14	9.51542e-13	22.5331	Q93050
RASGRF2	-1.62125	3.96351	-8.4727	8.49445e-09	3.5365e-08	10.0117	O14827
FBXW12	-1.62087	4.39412	-12.8512	1.77267e-12	2.72944e-11	18.4938	Q6X9E4
POLR2J3	-1.62	4.52451	-13.0787	1.20969e-12	1.99589e-11	18.8491	Q9GZM3
USP53	-1.61988	3.95498	-9.15226	1.95466e-09	1.01008e-08	11.5025	Q70EK8
BHLHA15	-1.61904	3.9241	-9.44683	1.05352e-09	5.96987e-09	12.1364	Q7RTS1
IFNA13	-1.61887	4.1038	-10.9888	4.94992e-11	4.50315e-10	15.1894	NA
CYP2D6	-1.61881	4.72647	-13.6276	4.91051e-13	9.34899e-12	19.7157	P10635
PHKG1	-1.61819	3.69113	-8.85206	3.7126e-09	1.74091e-08	10.9176	Q16816
TMEM140	-1.61804	4.78948	-12.8713	1.71332e-12	2.64898e-11	18.4259	Q9NV12
FBXW10	-1.61774	4.03906	-11.1471	3.67519e-11	3.52913e-10	15.5064	Q5XX13
ITIH5	-1.61714	3.17711	-7.25719	1.36963e-07	3.76794e-07	7.39749	Q86UX2
GJA1	-1.61713	4.09721	-8.74695	4.66064e-09	2.11637e-08	10.581	P17302
MEGF6	-1.61698	3.37221	-8.30849	1.22262e-08	4.79465e-08	9.78564	O75095
NR3C2	-1.61626	3.76392	-8.33804	1.14478e-08	4.52797e-08	9.76246	P08235
NUAK2	-1.61547	3.95594	-11.4881	1.95396e-11	2.06415e-10	16.1629	Q9H093
CCDC50	-1.61501	4.29169	-16.2141	9.95913e-15	3.67602e-13	23.7492	Q8IVM0
GPR1	-1.61472	4.31349	-11.8895	9.44417e-12	1.10744e-10	16.8155	P46091
DEFB130A	-1.61464	3.96379	-12.9428	1.51882e-12	2.39789e-11	18.7377	NA
PKDCC	-1.61405	3.69039	-8.97726	2.83702e-09	1.39074e-08	11.1899	Q504Y2
SERPING1	-1.61359	6.10982	-7.56482	6.65329e-08	2.02185e-07	7.51353	P05155
TLR9	-1.61315	4.86089	-9.48537	9.7249e-10	5.57324e-09	11.9276	Q9NR96
RASSF6	-1.61241	3.58557	-6.72249	4.94294e-07	1.13631e-06	6.01052	Q6ZTQ3
C10orf95	-1.61222	3.70465	-9.89987	4.16145e-10	2.73001e-09	13.125	NA
PALD1	-1.61161	3.89984	-7.02439	2.38446e-07	6.06324e-07	6.65611	Q9ULE6
EFNB2	-1.6114	3.63609	-6.70538	5.15317e-07	1.17818e-06	5.95533	P52799
MLKL	-1.61138	4.34233	-9.30126	1.42786e-09	7.76592e-09	11.7039	Q8NB16
NLRP1	-1.61085	5.1718	-11.1461	3.68222e-11	3.53406e-10	15.209	Q9C000
TCP11L2	-1.61011	4.53351	-12.7596	2.07034e-12	3.13352e-11	18.3007	Q8N4U5
REM1	-1.60979	4.08301	-8.88019	3.49424e-09	1.6564e-08	10.8772	O75628
CCDC102A	-1.60979	4.14896	-10.9111	5.73563e-11	5.06259e-10	15.0286	Q96A19
PLAGL1	-1.60914	4.32046	-16.0203	1.30969e-14	4.61528e-13	23.4699	Q9UM63
DPT	-1.60912	4.4135	-5.47963	1.10352e-05	1.80905e-05	2.60418	Q07507
SCN9A	-1.60911	4.64928	-4.31901	0.00021988	0.000300945	-0.477275	Q15858
KCNK1	-1.60889	4.00223	-11.9207	8.93126e-12	1.05645e-10	16.9445	O00180
DAZ4	-1.60855	3.26013	-8.68023	5.38852e-09	2.39674e-08	10.6311	Q86SG3
PLA2G2A	-1.60846	4.28208	-10.2293	2.1524e-10	1.55141e-09	13.6469	P14555
SVIL	-1.60835	4.08806	-12.6244	2.60783e-12	3.80222e-11	18.1712	O95425
LRRC61	-1.60809	4.72565	-15.6694	2.16519e-14	7.08218e-13	22.8891	Q9BV99
EEF2KMT	-1.60454	5.01623	-19.9363	8.34294e-17	7.63829e-15	28.4804	NA
ALPK1	-1.60435	4.08465	-10.5397	1.17075e-10	9.21088e-10	14.3216	Q96QP1
COX6A2	-1.60397	4.66452	-14.1393	2.17245e-13	4.718e-12	20.5613	Q02221
PGF	-1.60354	4.3312	-12.1597	5.84561e-12	7.48823e-11	17.2971	P49763
TREML1	-1.60311	3.38088	-8.89136	3.41123e-09	1.62198e-08	11.0687	Q86YW5
PRR5	-1.6028	4.92562	-14.6763	9.46242e-14	2.36586e-12	21.3481	P85299
LEPR	-1.60252	4.14532	-4.84875	5.59076e-05	8.18713e-05	1.08451	P48357
SPATA17	-1.60187	3.88285	-9.86459	4.46941e-10	2.88948e-09	13.0144	Q96L03
NPC1L1	-1.60134	4.04281	-14.0111	2.65935e-13	5.59332e-12	20.4792	Q9UHC9
LCN10	-1.6013	3.61755	-12.6452	2.51637e-12	3.69325e-11	18.2722	Q6JVE6
UGT2B7	-1.60048	3.25647	-9.10318	2.16905e-09	1.10475e-08	11.5452	P16662
TRIM51	-1.60008	5.35487	-12.4726	3.3859e-12	4.69825e-11	17.6272	Q9BSJ1
MOB3C	-1.59881	4.53367	-14.3877	1.47455e-13	3.40844e-12	20.983	Q70IA8
DMPK	-1.59855	3.93419	-10.7485	7.82254e-11	6.53991e-10	14.7655	Q09013
AMIGO2	-1.59826	4.2334	-13.5202	5.8445e-13	1.07863e-11	19.6534	Q86SJ2
MTHFSD	-1.59811	4.6412	-4.20897	0.000292018	0.000394391	-0.761422	Q2M296
HEG1	-1.59792	4.97754	-16.2407	9.59493e-15	3.55565e-13	23.6714	Q9ULI3
FAM13A	-1.59789	3.97632	-7.41598	9.42081e-08	2.73303e-07	7.57129	O94988
OR5M1	-1.59787	3.99012	-9.31799	1.37864e-09	7.53772e-09	11.8469	Q8NGP8
CLDN16	-1.59734	3.56757	-9.42999	1.09109e-09	6.15098e-09	12.1804	Q9Y5I7
SEL1L3	-1.59643	6.89845	-7.25279	1.38396e-07	3.79979e-07	6.86036	Q68CR1
SLCO2B1	-1.59613	5.79857	-12.6422	2.52919e-12	3.70201e-11	17.9097	O94956
CLDN24	-1.59612	3.65306	-9.95463	3.72603e-10	2.48362e-09	13.2465	A6NM45
SEMA6C	-1.59478	4.3497	-13.2201	9.56348e-13	1.65233e-11	19.1294	Q9H3T2
ADGRD2	-1.59475	4.51901	-13.0493	1.27052e-12	2.06893e-11	18.7989	NA
KRTAP2-4	-1.59238	4.21385	-10.5898	1.06235e-10	8.454e-10	14.3847	Q9BYR9
TDRD9	-1.59199	4.04145	-11.8238	1.06251e-11	1.21895e-10	16.7611	Q8NDG6
HBA2	-1.5917	4.22436	-6.06192	2.52719e-06	4.77108e-06	4.1611	P69905
WFDC2	-1.59136	4.17759	-12.3133	4.4651e-12	5.94826e-11	17.6087	Q14508
ICOS	-1.59052	5.09178	-16.5989	5.82916e-15	2.33129e-13	24.1617	Q9Y6W8
USP17L7	-1.58991	3.59976	-9.87667	4.36141e-10	2.83136e-09	13.0978	NA
POU3F1	-1.58964	3.95481	-11.3053	2.7373e-11	2.75455e-10	15.8228	Q03052
CHN1	-1.5896	4.47418	-12.2736	4.78627e-12	6.31308e-11	17.4629	P15882
KIF12	-1.58924	4.1169	-13.7512	4.02359e-13	7.9691e-12	20.0513	Q96FN5
KLK2	-1.58769	3.90569	-14.896	6.78175e-14	1.79409e-12	21.8619	P20151
OR5B3	-1.58761	3.57336	-8.94125	3.06455e-09	1.48602e-08	11.1381	Q8NH48
SGMS1	-1.58642	4.82734	-10.2234	2.17789e-10	1.56749e-09	13.4658	Q86VZ5
FEV	-1.58628	4.22302	-14.3901	1.46904e-13	3.3999e-12	21.0496	Q99581
NKX1-2	-1.58615	4.18603	-8.01883	2.34472e-08	8.33028e-08	8.91226	Q9UD57
CCDC144NL	-1.58585	3.43808	-8.20212	1.5509e-08	5.88622e-08	9.53293	Q6NUI1
SYNGAP1	-1.58577	4.76116	-15.4968	2.78214e-14	8.63155e-13	22.6283	Q96PV0
CADM3	-1.58571	4.18838	-9.84669	4.63458e-10	2.98277e-09	12.8966	Q8N126
CDH1	-1.58545	4.17487	-10.9561	5.26675e-11	4.73602e-10	15.1078	P12830
SVEP1	-1.58452	3.80598	-4.85327	5.52571e-05	8.10012e-05	1.2153	Q4LDE5
ILDR1	-1.58418	4.13992	-10.764	7.59352e-11	6.38502e-10	14.7458	Q86SU0
ZNF658	-1.58416	3.82173	-12.1305	6.15381e-12	7.80807e-11	17.3509	Q5TYW1
GOLGA7B	-1.58378	4.22902	-11.4714	2.01491e-11	2.12014e-10	16.0686	Q2TAP0
CT47A10	-1.58238	3.95975	-10.5205	1.21516e-10	9.51992e-10	14.3145	Q5JQC4
MSX1	-1.58205	3.32427	-9.86514	4.46443e-10	2.88819e-09	13.121	P28360
C1QTNF1	-1.58171	4.42814	-9.84332	4.66639e-10	3.00014e-09	12.813	Q9BXJ1
UBD	-1.58023	6.46457	-10.8206	6.81431e-11	5.83543e-10	14.5852
UGT2B10	-1.57996	3.75515	-10.8803	6.08196e-11	5.30559e-10	15.0552	P36537
RHBDF2	-1.57975	4.8743	-8.52904	7.50277e-09	3.18186e-08	9.83682	Q6PJF5
ALG1L2	-1.57951	4.24157	-11.3797	2.38508e-11	2.43821e-10	15.8937	NA
CGB2	-1.57887	5.57584	-14.2181	1.91997e-13	4.24873e-12	20.5491	NA
CT45A1	-1.57835	3.72525	-12.7883	1.97173e-12	2.99886e-11	18.5061	Q5HYN5
STEAP1	-1.57757	4.01483	-12.0366	7.26564e-12	8.95121e-11	17.1504	Q9UHE8
TGFBR2	-1.5764	5.62028	-10.8364	6.61201e-11	5.68304e-10	14.5646	P37173
MT1A	-1.57626	4.16687	-9.57167	8.13484e-10	4.80653e-09	12.3315	P04731
RAX2	-1.57616	4.30886	-12.9988	1.38265e-12	2.21093e-11	18.7646	Q96IS3
CSTA	-1.57602	4.61824	-6.35517	1.21753e-06	2.4934e-06	4.74318	P01040
MAML3	-1.57442	3.40948	-8.29997	1.24609e-08	4.87193e-08	9.76062	Q96JK9
BCAS4	-1.57422	4.37025	-5.53039	9.69413e-06	1.60825e-05	2.74634	Q8TDM0
SCD5	-1.57411	4.1649	-11.4595	2.05917e-11	2.16062e-10	16.0625	Q86SK9
NR2F2	-1.57393	4.97845	-5.79532	4.94495e-06	8.71701e-06	3.2111	P24468
OR2J2	-1.57357	3.31069	-10.6425	9.59376e-11	7.74676e-10	14.6628	O76002
XAF1	-1.57284	4.93516	-9.45762	1.03017e-09	5.86065e-09	11.8487	Q6GPH4
OR5AC2	-1.57239	3.24136	-9.32324	1.36356e-09	7.46838e-09	12.0139	Q9NZP5
ATP8B2	-1.57213	4.74745	-11.2329	3.13131e-11	3.07646e-10	15.4694	P98198
OR4K3	-1.57204	3.93145	-10.7665	7.55817e-11	6.36914e-10	14.8011	NA
RNF212	-1.572	3.5352	-10.3218	1.79291e-10	1.32566e-09	14.0046	Q495C1
CISH	-1.57068	4.05349	-12.0343	7.29615e-12	8.98287e-11	17.1383	Q9NSE2
RALGAPA2	-1.56958	4.6563	-13.9389	2.98157e-13	6.11271e-12	20.2376	Q2PPJ7
FAM43A	-1.5692	4.31178	-10.5506	1.14617e-10	9.06306e-10	14.2778	Q8N2R8
BEX2	-1.56863	3.82788	-12.3555	4.14871e-12	5.57851e-11	17.7472	Q9BXY8
PAX6	-1.56854	4.00836	-11.0042	4.80863e-11	4.3963e-10	15.2412	P26367
ZNF793	-1.5685	3.98682	-14.6049	1.05523e-13	2.57576e-12	21.4132	Q6ZN11
ARHGEF3	-1.56721	5.11257	-11.9186	8.96542e-12	1.05979e-10	16.6615	Q9NR81
STAMBPL1	-1.56642	5.13205	-19.0171	2.51615e-16	1.87977e-14	27.3497	Q96FJ0
KLHL6	-1.56633	6.21651	-6.52286	8.05237e-07	1.73687e-06	4.98524	Q8WZ60
SNAP91	-1.5663	3.53601	-9.47016	1.00368e-09	5.73262e-09	12.2724	O60641
BATF	-1.56602	4.65935	-7.89335	3.11958e-08	1.0591e-07	8.45006	Q16520
HERC5	-1.56601	3.81404	-10.3455	1.71133e-10	1.27697e-09	14.0002	Q9UII4
MRTFB	-1.56577	4.80944	-12.0084	7.63858e-12	9.33066e-11	16.8919	NA
HELB	-1.56576	3.79715	-9.68685	6.41968e-10	3.92473e-09	12.6679	Q8NG08
BRINP1	-1.56575	3.90343	-11.9335	8.72965e-12	1.0385e-10	16.986	O60477
OR2T27	-1.56574	3.9146	-8.72309	4.90857e-09	2.2155e-08	10.5811	Q8NH04
DMXL1	-1.56544	5.0573	-10.9062	5.78871e-11	5.09499e-10	14.7631	Q9Y485
PPP1R3B	-1.56542	4.31595	-13.8632	3.36366e-13	6.80467e-12	20.1941	Q86XI6
CFAP221	-1.56527	3.88739	-10.3592	1.66575e-10	1.24744e-09	14.0121	NA
CNOT6L	-1.56488	5.78859	-26.5241	9.41025e-20	4.75014e-17	35.2877	Q96LI5
ZFY	-1.56421	3.62982	-13.4345	6.7217e-13	1.21531e-11	19.59	P08048
GBP5	-1.5636	5.66784	-7.57036	6.56811e-08	2.00053e-07	7.5057	Q96PP8
AZGP1	-1.56329	3.22623	-9.60197	7.64232e-10	4.56024e-09	12.5966	P25311
DOK7	-1.56328	4.13609	-13.2389	9.27098e-13	1.60737e-11	19.2058	Q18PE1
ZNRF1	-1.56318	4.56702	-13.1313	1.10811e-12	1.86619e-11	18.9232	Q8ND25
FBXO10	-1.56304	4.17397	-8.03622	2.25408e-08	8.05824e-08	8.95493	Q9UK96
GAPT	-1.56247	3.95018	-7.86965	3.29317e-08	1.10902e-07	8.64341	Q8N292
RAB6B	-1.56187	3.21605	-7.87285	3.2692e-08	1.10213e-07	8.83039	Q9NRW1
TBL1X	-1.56102	4.14406	-15.7911	1.81675e-14	6.09688e-13	23.161	O60907
C15orf62	-1.56084	4.51144	-12.8853	1.67352e-12	2.60252e-11	18.5195	NA
KCNK5	-1.56071	3.99573	-12.095	6.55266e-12	8.26361e-11	17.2584	O95279
KCTD11	-1.56045	5.46478	-14.8268	7.52861e-14	1.96385e-12	21.5108	Q693B1
CA8	-1.5604	3.69551	-11.2483	3.0429e-11	3.01018e-10	15.7634	P35219
ANK1	-1.55994	4.43846	-10.8036	7.03927e-11	5.9951e-10	14.7339	P16157
SERPINA5	-1.55985	4.20423	-11.0827	4.14739e-11	3.89838e-10	15.3412	P05154
TRIM72	-1.55948	4.53052	-13.2059	9.79175e-13	1.68398e-11	19.0607	Q6ZMU5
PRTN3	-1.55911	3.85376	-12.2697	4.81865e-12	6.34682e-11	17.5927	P24158
CFAP44	-1.55896	3.84182	-9.26727	1.5335e-09	8.23735e-09	11.7776	NA
KRTAP19-5	-1.55856	3.8149	-10.0014	3.39143e-10	2.29084e-09	13.3096	Q3LI72
GALNTL5	-1.55855	4.97124	-11.4981	1.91847e-11	2.03125e-10	15.9091	Q7Z4T8
RREB1	-1.55835	4.5276	-18.3659	5.66061e-16	3.57173e-14	26.6029	Q92766
PPBP	-1.55796	3.87041	-11.3004	2.76207e-11	2.77351e-10	15.8304	P02775
CDX2	-1.55785	4.69382	-14.2924	1.7097e-13	3.87525e-12	20.7943	Q99626
MUC5AC	-1.55704	4.3178	-12.9141	1.59416e-12	2.50413e-11	18.6185	NA
FGF18	-1.55693	3.47871	-9.80051	5.09036e-10	3.22499e-09	12.9655	O76093
GIMAP6	-1.55635	4.01082	-9.79491	5.14872e-10	3.25534e-09	12.8395	Q6P9H5
KRTAP9-4	-1.55633	4.9448	-16.9497	3.61004e-15	1.58103e-13	24.6684	Q9BYQ2
NDN	-1.55606	4.0063	-8.53595	7.38977e-09	3.14465e-08	10.1404	Q99608
RBMS3	-1.55572	3.98696	-7.38493	1.01333e-07	2.91259e-07	7.49414	Q6XE24
TMEM71	-1.55556	3.84118	-8.07953	2.04374e-08	7.43929e-08	9.15739	Q6P5X7
OR4K1	-1.55526	3.74158	-8.53736	7.36689e-09	3.13706e-08	10.2155	Q8NGD4
LY9	-1.55444	4.99679	-15.1759	4.46158e-14	1.2761e-12	22.1007	Q9HBG7
CDC42EP5	-1.55436	4.9929	-11.6981	1.33276e-11	1.47902e-10	16.2779	Q6NZY7
TNS2	-1.55419	4.65823	-7.91419	2.97466e-08	1.01736e-07	8.49985	NA
CD80	-1.55418	4.71338	-11.095	4.05225e-11	3.82435e-10	15.2121	P33681
POTEE	-1.55381	3.62414	-8.86049	3.64573e-09	1.71601e-08	10.9537	Q6S8J3
ATP13A2	-1.5536	4.75731	-15.8064	1.77733e-14	6.00276e-13	23.082	Q9NQ11
SYBU	-1.55353	3.45923	-8.43206	9.29237e-09	3.81269e-08	10.0473	Q9NX95
DEGS2	-1.5532	4.75912	-18.9788	2.63745e-16	1.93336e-14	27.3455	Q6QHC5
KCNH2	-1.552	4.24985	-10.8553	6.37762e-11	5.52737e-10	14.8922	Q12809
PGLYRP4	-1.55061	4.26532	-11.8294	1.0518e-11	1.20815e-10	16.717	Q96LB8
SPAG11A	-1.5503	4.9356	-15.2773	3.84017e-14	1.11892e-12	22.2637	Q6PDA7
CLDN4	-1.54997	3.9099	-10.5801	1.08247e-10	8.60308e-10	14.443	O14493
CCDC28B	-1.54974	4.02127	-14.2638	1.7877e-13	4.02275e-12	20.8808	Q9BUN5
MTMR2	-1.54909	4.409	-13.4758	6.28357e-13	1.14608e-11	19.5393	Q13614
TLR7	-1.54883	3.71375	-7.94704	2.76011e-08	9.52996e-08	8.88924	Q9NYK1
MT1F	-1.54881	4.24777	-11.1559	3.61544e-11	3.47891e-10	15.4683	P04733
AKR1B15	-1.54824	3.95602	-9.44771	1.0516e-09	5.96176e-09	12.1305	C9JRZ8
SH2D3A	-1.54789	3.99047	-11.9292	8.79579e-12	1.0457e-10	16.9622	Q9BRG2
KRTAP29-1	-1.5472	3.73107	-11.0508	4.40412e-11	4.0964e-10	15.3856	A8MX34
PSAT1	-1.54698	4.5314	-18.0261	8.72861e-16	5.12655e-14	26.1668	Q9Y617
MGAT3	-1.54663	3.53814	-7.94347	2.78259e-08	9.59571e-08	8.9241	Q09327
SLC25A42	-1.54619	3.63171	-10.1886	2.33334e-10	1.65765e-09	13.7235	Q86VD7
LILRA3	-1.54546	3.96668	-12.4599	3.46129e-12	4.78072e-11	17.9075	Q8N6C8
DRD3	-1.54511	3.86984	-9.74264	5.72752e-10	3.55983e-09	12.7677	P35462
IGFBP3	-1.5446	4.33826	-6.97456	2.68728e-07	6.71084e-07	6.3805	P17936
ESR2	-1.54418	3.60746	-9.03016	2.5338e-09	1.26096e-08	11.3254	Q92731
DMRT2	-1.54383	3.97136	-10.2227	2.18072e-10	1.56893e-09	13.7199	Q9Y5R5
LMO4	-1.54347	5.36992	-11.5473	1.75321e-11	1.8808e-10	15.9382	P61968
SPSB1	-1.54343	3.90752	-14.7134	8.94209e-14	2.25344e-12	21.5857	Q96BD6
OPTN	-1.54329	5.02725	-19.0049	2.55421e-16	1.89213e-14	27.3448	Q96CV9
NTNG1	-1.54323	3.69889	-8.21121	1.5196e-08	5.78508e-08	9.49543	Q9Y2I2
OR8B2	-1.54297	3.67698	-10.4408	1.41965e-10	1.08673e-09	14.2163	Q96RD0
GP2	-1.54295	3.67865	-10.3944	1.55469e-10	1.17749e-09	14.1244	P55259
AAK1	-1.54262	4.7323	-7.07949	2.08994e-07	5.41158e-07	6.49037	Q2M2I8
PDK4	-1.54241	4.48771	-4.65663	9.18749e-05	0.00013113	0.449862	Q16654
SOX10	-1.54233	3.3208	-8.64824	5.77793e-09	2.54635e-08	10.5521	P56693
PTPRM	-1.54179	4.29021	-12.2109	5.34228e-12	6.90556e-11	17.3979	P28827
NINJ2	-1.54178	4.02637	-12.5127	3.15981e-12	4.44062e-11	17.9887	Q9NZG7
PTGES	-1.54164	3.97025	-9.55312	8.4524e-10	4.9606e-09	12.348	O14684
PRR9	-1.54157	3.95678	-9.58566	7.90358e-10	4.68917e-09	12.4198	Q5T870
S1PR1	-1.54075	3.34976	-8.38072	1.0412e-08	4.19465e-08	9.95418	P21453
WSB2	-1.54007	4.87471	-9.51719	9.10437e-10	5.28081e-09	11.9872	Q9NYS7
STXBP5	-1.54005	5.18326	-18.9066	2.8823e-16	2.06256e-14	27.2061	Q5T5C0
CD40LG	-1.53863	4.38992	-11.9785	8.05694e-12	9.72717e-11	16.9537	P29965
ANKRD28	-1.53823	4.32501	-16.7735	4.58743e-15	1.91249e-13	24.5227	O15084
KRTAP10-1	-1.53807	4.41453	-13.4653	6.39154e-13	1.16123e-11	19.5219	P60331
PF4	-1.53773	4.74986	-13.9627	2.87114e-13	5.92821e-12	20.2538	P02776
LRRTM2	-1.53657	4.02025	-9.75492	5.58573e-10	3.48213e-09	12.7544	O43300
IFNL4	-1.5362	4.1525	-9.31113	1.39862e-09	7.62909e-09	11.7844	NA
ZNF415	-1.53607	3.84194	-10.9358	5.47295e-11	4.87916e-10	15.1463	Q09FC8
NPPC	-1.53575	3.88313	-6.87186	3.44144e-07	8.31708e-07	6.29123	P23582
PXYLP1	-1.53522	3.75502	-10.8064	7.00167e-11	5.97124e-10	14.9147	NA
UBXN10	-1.53508	4.11034	-10.9871	4.96608e-11	4.51126e-10	15.1835	Q96LJ8
TBC1D4	-1.53497	5.93491	-14.6277	1.0191e-13	2.49786e-12	21.1992	O60343
DEFB103A	-1.53417	3.95763	-9.1345	2.0296e-09	1.04369e-08	11.4641	P81534
SYNM	-1.53393	3.87561	-6.97812	2.66437e-07	6.65986e-07	6.55239	O15061
CYP26B1	-1.5333	3.95762	-11.1521	3.64141e-11	3.50209e-10	15.5339	Q9NR63
DCHS2	-1.53325	3.60345	-12.264	4.86762e-12	6.39328e-11	17.6147	Q6V1P9
PERP	-1.53275	4.47031	-12.3586	4.12625e-12	5.56032e-11	17.6115	Q96FX8
ITM2A	-1.53078	5.07682	-13.9777	2.80341e-13	5.83716e-12	20.2103	O43736
GH1	-1.53024	4.0957	-10.2027	2.26887e-10	1.62235e-09	13.647	P01241
STAT4	-1.52946	4.6731	-9.20797	1.73754e-09	9.15432e-09	11.3881	Q14765
EML6	-1.52876	3.88446	-6.58929	6.84191e-07	1.50585e-06	5.59798	Q6ZMW3
ZSCAN18	-1.52875	3.9197	-8.99459	2.73379e-09	1.34791e-08	11.1726	Q8TBC5
PVRIG	-1.52811	4.41061	-14.8015	7.82228e-14	2.03194e-12	21.6501	Q6DKI7
SLC1A2	-1.52798	3.6019	-8.81964	3.9818e-09	1.85014e-08	10.8711	P43004
KCNG4	-1.52747	3.76187	-9.03965	2.48302e-09	1.24032e-08	11.3113	Q8TDN1
PLD4	-1.52723	4.73071	-9.83295	4.76562e-10	3.05134e-09	12.6896	Q96BZ4
PDLIM4	-1.52686	3.9005	-6.74254	4.70778e-07	1.08983e-06	5.96984	P50479
SCTR	-1.52675	4.23297	-9.18008	1.84294e-09	9.62543e-09	11.4786	P47872
PGAP3	-1.52521	4.76133	-13.5362	5.69438e-13	1.05825e-11	19.5512	Q96FM1
TEPP	-1.52467	4.04458	-11.8854	9.51229e-12	1.11456e-10	16.872	Q6URK8
ASAH2B	-1.52456	3.76171	-13.0424	1.28524e-12	2.08735e-11	18.9318	P0C7U1
CCDC188	-1.52427	3.48097	-10.4848	1.30287e-10	1.01137e-09	14.3348	NA
APOA5	-1.52423	4.11282	-11.3137	2.69478e-11	2.71616e-10	15.8022	Q6Q788
STOML1	-1.52418	4.62975	-14.2719	1.76541e-13	3.98701e-12	20.7758	Q9UBI4
SLC6A5	-1.52402	2.80145	-9.10369	2.16672e-09	1.10387e-08	11.6006	Q9Y345
PCDH11X	-1.52375	3.89237	-9.54056	8.67478e-10	5.0726e-09	12.3421	Q9BZA7
LAT	-1.52223	6.16749	-16.5227	6.4764e-15	2.54117e-13	24.0266	O43561
FTCD	-1.52217	4.04983	-10.7658	7.56713e-11	6.36914e-10	14.7722	O95954
CCL26	-1.52213	3.53011	-10.1763	2.39091e-10	1.69469e-09	13.7182	Q9Y258
ZFAND4	-1.52193	4.37756	-5.59494	8.22352e-06	1.38213e-05	2.90849	Q86XD8
OTUD1	-1.5211	4.12009	-12.0713	6.83301e-12	8.51937e-11	17.1896	Q5VV17
CYP4F12	-1.52087	3.96601	-9.47973	9.8393e-10	5.63189e-09	12.1953	Q9HCS2
PLXDC1	-1.52085	3.77832	-7.75728	4.26177e-08	1.37945e-07	8.43229	Q8IUK5
SDR42E1	-1.52028	3.7246	-7.90171	3.06054e-08	1.04196e-07	8.7833	Q8WUS8
KRT38	-1.52027	3.76054	-9.59929	7.68473e-10	4.5797e-09	12.4958	O76015
WLS	-1.51942	5.03847	-12.6935	2.31714e-12	3.44838e-11	18.055	Q5T9L3
FADS3	-1.51905	4.67826	-5.56159	8.95273e-06	1.49428e-05	2.7023	Q9Y5Q0
CP	-1.51851	4.7073	-6.47105	9.14649e-07	1.94455e-06	4.9994	P00450
ARHGEF15	-1.51841	4.4932	-9.97532	3.57397e-10	2.39251e-09	13.0576	O94989
CFAP69	-1.51791	3.54034	-7.91908	2.94167e-08	1.00699e-07	8.86893	NA
SLC17A4	-1.51782	3.85266	-11.705	1.31635e-11	1.46342e-10	16.5814	Q9Y2C5
LIPF	-1.51732	4.03573	-10.8169	6.86256e-11	5.87137e-10	14.8747	P07098
AMPD3	-1.51708	4.35584	-13.635	4.85181e-13	9.28455e-12	19.8133	Q01432
ARHGAP23	-1.51673	3.80058	-8.61755	6.17891e-09	2.70456e-08	10.3785	Q9P227
JAG1	-1.51662	4.50626	-10.0943	2.81526e-10	1.9424e-09	13.2997	P78504
PIM1	-1.51651	5.90698	-12.6646	2.43434e-12	3.60271e-11	17.9494	P11309
HSPB8	-1.51593	4.02036	-10.176	2.3924e-10	1.6951e-09	13.6136	Q9UJY1
CD177	-1.51544	4.26216	-10.0323	3.18719e-10	2.17173e-09	13.2522	Q8N6Q3
AK1	-1.51529	4.29184	-10.0189	3.27404e-10	2.2228e-09	13.2156	P00568
ATM	-1.51504	6.66597	-21.0238	2.39222e-17	2.77512e-15	29.7407	Q13315
ZNF347	-1.51442	3.49509	-8.79826	4.1702e-09	1.92266e-08	10.8473	Q96SE7
SESN1	-1.51421	3.6369	-8.89516	3.3835e-09	1.60921e-08	11.0271	Q9Y6P5
BMP15	-1.5142	3.60119	-9.23628	1.63685e-09	8.71477e-09	11.7683	O95972
UTF1	-1.51402	6.32754	-12.483	3.32606e-12	4.63847e-11	17.6598	Q5T230
CLRN2	-1.51362	3.99991	-11.4342	2.15754e-11	2.25245e-10	16.0538	A0PK11
SSX4B	-1.51349	3.78354	-11.4122	2.24638e-11	2.32441e-10	16.055	O60224
CEL	-1.51341	4.56885	-12.3092	4.49773e-12	5.98746e-11	17.4952	P19835
C1orf189	-1.51267	3.93654	-10.9227	5.61036e-11	4.96845e-10	15.1018	NA
OTOGL	-1.51257	3.0929	-7.52216	7.34862e-08	2.20872e-07	8.04142	Q3ZCN5
PIP5K1B	-1.51231	3.63972	-9.30891	1.40514e-09	7.65793e-09	11.9148	O14986
NPR2	-1.51192	4.50082	-15.511	2.72537e-14	8.49779e-13	22.6978	P20594
ZNF175	-1.5118	3.88275	-11.4002	2.29686e-11	2.36355e-10	16.015	Q9Y473
TCAF2	-1.51131	4.35422	-12.215	5.30347e-12	6.86913e-11	17.3874	NA
DMTN	-1.51121	4.11049	-10.7858	7.28347e-11	6.17491e-10	14.7951	Q08495
CACNG6	-1.51102	4.01245	-9.02605	2.55611e-09	1.27037e-08	11.2148	Q9BXT2
KHDC1	-1.51017	3.92461	-9.98129	3.53132e-10	2.36736e-09	13.244	Q4VXA5
ANGPTL4	-1.50927	3.26924	-7.92937	2.87347e-08	9.87812e-08	8.95124	Q9BY76
AP4S1	-1.50884	4.04541	-10.5464	1.15547e-10	9.11348e-10	14.3445	Q9Y587
ITGB4	-1.50876	4.15158	-7.29434	1.25448e-07	3.49595e-07	7.22157	P16144
LMO1	-1.50835	4.85856	-13.2995	8.3889e-13	1.4795e-11	19.1322	P25800
IQGAP2	-1.50722	4.78451	-10.2294	2.1519e-10	1.55141e-09	13.4844	Q13576
AIRE	-1.50718	4.17625	-9.36755	1.24282e-09	6.90015e-09	11.896	O43918
SESN3	-1.50709	5.76871	-13.7745	3.87651e-13	7.71872e-12	19.8255	P58005
DUSP8	-1.50656	4.389	-12.6043	2.69916e-12	3.91096e-11	18.0647	Q13202
RAG2	-1.50632	3.93727	-10.4664	1.35047e-10	1.04183e-09	14.2134	P55895
ALG6	-1.50607	4.50454	-14.0968	2.32279e-13	4.9808e-12	20.5254	Q9Y672
CLDN1	-1.50572	3.77514	-10.695	8.67057e-11	7.112e-10	14.6957	O95832
RSF1	-1.50571	6.32535	-18.8502	3.09007e-16	2.1861e-14	27.1327	Q96T23
TAGLN	-1.50559	4.78589	-8.63652	5.92775e-09	2.60746e-08	10.0996	Q01995
HS2ST1	-1.50556	5.06304	-6.49066	8.7157e-07	1.86357e-06	4.93997	Q7LGA3
FAM43B	-1.50532	4.48566	-13.0727	1.22186e-12	2.01241e-11	18.8432	Q6ZT52
FSTL1	-1.50484	3.97639	-5.47868	1.1062e-05	1.81328e-05	2.76626	Q12841
NRIP1	-1.50479	4.13003	-9.63605	7.1249e-10	4.29818e-09	12.4756	P48552
CX3CR1	-1.50452	2.91592	-7.35769	1.08039e-07	3.07692e-07	7.68283	P49238
GSDMB	-1.50372	4.79422	-19.1903	2.03639e-16	1.57164e-14	27.6004	Q8TAX9
LGALS3BP	-1.50247	4.55658	-11.0106	4.75018e-11	4.35733e-10	15.0966	Q08380
TMCC2	-1.50225	3.95194	-11.0568	4.3543e-11	4.05814e-10	15.3545	O75069
POU5F1	-1.50192	5.71915	-21.9111	9.00566e-18	1.30387e-15	30.6965	Q01860
TLR5	-1.50153	3.79661	-7.75834	4.25133e-08	1.37683e-07	8.43068	O60602
LIME1	-1.50148	4.69086	-13.4347	6.71961e-13	1.21531e-11	19.3985	Q9H400
TBC1D3C	-1.50114	6.44655	-20.9293	2.66034e-17	3.0127e-15	29.6234	Q6IPX1
ACCSL	-1.50105	3.74047	-10.1196	2.67674e-10	1.86657e-09	13.5655	Q4AC99
FBXO24	-1.50105	4.78535	-14.4033	1.43933e-13	3.33943e-12	20.945	O75426
CCDC152	-1.50096	3.7052	-9.57484	8.08183e-10	4.78429e-09	12.4579	Q4G0S7
DRD4	-1.50082	5.34091	-15.8796	1.60041e-14	5.48455e-13	23.0989	P21917
GP1BA	-1.50064	4.58927	-9.52454	8.96684e-10	5.21238e-09	12.0891	P07359
SLC4A5	-1.50024	4.09664	-9.91084	4.07017e-10	2.68122e-09	13.0535	Q9BY07
MTSS1	-1.49974	3.57041	-8.08666	2.01108e-08	7.33471e-08	9.2452	O43312
ZNF831	-1.49939	4.24238	-12.7758	2.01419e-12	3.05598e-11	18.3975	Q5JPB2
RIN2	-1.49927	4.17793	-10.0779	2.90943e-10	2.00071e-09	13.3703	Q8WYP3
CLVS1	-1.4988	3.82143	-9.61524	7.43643e-10	4.45446e-09	12.5159	Q8IUQ0
SELENOM	-1.49858	5.28314	-8.40226	9.92639e-09	4.03384e-08	9.45751	NA
CCDC34	-1.49821	4.02357	-13.8627	3.36645e-13	6.80467e-12	20.2446	Q96HJ3
NKG7	-1.49795	5.22106	-7.44046	8.89529e-08	2.60037e-07	7.22969	Q16617
CRYAB	-1.49733	4.0734	-8.5287	7.50841e-09	3.18281e-08	10.1033	P02511
PTCH1	-1.4968	3.88355	-9.79811	5.1153e-10	3.2364e-09	12.8791	Q13635
CYP4A22	-1.49661	3.96495	-9.0137	2.62438e-09	1.30015e-08	11.2018	Q5TCH4
RTKN2	-1.49629	3.52263	-9.47417	9.95357e-10	5.69206e-09	12.2856	Q8IZC4
KPRP	-1.49625	3.84025	-14.0182	2.62925e-13	5.55504e-12	20.513	Q5T749
HAPLN3	-1.49621	4.15525	-7.12965	1.8542e-07	4.89276e-07	6.82385	Q96S86
S100A7	-1.49621	3.7162	-9.55546	8.41168e-10	4.94196e-09	12.4152	P31151
SIAH2	-1.49606	5.94439	-7.67824	5.11419e-08	1.61184e-07	7.76492	O43255
CRISPLD1	-1.49606	3.45204	-11.2135	3.2465e-11	3.17735e-10	15.7324	Q9H336
CDRT15	-1.49605	3.50064	-8.12424	1.84762e-08	6.82383e-08	9.3466	Q96T59
ATP4A	-1.49572	4.2296	-10.9554	5.2737e-11	4.73998e-10	15.0893	P20648
FERMT2	-1.49553	4.19837	-11.1734	3.49896e-11	3.38076e-10	15.5146	Q96AC1
ZNF558	-1.49492	3.29044	-8.16042	1.70312e-08	6.37715e-08	9.47355	Q96NG5
TNFSF14	-1.49472	4.11116	-10.8113	6.93654e-11	5.92594e-10	14.8442	O43557
ITIH4	-1.49461	4.04344	-10.7583	7.67774e-11	6.43244e-10	14.7591	Q14624
KCNK9	-1.4944	4.47564	-14.0041	2.68872e-13	5.64239e-12	20.3842	Q9NPC2
DTX3	-1.49411	5.28758	-19.7731	1.01156e-16	8.95398e-15	28.2582	Q8N9I9
IGFBP4	-1.49385	5.44416	-8.92295	3.18732e-09	1.53186e-08	10.6005	P22692
TMEM178B	-1.4937	3.52933	-8.20196	1.55146e-08	5.88717e-08	9.51724	H3BS89
CCKBR	-1.49315	3.58938	-8.87774	3.51278e-09	1.66434e-08	11.001	P32239
ACER2	-1.49268	4.03354	-10.4154	1.49187e-10	1.13544e-09	14.0887	Q5QJU3
BRINP2	-1.49252	3.79122	-9.41084	1.13548e-09	6.37434e-09	12.0952	Q9C0B6
CHAC1	-1.49232	4.18093	-14.0493	2.50337e-13	5.32521e-12	20.5178	Q9BUX1
TOM1L1	-1.49145	3.53402	-7.13701	1.82197e-07	4.82549e-07	7.03449	O75674
RSPO1	-1.49137	4.00073	-11.8073	1.09446e-11	1.25023e-10	16.7396	Q2MKA7
SLC35G6	-1.491	4.16595	-10.1627	2.45687e-10	1.73552e-09	13.5459	P0C7Q6
COL16A1	-1.491	4.2957	-10.8686	6.21861e-11	5.40964e-10	14.9017	Q07092
SERINC5	-1.49097	4.5977	-8.93381	3.1139e-09	1.50396e-08	10.8178	Q86VE9
MBD3L2	-1.49095	5.13491	-14.8273	7.52301e-14	1.96385e-12	21.541	Q8NHZ7
HSD3B1	-1.49084	4.22131	-10.3804	1.59787e-10	1.20531e-09	13.9659	P14060
ZNF860	-1.49019	3.37515	-7.44939	8.71107e-08	2.55331e-07	7.81649	A6NHJ4
AMOTL1	-1.49011	3.52675	-7.60038	6.1255e-08	1.88447e-07	8.13274	Q8IY63
FBXL14	-1.4899	3.82275	-10.131	2.61689e-10	1.83536e-09	13.5707	Q8N1E6
MTARC2	-1.48988	2.76139	-7.41796	9.37723e-08	2.72081e-07	7.84589	NA
DEXI	-1.48963	4.81227	-17.175	2.66524e-15	1.26094e-13	24.9953	O95424
MAST4	-1.4896	3.909	-9.43048	1.08997e-09	6.14657e-09	12.1074	O15021
PRF1	-1.48947	4.76066	-11.6957	1.33869e-11	1.48395e-10	16.3288	P14222
ANXA8	-1.48944	3.49353	-10.2525	2.05568e-10	1.49567e-09	13.876	P13928
CRIP2	-1.48931	4.31495	-9.50967	9.24733e-10	5.34383e-09	12.1513	P52943
HSD3B7	-1.48926	4.87042	-16.8924	3.90134e-15	1.67506e-13	24.598	Q9H2F3
CDY2B	-1.48925	3.45714	-7.48996	7.92241e-08	2.35316e-07	7.89172	Q9Y6F7
CCDC200	-1.48788	3.98391	-9.45592	1.03381e-09	5.87777e-09	12.1406	NA
CXCL11	-1.48739	3.64476	-6.87182	3.44181e-07	8.31708e-07	6.36382	O14625
NMRK2	-1.48737	4.06832	-10.6732	9.0409e-11	7.37045e-10	14.5869	Q9NPI5
FOXB2	-1.48723	3.77408	-8.90327	3.325e-09	1.58623e-08	11.0133	Q5VYV0
NAT16	-1.48719	3.84248	-10.4229	1.47027e-10	1.12082e-09	14.1495	Q8N8M0
OGG1	-1.48714	4.13458	-7.93578	2.83175e-08	9.74906e-08	8.73613	O15527
SSTR3	-1.48688	3.98683	-11.0845	4.13372e-11	3.88944e-10	15.3993	P32745
GPBAR1	-1.48687	2.13308	-7.08363	2.06935e-07	5.36647e-07	7.12597	Q8TDU6
NUDT4	-1.48667	4.00776	-7.77684	4.07425e-08	1.32847e-07	8.41041	Q9NZJ9
IGF1R	-1.48613	4.39738	-11.968	8.20827e-12	9.87718e-11	16.931	P08069
MALL	-1.48541	3.90058	-8.39068	1.01844e-08	4.12255e-08	9.84699	Q13021
NKX6-3	-1.48504	2.89343	-6.20347	1.77445e-06	3.47942e-06	4.88937	A6NJ46
OR56A1	-1.48483	3.8451	-9.02765	2.54742e-09	1.26673e-08	11.265	Q8NGH5
IL2RG	-1.4845	6.57211	-24.7893	4.76711e-19	1.49489e-16	33.6703	P31785
KCNH8	-1.48424	3.62346	-7.22613	1.47422e-07	4.01546e-07	7.22419	Q96L42
MAF	-1.48408	5.45789	-19.4146	1.55232e-16	1.27721e-14	27.8134	O75444
PRELP	-1.48354	3.62578	-9.912	4.0606e-10	2.67702e-09	13.1683	P51888
C1RL	-1.48333	3.98974	-8.44509	9.02845e-09	3.71993e-08	9.94246	Q9NZP8
DNAH9	-1.48294	2.96191	-7.35959	1.07558e-07	3.06462e-07	7.6814	Q9NYC9
PEX5	-1.48282	4.73395	-6.61413	6.4384e-07	1.43053e-06	5.34066	P50542
CDK14	-1.4826	4.08397	-10.2842	1.93084e-10	1.4142e-09	13.8135	O94921
SPARC	-1.4826	5.61302	-6.47647	9.02543e-07	1.9221e-06	4.83388	P09486
KCNJ3	-1.48215	3.90861	-9.95522	3.7216e-10	2.48244e-09	13.1951	P48549
STAT3	-1.48155	6.35745	-13.4258	6.81813e-13	1.22917e-11	19.2836	P40763
IQCJ	-1.48135	4.26451	-10.7492	7.81272e-11	6.53463e-10	14.6788	Q1A5X6
AQP3	-1.48089	4.1565	-10.5104	1.23937e-10	9.6893e-10	14.2429	Q92482
TBX21	-1.48033	3.88436	-9.89771	4.17965e-10	2.74003e-09	13.0837	Q9UL17
C2orf66	-1.48027	3.7432	-9.52301	8.99531e-10	5.22568e-09	12.3419	NA
OR4K15	-1.48014	3.65363	-9.67113	6.62993e-10	4.0269e-09	12.6688	Q8NH41
MYOCD	-1.47959	3.94097	-9.88931	4.25121e-10	2.77622e-09	13.0523	Q8IZQ8
TRIM49	-1.4794	3.90583	-11.0699	4.24857e-11	3.97614e-10	15.3895	P0CI25
HVCN1	-1.47917	4.9201	-8.99019	2.75964e-09	1.35887e-08	10.8373	Q96D96
GPR15	-1.47872	3.34235	-9.11438	2.11809e-09	1.08175e-08	11.5593	P49685
ZBED6CL	-1.47869	4.32065	-14.2669	1.77906e-13	4.01299e-12	20.8357	Q96FA7
ADGRA3	-1.47853	4.104	-9.21162	1.72419e-09	9.10452e-09	11.5863	NA
HCN4	-1.4785	4.2892	-11.2504	3.03106e-11	3.00324e-10	15.634	Q9Y3Q4
OR1J1	-1.4782	4.165	-12.1309	6.14984e-12	7.80807e-11	17.2852	Q8NGS3
OXER1	-1.47813	4.1606	-10.288	1.91657e-10	1.40541e-09	13.7986	Q8TDS5
IFITM3	-1.47808	6.41482	-8.75861	4.54418e-09	2.07105e-08	10.279	Q01628
MAL2	-1.47769	3.50838	-9.20946	1.73208e-09	9.13328e-09	11.7318	Q969L2
NUTM2F	-1.47763	4.68254	-11.7363	1.24378e-11	1.39436e-10	16.4248	A1L443
RNF223	-1.47743	3.95541	-10.3645	1.64843e-10	1.23497e-09	14.0073	E7ERA6
DHRS3	-1.47731	4.73051	-7.34035	1.12544e-07	3.18772e-07	7.11369	O75911
NCR3LG1	-1.47711	3.43351	-7.54194	7.01746e-08	2.12045e-07	8.02011	Q68D85
SERPINC1	-1.47697	3.27972	-7.90907	3.00956e-08	1.02722e-07	8.90407	P01008
HELZ2	-1.47693	4.28832	-12.3384	4.27454e-12	5.72298e-11	17.6234	Q9BYK8
ENHO	-1.47682	4.61937	-11.0133	4.72666e-11	4.33807e-10	15.0817	Q6UWT2
POLR2J2	-1.47616	5.34739	-16.4659	7.00712e-15	2.71148e-13	23.9405
KRT33B	-1.47593	3.30864	-8.52429	7.58169e-09	3.2065e-08	10.2841	Q14525
CNN3	-1.47553	4.83305	-10.3406	1.72795e-10	1.28731e-09	13.6924	Q15417
TP53TG3F	-1.47412	3.99448	-9.38354	1.20201e-09	6.69842e-09	11.9848	NA
PTF1A	-1.47401	3.4484	-6.95951	2.78623e-07	6.92001e-07	6.62971	Q7RTS3
GREM1	-1.47395	3.99248	-9.04144	2.47354e-09	1.237e-08	11.2541	O60565
TUBA3C	-1.47343	3.69901	-8.86325	3.6241e-09	1.70712e-08	10.9449	Q13748
RFPL4AL1	-1.47339	3.53177	-8.15981	1.70546e-08	6.38393e-08	9.42142	F8VTS6
SLC6A20	-1.47318	4.52532	-12.356	4.14522e-12	5.57783e-11	17.5886	Q9NP91
MFGE8	-1.47312	4.90843	-9.39356	1.17715e-09	6.58645e-09	11.7111	Q08431
COLCA2	-1.47305	3.97707	-10.2806	1.94483e-10	1.42278e-09	13.8348	A8K830
PALLD	-1.47277	4.25186	-8.49037	8.16965e-09	3.41811e-08	9.95722	Q8WX93
HBB	-1.47276	3.65147	-5.76159	5.38576e-06	9.41676e-06	3.59605	P68871
OR1C1	-1.47242	3.80832	-8.71404	5.00614e-09	2.25138e-08	10.5916	Q15619
UCMA	-1.47221	3.9304	-8.28139	1.29882e-08	5.04954e-08	9.59249	Q8WVF2
INSL3	-1.47219	4.20336	-13.2855	8.58376e-13	1.50959e-11	19.2689	P51460
HOXA1	-1.4718	3.92183	-10.1919	2.31799e-10	1.65115e-09	13.6709	P49639
MSC	-1.47166	4.52331	-15.9567	1.43356e-14	4.97669e-13	23.3427	O60682
CTTN	-1.47139	5.00184	-18.5006	4.77692e-16	3.13048e-14	26.7107	Q14247
IVD	-1.47122	4.63964	-19.2659	1.85789e-16	1.47659e-14	27.7099	P26440
PEX6	-1.47088	4.74136	-12.5332	3.04985e-12	4.34206e-11	17.8427	Q13608
SNED1	-1.47076	3.99539	-9.22996	1.6588e-09	8.79904e-09	11.6581	Q8TER0
ULBP2	-1.4703	3.82523	-12.3574	4.13498e-12	5.56806e-11	17.7517	Q9BZM5
KCNN3	-1.46993	3.87716	-7.91142	2.99352e-08	1.02268e-07	8.76317	Q9UGI6
GPR182	-1.4693	4.21752	-10.023	3.24776e-10	2.20737e-09	13.2456	O15218
UBQLN3	-1.46927	2.96619	-8.55953	7.01659e-09	3.01193e-08	10.4119	Q9H347
STRC	-1.46897	3.86699	-9.44285	1.06228e-09	6.00308e-09	12.144	Q7RTU9
CPHXL	-1.46851	3.234	-9.0651	2.352e-09	1.18629e-08	11.4709	NA
MAS1	-1.46824	3.70051	-8.26013	1.36198e-08	5.25571e-08	9.60821	P04201
KCNK2	-1.46744	3.46027	-8.72296	4.90997e-09	2.2156e-08	10.6925	O95069
OR2L8	-1.46739	3.72906	-8.07142	2.08156e-08	7.54312e-08	9.17167	Q8NGY9
CDRT15L2	-1.46714	3.8838	-11.1036	3.98734e-11	3.77645e-10	15.4584	A8MXV6
SYT3	-1.46679	4.07437	-11.8832	9.55138e-12	1.11564e-10	16.861	Q9BQG1
NUDT7	-1.46566	3.96687	-10.1619	2.46047e-10	1.73632e-09	13.5995	P0C024
GADD45B	-1.4648	5.15789	-10.9283	5.55171e-11	4.9282e-10	14.7803	O75293
CCL17	-1.46467	3.7359	-9.86458	4.46952e-10	2.88948e-09	13.0499	Q92583
CCR1	-1.46447	4.602	-15.1945	4.34017e-14	1.24518e-12	22.2041	P32246
PDE4D	-1.46388	4.74187	-11.1095	3.94384e-11	3.73904e-10	15.2297	Q08499
GOLGA8S	-1.46349	2.83395	-9.56744	8.20613e-10	4.84406e-09	12.5654	NA
PLA2R1	-1.46346	3.63898	-7.78898	3.96211e-08	1.29598e-07	8.54599	Q13018
MYO7A	-1.46322	4.43635	-12.1313	6.14508e-12	7.80807e-11	17.2131	Q13402
SHISA3	-1.46288	4.23017	-8.3602	1.08973e-08	4.34844e-08	9.6717	A0PJX4
GSTA4	-1.46207	3.62252	-10.6334	9.76397e-11	7.86719e-10	14.6049	O15217
MRGPRX1	-1.46177	3.84148	-9.37367	1.22703e-09	6.82874e-09	12.0052	Q96LB2
ZNF461	-1.46176	5.05053	-15.9804	1.38604e-14	4.82967e-13	23.2793	Q8TAF7
LRCH3	-1.46167	4.95644	-10.5518	1.14359e-10	9.05031e-10	14.0814	Q96II8
TNFRSF19	-1.46126	4.10124	-12.7165	2.22784e-12	3.33675e-11	18.3265	Q9NS68
L3MBTL3	-1.46083	3.86512	-11.5084	1.88268e-11	1.99675e-10	16.2193	Q96JM7
CARD16	-1.46082	4.73168	-10.9511	5.31626e-11	4.77135e-10	14.927	Q5EG05
HOXA10	-1.46068	3.43487	-9.35846	1.26665e-09	7.01578e-09	12.0604	P31260
MMP13	-1.46049	3.47487	-7.82217	3.67148e-08	1.21345e-07	8.66328	P45452
FAM184A	-1.46047	3.31614	-9.98148	3.52998e-10	2.3673e-09	13.361	Q8NB25
GALR3	-1.46039	5.96124	-20.0385	7.39998e-17	6.98027e-15	28.5655	O60755
CYP2D7	-1.45991	4.45224	-10.8932	5.93425e-11	5.20592e-10	14.9015
TAS1R3	-1.45977	5.79328	-15.5175	2.69954e-14	8.45963e-13	22.5495	Q7RTX0
CFAP299	-1.45936	3.6799	-7.13484	1.83139e-07	4.8423e-07	6.99079	NA
EN2	-1.45936	3.18378	-6.9564	2.80714e-07	6.96471e-07	6.68271	P19622
PRKG2	-1.45932	3.27599	-8.03373	2.26685e-08	8.09059e-08	9.1902	Q13237
DUOXA1	-1.459	3.71281	-10.921	5.6291e-11	4.98269e-10	15.1432	Q1HG43
LYRM9	-1.4588	3.70958	-9.17445	1.865e-09	9.71364e-09	11.6141	A8MSI8
HSPBAP1	-1.45876	4.12919	-11.1781	3.4684e-11	3.3602e-10	15.5416	Q96EW2
RSPO3	-1.45864	3.62869	-8.10822	1.91556e-08	7.02886e-08	9.28127	Q9BXY4
LRCH2	-1.45853	3.57178	-9.61289	7.47253e-10	4.47322e-09	12.5661	Q5VUJ6
MAGEH1	-1.45804	4.5544	-11.3731	2.41469e-11	2.46175e-10	15.7838	Q9H213
BCO1	-1.45777	3.52607	-8.2765	1.31309e-08	5.09624e-08	9.68806	NA
OR4X1	-1.45762	4.46186	-12.7235	2.20161e-12	3.30542e-11	18.249	Q8NH49
CDH11	-1.45758	4.24708	-10.5492	1.1494e-10	9.08093e-10	14.2925	P55287
PKIA	-1.45753	3.33321	-7.77	4.13878e-08	1.34599e-07	8.57505	P61925
SFTPC	-1.45724	3.88609	-11.376	2.40155e-11	2.4497e-10	15.9698	P11686
PROS1	-1.45688	4.223	-5.98448	3.06914e-06	5.67773e-06	3.96109	P07225
UNC13D	-1.45664	4.91597	-20.9082	2.72435e-17	3.04686e-15	29.6156	Q70J99
SLC22A3	-1.45653	4.06635	-4.30064	0.000230551	0.000314951	-0.293846	O75751
MTARC1	-1.45646	3.75447	-8.17789	1.63756e-08	6.16753e-08	9.40842	NA
TMEM272	-1.4562	3.66185	-7.66703	5.2485e-08	1.6481e-07	8.25579	NA
IRAK1BP1	-1.45614	3.66295	-9.3006	1.42983e-09	7.77435e-09	11.8932	Q5VVH5
TNFSF13B	-1.45581	3.91917	-7.62505	5.78459e-08	1.79407e-07	8.08363	Q9Y275
CPM	-1.4558	4.45691	-11.2318	3.13795e-11	3.08136e-10	15.5474	P14384
GDF2	-1.45568	3.49288	-10.7022	8.55052e-11	7.04829e-10	14.7577	Q9UK05
CST2	-1.45558	3.94201	-8.73751	4.75715e-09	2.15601e-08	10.606	P09228
KCNK7	-1.45492	4.1154	-10.7267	8.15784e-11	6.78364e-10	14.6785	Q9Y2U2
ZNF99	-1.45483	3.06346	-8.82275	3.95508e-09	1.83983e-08	10.9739	A8MXY4
PCBP3	-1.45482	4.1392	-9.55263	8.46096e-10	4.96311e-09	12.2978	P57721
LAMC2	-1.45459	3.82332	-8.55316	7.11544e-09	3.04526e-08	10.2315	Q13753
LRRC2	-1.45435	3.58516	-11.2192	3.21261e-11	3.15033e-10	15.7269	Q9BYS8
IRAG2	-1.45428	6.96135	-4.002	0.000497066	0.000656185	-1.36833	NA
NRN1L	-1.45331	4.28699	-10.2019	2.27255e-10	1.62408e-09	13.5865	Q496H8
EGFLAM	-1.45315	3.95739	-9.68641	6.42544e-10	3.92696e-09	12.6298	Q63HQ2
GABRA1	-1.45293	3.77353	-9.30662	1.41189e-09	7.69024e-09	11.88	P14867
IFNA6	-1.45284	3.61372	-8.19879	1.56253e-08	5.92554e-08	9.49073	P05013
OR5K3	-1.45277	3.52061	-8.63449	5.95419e-09	2.61785e-08	10.4856	A6NET4
SLC10A6	-1.45276	3.36315	-9.76125	5.51406e-10	3.44897e-09	12.9069	Q3KNW5
SLC29A4	-1.4527	4.36924	-10.134	2.6011e-10	1.82566e-09	13.4223	Q7RTT9
GDA	-1.45266	3.68519	-10.0563	3.03754e-10	2.07963e-09	13.4502	Q9Y2T3
BBOF1	-1.4525	3.62341	-9.78378	5.26666e-10	3.31532e-09	12.9078	NA
RNF19A	-1.45237	4.94747	-19.9058	8.64759e-17	7.84034e-15	28.4468	Q9NV58
PATJ	-1.4522	3.94043	-9.1832	1.83082e-09	9.57824e-09	11.574	NA
ZNF670	-1.45155	4.09961	-12.9268	1.5604e-12	2.45523e-11	18.6863	Q9BS34
PRUNE2	-1.4514	3.38071	-8.39336	1.01241e-08	4.10169e-08	9.98059	Q8WUY3
EXOC6B	-1.45133	4.68054	-13.5339	5.71581e-13	1.06012e-11	19.5643	Q9Y2D4
OR10A5	-1.45066	3.73944	-9.4398	1.06905e-09	6.03771e-09	12.1691	Q9H207
FAM124A	-1.44994	3.73858	-8.57581	6.77037e-09	2.92298e-08	10.3052	Q86V42
OR14A16	-1.44937	3.82344	-9.21613	1.70788e-09	9.02349e-09	11.6759	Q8NHC5
JAM2	-1.44935	4.07042	-7.33494	1.13988e-07	3.22033e-07	7.34682	P57087
CBLN3	-1.44934	4.28557	-12.586	2.78514e-12	4.00446e-11	18.058	Q6UW01
DMRTC1B	-1.44906	4.10978	-11.4157	2.2322e-11	2.3123e-10	15.9931	Q5HYR2
RAB26	-1.44885	4.05932	-10.4101	1.50759e-10	1.14554e-09	14.0711	Q9ULW5
SPIN1	-1.44718	4.57032	-13.9373	2.98909e-13	6.1214e-12	20.2511	Q9Y657
RELL1	-1.44716	4.56696	-10.8472	6.47682e-11	5.5899e-10	14.7755	Q8IUW5
PRAC2	-1.44713	4.3591	-12.8034	1.92186e-12	2.92539e-11	18.4151	NA
HSPB7	-1.44662	3.61578	-9.44445	1.05875e-09	5.98973e-09	12.2062	Q9UBY9
PRSS3	-1.44638	3.99782	-9.44623	1.05484e-09	5.97316e-09	12.1165	P35030
REG3A	-1.44603	3.52824	-10.6291	9.84419e-11	7.925e-10	14.6116	Q06141
RSPH10B2	-1.44599	3.64916	-10.4012	1.5339e-10	1.16316e-09	14.1457	B2RC85
TMEM88B	-1.44558	4.80226	-9.9107	4.07128e-10	2.68122e-09	12.8255	A6NKF7
C16orf74	-1.44493	4.10002	-13.8377	3.50322e-13	7.05061e-12	20.1927	NA
SAMD10	-1.4449	5.36709	-18.2472	6.57966e-16	4.04238e-14	26.3482	Q9BYL1
PRKCE	-1.44485	3.77454	-6.35599	1.21508e-06	2.48975e-06	5.05589	Q02156
IL25	-1.44453	3.97703	-8.75208	4.60905e-09	2.09652e-08	10.628	Q9H293
NPAP1L	-1.44403	7.14582	-13.9951	2.72754e-13	5.69823e-12	20.2951	NA
KRT8	-1.4437	5.46591	-17.2731	2.33776e-15	1.15204e-13	25.0512	P05787
ZNF732	-1.44327	3.10617	-7.59125	6.25667e-08	1.91882e-07	8.20191	B4DXR9
NLGN4Y	-1.44261	3.93106	-8.4247	9.44513e-09	3.86433e-08	9.91481	Q8NFZ3
DPYD	-1.44204	4.47137	-7.61322	5.94552e-08	1.83666e-07	7.85731	Q12882
TXNDC8	-1.44194	3.8211	-9.41589	1.12361e-09	6.31907e-09	12.0995	Q6A555
PBX4	-1.44104	3.17294	-8.82801	3.91042e-09	1.82087e-08	10.971	Q9BYU1
OR7D4	-1.44055	3.82701	-9.18074	1.84037e-09	9.62009e-09	11.5993	Q8NG98
PIK3CA	-1.44045	4.40889	-13.4081	7.01814e-13	1.26158e-11	19.424	P42336
PRIMA1	-1.44043	4.43957	-13.0573	1.2537e-12	2.05073e-11	18.8272	Q86XR5
SPRR2A	-1.44023	3.62889	-9.03158	2.52611e-09	1.2578e-08	11.327	P35326
RNF144A	-1.44021	4.85708	-8.96198	2.93137e-09	1.43173e-08	10.7922	P50876
TRIM64C	-1.43971	3.32654	-7.76422	4.19422e-08	1.36117e-07	8.56239	NA
MET	-1.43929	3.64654	-9.73698	5.79406e-10	3.59281e-09	12.8083	P08581
SV2C	-1.43892	3.8362	-8.08745	2.00749e-08	7.3259e-08	9.18033	Q496J9
GUCY2F	-1.43883	3.62251	-10.0559	3.04028e-10	2.08074e-09	13.4617	P51841
CLDN10	-1.43878	3.81268	-9.51202	9.20238e-10	5.32279e-09	12.304	P78369
EXOC1L	-1.43874	3.35479	-8.73571	4.77577e-09	2.16393e-08	10.7416	NA
SP4	-1.43867	4.69873	-18.2571	6.49728e-16	4.03155e-14	26.4407	Q02446
DEPP1	-1.43865	5.2912	-8.68285	5.35788e-09	2.38373e-08	10.0814	NA
OR8U9	-1.43839	3.56057	-9.73619	5.80339e-10	3.59741e-09	12.823	NA
MAN2A2	-1.43838	4.70763	-13.0321	1.3076e-12	2.11446e-11	18.7134	P49641
CAPN6	-1.43832	3.48233	-5.4661	1.14235e-05	1.86827e-05	2.89838	Q9Y6Q1
ORMDL3	-1.43813	5.82859	-20.9428	2.62034e-17	3.00246e-15	29.6147	Q8N138
SNX19	-1.43812	5.17264	-18.6841	3.79718e-16	2.5978e-14	26.9226	Q92543
OR5A1	-1.43807	4.35541	-10.752	7.77092e-11	6.50257e-10	14.6556	Q8NGJ0
NAT8B	-1.43794	5.51705	-14.8876	6.86821e-14	1.80927e-12	21.5966	NA
RUNX2	-1.43792	3.8176	-8.85687	3.67433e-09	1.72624e-08	10.9022	Q13950
TBC1D21	-1.43778	3.76598	-9.9311	3.90704e-10	2.5881e-09	13.1803	Q8IYX1
OR12D2	-1.4376	3.87492	-10.1874	2.3388e-10	1.6609e-09	13.6734	P58182
LPAR5	-1.43711	3.58927	-8.38183	1.03863e-08	4.18705e-08	9.91012	Q9H1C0
TMEM198	-1.43706	3.9216	-10.451	1.39171e-10	1.07011e-09	14.1873	Q66K66
SLC23A3	-1.43683	4.4983	-14.3573	1.54574e-13	3.55101e-12	20.9376	Q6PIS1
AFAP1L2	-1.43678	4.00453	-10.3733	1.62029e-10	1.21828e-09	14.0128	Q8N4X5
YOD1	-1.43667	4.41768	-13.8748	3.30172e-13	6.71745e-12	20.1874	Q5VVQ6
TRAM2	-1.4358	5.0329	-12.3296	4.34057e-12	5.80307e-11	17.4105	Q15035
KIR2DS2	-1.43546	3.74375	-7.70989	4.75365e-08	1.51276e-07	8.33417	P43631
OR2B11	-1.43537	4.35368	-10.2827	1.93677e-10	1.41799e-09	13.7271	Q5JQS5
COLQ	-1.43522	4.14995	-10.759	7.6671e-11	6.43011e-10	14.7312	Q9Y215
MRGPRD	-1.43516	4.33589	-12.086	6.65693e-12	8.3332e-11	17.1604	Q8TDS7
TSPAN32	-1.43506	3.57836	-9.92091	3.98826e-10	2.63397e-09	13.1966	Q96QS1
GBP4	-1.4348	4.66728	-7.51639	7.44823e-08	2.23256e-07	7.55517	Q96PP9
ITGB8	-1.4347	3.11484	-8.4194	9.55656e-09	3.90394e-08	10.0845	P26012
ZFAT	-1.43465	4.28048	-12.18	5.64048e-12	7.24534e-11	17.343	Q9P243
GSG1L	-1.43402	3.97108	-12.2262	5.20031e-12	6.75895e-11	17.4968	Q6UXU4
ADAMTSL5	-1.43383	4.28168	-11.4212	2.20968e-11	2.29661e-10	15.9567	Q6ZMM2
SCNN1A	-1.43343	3.59983	-8.04622	2.20365e-08	7.9073e-08	9.14956	P37088
XAGE1A	-1.43313	3.5032	-7.89702	3.09348e-08	1.05106e-07	8.82954	Q9HD64
TBXT	-1.43294	3.42153	-10.2504	2.06421e-10	1.5013e-09	13.8848	NA
GGT5	-1.43223	3.92487	-5.863	4.16759e-06	7.46647e-06	3.76505	P36269
KLHL23	-1.43207	3.68645	-10.7378	7.98515e-11	6.66393e-10	14.7972	Q8NBE8
NFATC4	-1.43198	4.04507	-6.96983	2.71799e-07	6.77393e-07	6.47641	Q14934
TTC34	-1.43187	4.49676	-12.3748	4.01207e-12	5.42602e-11	17.6288	A8MYJ7
ANKRD66	-1.43182	3.61899	-8.38659	1.02773e-08	4.15192e-08	9.91332	B4E2M5
HACD1	-1.43124	3.2626	-9.03944	2.48412e-09	1.24053e-08	11.4131	NA
OR52J3	-1.43121	3.89231	-8.47811	8.3936e-09	3.49947e-08	10.0463	Q8NH60
CAV3	-1.43031	4.05311	-11.1192	3.87284e-11	3.68107e-10	15.4494	P56539
KCNJ11	-1.43022	4.23329	-11.2637	2.95702e-11	2.93768e-10	15.6741	Q14654
SERINC2	-1.43017	3.85964	-6.1187	2.19242e-06	4.19719e-06	4.43454	Q96SA4
KRTAP2-3	-1.42997	4.29011	-13.0288	1.31495e-12	2.12084e-11	18.8171	P0C7H8
NOSTRIN	-1.42976	4.18752	-8.54684	7.21492e-09	3.08077e-08	10.1051	Q8IVI9
CCL28	-1.42964	3.75918	-11.0291	4.58756e-11	4.24378e-10	15.342	Q9NRJ3
AKR1C1	-1.42936	2.99916	-7.70219	4.83893e-08	1.53467e-07	8.47596	Q04828
ANKRD61	-1.42911	4.02636	-9.76522	5.46959e-10	3.42689e-09	12.7741	A6NGH8
NR2F1	-1.42901	4.31244	-6.36416	1.19077e-06	2.44772e-06	4.87989	P10589
DNMBP	-1.42895	4.09118	-12.2599	4.90261e-12	6.4302e-11	17.5315	Q6XZF7
AJM1	-1.42893	4.07247	-10.5983	1.04496e-10	8.33335e-10	14.4389	NA
PLEKHA1	-1.42869	4.01345	-9.09068	2.22743e-09	1.13052e-08	11.3542	Q9HB21
SLC1A6	-1.42858	3.81257	-8.98841	2.77012e-09	1.36223e-08	11.1898	P48664
TAS2R45	-1.42852	3.94888	-11.0224	4.64594e-11	4.28293e-10	15.2901	NA
MUL1	-1.42794	5.17006	-16.8063	4.38655e-15	1.83659e-13	24.4329	Q969V5
SOCS3	-1.42752	4.20516	-10.3749	1.6151e-10	1.21536e-09	13.9583	O14543
TBPL2	-1.4275	4.03213	-8.95544	2.97271e-09	1.44775e-08	11.0559	Q6SJ96
SLCO1B7	-1.42734	3.76372	-9.86307	4.48323e-10	2.89734e-09	13.0413	G3V0H7
HLF	-1.42711	3.7716	-8.61418	6.22454e-09	2.72134e-08	10.3825	Q16534
FSTL3	-1.42683	3.86275	-9.25145	1.58541e-09	8.47714e-09	11.7409	O95633
AREG	-1.42646	3.97368	-8.37881	1.04563e-08	4.20616e-08	9.79964	P15514
EDDM3A	-1.42642	3.49503	-9.00426	2.67784e-09	1.32347e-08	11.2967	Q14507
OR51H1	-1.42626	3.97034	-12.475	3.37221e-12	4.68362e-11	17.9338	Q8NH63
IFNA5	-1.42596	3.26356	-7.6531	5.42051e-08	1.69778e-07	8.31856	P01569
ERFL	-1.42572	3.35135	-8.76277	4.50344e-09	2.05495e-08	10.8011	NA
VEGFA	-1.4257	5.29546	-9.38281	1.20384e-09	6.70569e-09	11.6071	P15692
HERC6	-1.42522	3.74466	-8.12707	1.83591e-08	6.78995e-08	9.29636	Q8IVU3
SERPINA3	-1.42501	3.6766	-6.32218	1.32119e-06	2.67896e-06	5.00341	P01011
NEO1	-1.42478	3.74013	-10.0953	2.81009e-10	1.94026e-09	13.518	Q92859
PLEKHG5	-1.42453	3.99054	-4.51243	0.000133401	0.000187348	0.277231	O94827
REG1B	-1.42399	3.56231	-8.94782	3.02168e-09	1.4693e-08	11.1615	P48304
ZIC3	-1.42388	5.90302	-13.9978	2.71591e-13	5.68121e-12	20.1901	O60481
PPP1R26	-1.42376	3.5333	-9.83215	4.77337e-10	3.05446e-09	13.0246	Q5T8A7
NXPE1	-1.42362	3.8702	-9.16513	1.90213e-09	9.86837e-09	11.5555	Q8N323
CELA3A	-1.42357	3.66614	-8.81651	4.00877e-09	1.8611e-08	10.8526	P09093
NEU4	-1.42351	3.84231	-10.9568	5.25905e-11	4.73137e-10	15.1882	Q8WWR8
RESF1	-1.42335	6.41895	-16.2616	9.31699e-15	3.47332e-13	23.6716	NA
SH3PXD2A	-1.42325	4.12607	-10.8679	6.22691e-11	5.41433e-10	14.9491	Q5TCZ1
CNKSR2	-1.42289	3.54953	-9.29757	1.43895e-09	7.81256e-09	11.9119	Q8WXI2
RBM11	-1.42282	3.71066	-8.57424	6.79371e-09	2.93175e-08	10.3095	P57052
OR5M8	-1.42264	3.81586	-9.5861	7.89638e-10	4.68917e-09	12.4576	Q8NGP6
CFC1	-1.42256	3.7834	-8.82085	3.97135e-09	1.84648e-08	10.8334	P0CG37
OR4F15	-1.42243	3.86026	-9.61094	7.50254e-10	4.48687e-09	12.4992	Q8NGB8
MMP3	-1.42239	3.4206	-9.05731	2.39131e-09	1.20254e-08	11.4248	P08254
SELE	-1.42237	3.84184	-9.56619	8.22746e-10	4.85358e-09	12.41	P16581
C1QTNF9B	-1.42223	3.97354	-9.47934	9.84728e-10	5.63473e-09	12.1934	B2RNN3
FANCD2OS	-1.42187	4.03084	-9.44825	1.05042e-09	5.95948e-09	12.1112	Q96PS1
APOB	-1.42174	3.99264	-9.53949	8.69394e-10	5.08221e-09	12.3141	P04114
PRORY	-1.42168	3.21596	-7.01922	2.41417e-07	6.12868e-07	6.82926	NA
TTYH2	-1.42131	5.7086	-13.5255	5.79505e-13	1.07163e-11	19.4092	Q9BSA4
SOX8	-1.42129	3.79617	-7.46954	8.30985e-08	2.45148e-07	7.75609	P57073
GFI1	-1.42127	3.97611	-10.7665	7.55814e-11	6.36914e-10	14.792	Q99684
RD3	-1.42118	3.32622	-8.31916	1.19391e-08	4.69349e-08	9.82664	Q7Z3Z2
ABTB1	-1.42118	5.16262	-15.0372	5.48658e-14	1.49377e-12	21.8561	Q969K4
AK8	-1.42114	3.90663	-12.4389	3.58939e-12	4.92572e-11	17.8818	Q96MA6
CELA2A	-1.42106	3.97769	-9.08614	2.24905e-09	1.13991e-08	11.3553	P08217
C12orf42	-1.42053	3.1573	-9.28969	1.46296e-09	7.92451e-09	11.9585	NA
STOX2	-1.42052	3.74268	-10.4515	1.39026e-10	1.0698e-09	14.2272	Q9P2F5
TNFRSF25	-1.42032	4.65702	-9.28726	1.47045e-09	7.95122e-09	11.5573	Q93038
PNOC	-1.4203	4.22367	-9.53306	8.81031e-10	5.13417e-09	12.2284	Q13519
ZCCHC10	-1.42022	6.10612	-24.2274	8.24741e-19	2.16953e-16	33.1125	Q8TBK6
AKAP7	-1.4202	3.54591	-7.83147	3.59401e-08	1.1927e-07	8.67031	Q9P0M2
CNR1	-1.41985	4.13908	-8.06794	2.09796e-08	7.59371e-08	9.03774	P21554
SIGLEC6	-1.41928	3.74843	-8.05704	2.15035e-08	7.75032e-08	9.13656	O43699
GRK5	-1.41926	4.3128	-14.1995	1.9767e-13	4.34735e-12	20.73	P34947
ITFG2	-1.41917	5.12853	-15.1133	4.89715e-14	1.37128e-12	21.9772	Q969R8
DLL1	-1.41908	3.88665	-10.4818	1.3105e-10	1.01645e-09	14.2566	O00548
CPE	-1.41893	3.67724	-4.43895	0.000161306	0.000224194	0.200447	P16870
MOG	-1.41842	3.5814	-8.66324	5.5919e-09	2.47429e-08	10.5362	Q16653
FIBCD1	-1.41782	4.11546	-13.1714	1.03679e-12	1.76198e-11	19.0958	Q8N539
KRTAP5-7	-1.41775	4.14055	-10.6977	8.62461e-11	7.08336e-10	14.6145	Q6L8G8
SPATA31D4	-1.41756	3.64574	-8.10295	1.93849e-08	7.10742e-08	9.26679	NA
TAS2R7	-1.41751	3.83668	-8.58614	6.61885e-09	2.86755e-08	10.3031	Q9NYW3
ZNF446	-1.41745	4.36117	-14.9346	6.39903e-14	1.70735e-12	21.8601	Q9NWS9
OR10H2	-1.41736	3.82249	-8.84528	3.76731e-09	1.76125e-08	10.876	O60403
OR1D5	-1.4172	3.75984	-7.71828	4.66247e-08	1.48856e-07	8.35036	P58170
TBXA2R	-1.41673	4.05341	-10.1935	2.31076e-10	1.64662e-09	13.6398	P21731
TRAF4	-1.41658	5.11564	-11.0505	4.40658e-11	4.09665e-10	15.0209	Q9BUZ4
HECW2	-1.41648	3.7404	-9.58581	7.90115e-10	4.68917e-09	12.476	Q9P2P5
CNTNAP3	-1.41638	3.99031	-9.65073	6.91323e-10	4.18265e-09	12.5469	Q9BZ76
TBX6	-1.41613	3.97881	-12.4195	3.71232e-12	5.07751e-11	17.8353	O95947
TCF7L1	-1.41582	4.22751	-10.4976	1.27057e-10	9.88766e-10	14.1952	Q9HCS4
ASB4	-1.41578	3.59345	-8.66634	5.55419e-09	2.45877e-08	10.5421	Q9Y574
ARHGEF40	-1.41548	4.29443	-12.0901	6.60945e-12	8.29608e-11	17.1779	Q8TER5
WDTC1	-1.4152	5.60381	-13.705	4.33397e-13	8.42305e-12	19.7073	Q8N5D0
PITX2	-1.41512	4.43792	-11.971	8.16411e-12	9.84052e-11	16.9227	Q99697
PYY	-1.41507	3.83079	-9.37139	1.23291e-09	6.85736e-09	12.0041	P10082
DDX60	-1.41506	4.10332	-8.9369	3.09332e-09	1.49635e-08	10.9929	Q8IY21
OR11G2	-1.41476	3.83113	-10.7409	7.93757e-11	6.63311e-10	14.7755	Q8NGC1
CYP4X1	-1.41456	3.86379	-10.7107	8.41146e-11	6.96678e-10	14.7098	Q8N118
NT5DC4	-1.41437	3.98696	-11.7003	1.32748e-11	1.47404e-10	16.5479	Q86YG4
ADAMTS5	-1.41424	3.5	-7.49431	7.84231e-08	2.33159e-07	7.89445	Q9UNA0
CSF2RA	-1.41421	4.32188	-8.71729	4.97085e-09	2.23874e-08	10.4353	P15509
JSRP1	-1.4139	4.16269	-8.99861	2.71035e-09	1.33812e-08	11.1075	Q96MG2
AFAP1	-1.41369	4.03876	-9.15604	1.93909e-09	1.00326e-08	11.4871	Q8N556
KCNMA1	-1.41346	4.78693	-10.763	7.60892e-11	6.38988e-10	14.5414	Q12791
P2RY4	-1.41317	3.70654	-9.78865	5.21469e-10	3.29037e-09	12.9027	P51582
CDC14C	-1.41305	3.57067	-8.42942	9.34685e-09	3.83336e-08	10.0213	NA
SFI1	-1.41247	6.29688	-25.6507	2.10288e-19	8.35649e-17	34.4858	A8K8P3
HACD3	-1.41246	4.51249	-16.0076	1.33347e-14	4.6672e-13	23.4165	NA
FBN3	-1.41239	3.81174	-13.1016	1.16437e-12	1.93996e-11	19.0265	Q75N90
OR10J3	-1.41238	3.75153	-8.07734	2.05386e-08	7.46449e-08	9.18192	Q5JRS4
LCE3D	-1.41238	3.58133	-7.62085	5.84117e-08	1.80951e-07	8.17183	Q9BYE3
SESN2	-1.41178	5.29754	-15.2711	3.87505e-14	1.12733e-12	22.1948	P58004
PHC1	-1.41175	4.96411	-10.6062	1.02901e-10	8.2237e-10	14.1857	P78364
RCAN2	-1.41165	3.68092	-10.0163	3.29162e-10	2.23392e-09	13.3717	Q14206
PALMD	-1.41121	3.79378	-9.89381	4.21275e-10	2.75785e-09	13.0984	Q9NP74
CLMP	-1.41119	3.38749	-7.1363	1.82504e-07	4.8315e-07	7.07192	Q9H6B4
RARRES2	-1.41094	4.7051	-6.02034	2.8049e-06	5.23819e-06	3.85755	Q99969
APC2	-1.41048	4.43685	-10.5659	1.11258e-10	8.81616e-10	14.2634	O95996
BCL3	-1.41021	5.57133	-12.9858	1.41302e-12	2.2515e-11	18.4978	P20749
OR4C3	-1.41013	3.71026	-9.27706	1.5023e-09	8.09068e-09	11.8333	Q8NH37
KBTBD8	-1.41006	4.84134	-5.91314	3.67257e-06	6.66855e-06	3.53751	Q8NFY9
ZBP1	-1.40996	3.72342	-9.3398	1.31709e-09	7.24788e-09	11.9633	Q9H171
OR5F1	-1.40985	3.88841	-7.72997	4.5385e-08	1.45536e-07	8.33949	O95221
PIGR	-1.40933	3.77664	-10.15	2.51931e-10	1.77425e-09	13.6216	P01833
CHRNA6	-1.4089	3.71199	-8.82596	3.92778e-09	1.82804e-08	10.8637	Q15825
OR52E4	-1.40872	3.67818	-11.2498	3.03456e-11	3.00512e-10	15.7717	Q8NGH9
TNFSF12	-1.40871	4.23399	-8.4097	9.76404e-09	3.97827e-08	9.78083	O43508
ECM2	-1.40858	3.75507	-8.04593	2.20505e-08	7.91084e-08	9.10913	O94769
KLF9	-1.40844	3.41276	-8.60048	6.41405e-09	2.78983e-08	10.4346	Q13886
GALNT3	-1.40813	3.27092	-7.63097	5.70569e-08	1.77313e-07	8.26589	Q14435
CRYGN	-1.40803	3.8191	-8.65192	5.73172e-09	2.52897e-08	10.4532	Q8WXF5
TNFRSF1A	-1.40775	4.71826	-6.79266	4.16846e-07	9.81156e-07	5.78488	P19438
GAS1	-1.40753	3.66749	-10.5883	1.06544e-10	8.47498e-10	14.5107	P54826
DPPA5	-1.4071	4.14047	-11.1362	3.75131e-11	3.5893e-10	15.4589	A6NC42
INPP5A	-1.40699	3.90412	-8.8769	3.51913e-09	1.66566e-08	10.9231	Q14642
SPIN4	-1.40688	3.63304	-7.91146	2.99319e-08	1.02268e-07	8.83336	Q56A73
TESC	-1.40625	4.66868	-9.6869	6.41902e-10	3.92473e-09	12.3968	Q96BS2
CASZ1	-1.40597	3.81835	-9.73186	5.85494e-10	3.62095e-09	12.7614	Q86V15
OR5H2	-1.40568	3.31532	-8.02313	2.32194e-08	8.25576e-08	9.16141	Q8NGV7
PI3	-1.40556	3.7922	-10.9572	5.25505e-11	4.73006e-10	15.1991	P19957
PGLYRP3	-1.40554	3.64988	-8.62914	6.02424e-09	2.64554e-08	10.446	Q96LB9
GPLD1	-1.40536	3.84145	-8.99778	2.7152e-09	1.34016e-08	11.203	P80108
SLAIN1	-1.40524	4.261	-14.0436	2.52582e-13	5.36076e-12	20.4923	Q8ND83
IL21R	-1.40446	5.66945	-10.9094	5.75404e-11	5.07154e-10	14.6975	Q9HBE5
ZDHHC11	-1.40433	4.24058	-12.0914	6.59423e-12	8.2926e-11	17.1949	Q9H8X9
AGBL3	-1.40418	3.75384	-9.46431	1.01595e-09	5.79565e-09	12.2187	Q8NEM8
CLEC5A	-1.40379	3.0801	-9.4715	1.00089e-09	5.72017e-09	12.3471	Q9NY25
KRT35	-1.40324	3.82775	-10.9708	5.12173e-11	4.64362e-10	15.2183	Q92764
AMY2B	-1.40315	4.42493	-8.83676	3.83724e-09	1.78902e-08	10.6612	P19961
ADRA1A	-1.40246	4.03384	-5.89978	3.79834e-06	6.87086e-06	3.81951	P35348
FAM180A	-1.40226	3.92769	-11.3247	2.64076e-11	2.66603e-10	15.8661	Q6UWF9
PPP1R17	-1.40224	3.73975	-9.2108	1.7272e-09	9.11567e-09	11.6866	O96001
CIB3	-1.4022	3.67406	-8.42401	9.45953e-09	3.86938e-08	9.98539	Q96Q77
HOOK1	-1.40214	3.51875	-7.70054	4.85735e-08	1.53973e-07	8.37323	Q9UJC3
GRAMD1B	-1.402	3.10169	-7.45346	8.62843e-08	2.53266e-07	7.88205	Q3KR37
BCR	-1.40191	4.17559	-13.2792	8.67412e-13	1.52262e-11	19.2635	P11274
SMOC2	-1.40176	3.79757	-8.34317	1.13178e-08	4.487e-08	9.77123	Q9H3U7
CACNA1I	-1.40166	3.78125	-7.63569	5.64357e-08	1.75616e-07	8.15199	Q9P0X4
MT1M	-1.4015	4.92164	-11.9414	8.60776e-12	1.02612e-10	16.732	Q8N339
PRR22	-1.40148	4.65481	-13.4789	6.2517e-13	1.14138e-11	19.4775	Q8IZ63
EFCAB13	-1.40138	3.85054	-8.98267	2.80435e-09	1.37689e-08	11.1681	Q8IY85
TNNT2	-1.40136	3.90829	-10.0253	3.2322e-10	2.19759e-09	13.3388	P45379
SLC52A3	-1.40112	3.90219	-10.8956	5.90708e-11	5.18696e-10	15.0584	Q9NQ40
CYP46A1	-1.40106	3.87153	-9.35831	1.26707e-09	7.016e-09	11.9664	Q9Y6A2
VWA5A	-1.40095	4.02979	-9.18453	1.8257e-09	9.55946e-09	11.5511	O00534
HOXA7	-1.40087	3.81847	-9.36344	1.25355e-09	6.95562e-09	11.9914	P31268
FAM13C	-1.40056	4.00006	-4.80498	6.26037e-05	9.11482e-05	1.02568	Q8NE31
GAD2	-1.40043	3.80326	-9.91026	4.07497e-10	2.6827e-09	13.13	Q05329
PAM	-1.39987	4.52893	-9.71332	6.08112e-10	3.74595e-09	12.4994	P19021
CFHR5	-1.39948	3.39237	-7.86968	3.29292e-08	1.10902e-07	8.79392	Q9BXR6
IL1RAP	-1.3994	3.62326	-9.33426	1.33246e-09	7.32598e-09	11.9739	Q9NPH3
MYBPHL	-1.39928	4.69936	-13.7319	4.15073e-13	8.14335e-12	19.8837	A2RUH7
ANK2	-1.39927	3.75668	-8.8119	4.04893e-09	1.87601e-08	10.8209	Q01484
OR4C15	-1.39914	3.77422	-9.62982	7.21672e-10	4.34656e-09	12.5593	Q8NGM1
REG3G	-1.39865	3.63979	-7.27961	1.29889e-07	3.59771e-07	7.3509	Q6UW15
IZUMO4	-1.39853	4.17805	-11.2305	3.14544e-11	3.08709e-10	15.6268	Q1ZYL8
ILDR2	-1.39797	3.88087	-9.71757	6.02854e-10	3.71478e-09	12.7156	Q71H61
BECN2	-1.3977	3.25449	-8.67625	5.43544e-09	2.41364e-08	10.6297	NA
C11orf21	-1.39765	4.62238	-9.99805	3.41429e-10	2.30378e-09	13.0584	NA
TFPI2	-1.39748	3.581	-6.84357	3.68497e-07	8.82587e-07	6.31541	P48307
HOPX	-1.39746	5.02773	-10.6279	9.86712e-11	7.93132e-10	14.213	Q9BPY8
RNF180	-1.39731	3.67607	-10.6795	8.93236e-11	7.29788e-10	14.6874	Q86T96
FBLN7	-1.39694	3.55479	-7.00399	2.50397e-07	6.32408e-07	6.71056	Q53RD9
FRMD6	-1.3968	3.80395	-7.83319	3.57983e-08	1.18842e-07	8.60575	Q96NE9
HAND1	-1.39677	3.85563	-15.044	5.4307e-14	1.48599e-12	22.0869	O96004
PKP2	-1.39663	3.7475	-8.28216	1.29658e-08	5.04188e-08	9.64786	Q99959
FAM24B	-1.39595	3.81672	-8.62523	6.07591e-09	2.66503e-08	10.3951	Q8N5W8
TJP1	-1.39586	4.19432	-8.91971	3.20956e-09	1.53981e-08	10.9248	Q07157
RPH3A	-1.39569	3.94599	-8.88865	3.43123e-09	1.62983e-08	10.937	Q9Y2J0
PTH2R	-1.39569	3.05201	-7.58573	6.33753e-08	1.93947e-07	8.19912	P49190
LGALS8	-1.39565	4.20641	-10.4125	1.5005e-10	1.14108e-09	14.0324	O00214
ISLR	-1.39561	3.79722	-8.21406	1.50992e-08	5.7541e-08	9.47938	O14498
ADAMTSL1	-1.39557	3.65752	-8.22707	1.46653e-08	5.6059e-08	9.54696	Q8N6G6
PLCXD3	-1.39556	3.52876	-7.08427	2.06623e-07	5.36178e-07	6.91244	Q63HM9
B4GALT7	-1.39533	5.20446	-17.1136	2.89389e-15	1.33455e-13	24.8515	Q9UBV7
FOXC2	-1.3953	3.76615	-9.99029	3.46796e-10	2.33409e-09	13.3021	Q99958
LRIT1	-1.39457	3.9535	-10.8917	5.95065e-11	5.21786e-10	15.0393	Q9P2V4
VXN	-1.3945	4.0908	-11.3589	2.47878e-11	2.51747e-10	15.8917	NA
LGR6	-1.39367	3.8045	-9.52746	8.91292e-10	5.18587e-09	12.3394	Q9HBX8
GAS6	-1.39312	4.65582	-5.58461	8.44262e-06	1.41521e-05	2.76376	Q14393
TBX20	-1.39308	3.62104	-10.645	9.54735e-11	7.72265e-10	14.6294	Q9UMR3
CEACAM18	-1.39292	3.7487	-9.34177	1.31166e-09	7.2265e-09	11.9631	A8MTB9
IL27RA	-1.39284	4.918	-14.2629	1.79042e-13	4.02404e-12	20.6898	Q6UWB1
CTSG	-1.39251	3.62774	-6.9849	2.62139e-07	6.56824e-07	6.64687	P08311
NLRP9	-1.39246	3.70183	-8.23561	1.43877e-08	5.51162e-08	9.55495	Q7RTR0
FOXF1	-1.39223	3.84446	-9.88895	4.25432e-10	2.77728e-09	13.0774	Q12946
TTC12	-1.3922	4.03531	-9.52105	9.03196e-10	5.24533e-09	12.2631	Q9H892
SOX3	-1.39194	3.98147	-10.3692	1.6334e-10	1.22518e-09	14.0109	P41225
C12orf40	-1.39186	2.94512	-8.30239	1.23937e-08	4.84971e-08	9.84687	NA
DPPA4	-1.39185	3.71698	-8.39759	1.00296e-08	4.07049e-08	9.91621	Q7L190
PLEKHA4	-1.39028	5.17855	-15.2029	4.28661e-14	1.23171e-12	22.1044	Q9H4M7
ZNF728	-1.39014	4.09304	-9.82059	4.88679e-10	3.11286e-09	12.8687	P0DKX0
IL7	-1.38998	3.90545	-6.9057	3.17162e-07	7.7494e-07	6.36939	P13232
RNASE3	-1.38972	3.73611	-8.14518	1.76252e-08	6.56008e-08	9.34121	P12724
ZNF214	-1.38948	4.09093	-9.35299	1.28124e-09	7.08609e-09	11.8913	Q9UL59
LIF	-1.38933	3.88525	-11.209	3.27401e-11	3.19816e-10	15.6584	P15018
TEX22	-1.38913	3.91022	-9.72439	5.94507e-10	3.67062e-09	12.7218	C9J3V5
EFCAB6	-1.38911	3.76087	-8.92604	3.16622e-09	1.52332e-08	11.0691	Q5THR3
EPDR1	-1.38903	4.0674	-9.68038	6.50537e-10	3.96802e-09	12.5863	Q9UM22
FGFR4	-1.38903	4.19948	-10.0877	2.85279e-10	1.96466e-09	13.3819	P22455
[truncated: 17,061 more rows]
