# Supplementary material for: Multiomics of three hematological malignancies in a patient reveal their origin from clonal hematopoietic stem cells
Source: Blood Cancer J. 2023 Aug 9;13(1):118. doi: 10.1038/s41408-023-00892-w (PMC10412639; doi:10.1038/s41408-023-00892-w)
Supplement: Supplementary file 10 — Supplemental Table 4 [file 41408_2023_892_MOESM10_ESM.xlsx]

## Sheet: Feuil1
Supplemental Table 4. Gene set enrichment analysis of ALK-ALCL and AML-M5 components using Wikipathway cancer database
Pathway ID	Name	Pathway Size	Genes modulated	Normalized enrichment score	FDR
ALK- ALCL
WP619	Type II interferon signaling	14	IRF8, SPI1, IFNGR2, IFNGR1, PSMB9, ICAM1, OAS1, CIITA, JAK2	-2.12	0.0008
WP3929	Chemokine signaling pathway	64	XCR1, PAK1, ARRB1, HCK, PLCB2, PTK2, PREX1, ADCY7, SHC3, CXCL16, PIK3CB, GNGT2, LYN, PXN, JAK2, RAP1A, GNG10, VAV1, STAT1, PIK3R5, GNG2, VAV3	-1.97	0.0043
WP185	Integrin-mediated Cell Adhesion	48	PAK1, ITGAX, ITGB2, ZYX, PTK2, VASP, FYN, SHC3, MAP2K6, PXN, TLN1, RAP1A, MAPK12, ILK, VAV3, PAK2, GIT2, PDPK1, ITGAL, VAV2	-1.85	0.0213
WP45	G1 to S cell cycle control	24	CCND2, CDK6, TP53, ORC6, PCNA, MCM7, PRIM1, CREB3L3, MCM3, MCM4, CDK2, ORC1, MCM6, CDK4, E2F3, RPA3	1.85	0.0496
WP2446	Retinoblastoma Gene in Cancer	42	RBP1, CDK6, TP53, TYMS, CDT1, PCNA, RRM2, MCM7, CCNA2, STMN1, PRIM1, SMC1A, MCM3, DNMT1, TOP2A, MCM4, CDK2, ORC1, HMGB1, MCM6, CDK4, E2F3, RPA3, CCNB2, CCNB2, POLA1, HMGB2, RFC3, SAP30, RPA1, SUV39H1, RBBP7, CHEK1, CCNE2, ANLN	2.08	0.012
AML-M5
WP185	Integrin-mediated Cell Adhesion	48	ITGAX, ITGB2, ZYX, PTK2, VASP, FYN, SHC3, PXN, TLN1, RAP1A, MAPK12, ILK, RAC1, VAV3, PAK2, CDC42, GIT2, PDPK1, ITGAL, VAV2, ITGA4	1.73	0.0458
WP3929	Chemokine signaling pathway	64	XCR1, PAK1, ARRB1, HCK, PLCB2, PTK2, PREX1, ADCY7, SHC3, CXCL16, PIK3CB, GNGT2, LYN, PXN, JAK2, RAP1A, GNG10, VAV1, STAT1, PIK3R5, GNG2, VAV3	1.76	0.0473
ALK- ALCL - ALK negative anaplastic large cell lymphoma, AML-M5 - acute myeloid leukemia, FDR - false discovery rate
