# Supplementary material for: Multiomics of three hematological malignancies in a patient reveal their origin from clonal hematopoietic stem cells
Source: Blood Cancer J. 2023 Aug 9;13(1):118. doi: 10.1038/s41408-023-00892-w (PMC10412639; doi:10.1038/s41408-023-00892-w)
Supplement: Supplementary file 11 — Supplemental Table 5 [file 41408_2023_892_MOESM11_ESM.xlsx]

## Sheet: Feuil1
Supplemental Table 5. TOP5 gene list allowing distinction between the three neoplasms by partial least squares discriminant analysis (PLS-DA)
Gene	Name	Function	Role in Cancer*	Cancer Type*
ALCL/DLBCL/AML
NFKB2	Nuclear Factor Kappa B Subunit 2	NFkB signaling pathway	Oncogene, tumor suppressor, fusion	B-cell non-Hodgkin lymphoma
TMC8	Transmembrane Channel Like 8	Predicted: Endoplasmic reticulum ion channel	-	-
JAK3	Janus Kinase 3	JAK-STAT signaling pathway	Oncogene, tumor suppressor, fusion	Acute megakaryocytic leukaemia, ETL-ALL
CSF2RB	Colony Stimulating Factor 2 Receptor Subunit Beta	Differentiation of hematopoietic progenitor cells	-	-
NFKB1	Nuclear Factor Kappa B Subunit 1	NFkB signaling pathway	-	-
ALCL vs DLBCL/AML
AK9	Adenylate Kinase 9	Nucleoside metabolism	-	-
CFAP94	Dynein Axonemal Intermediate Chain 7	Predicted: microtubule binding activity	-	-
WDR83	WD Repeat Domain 83	Molecular scaffold protein for protein complexes	-	-
PPIL6	Peptidylprolyl Isomerase Like 6	Predicted: protein folding	-	-
TMEM98	Transmembrane Protein 98	Possible role in differentiation of T Helper 1 cells	-	-
DLBCL vs ALCL/AML
IL21R	Interleukin 21 Receptor	Differentiation of T- and B-cells through JAK/STAT signaling	Fusion	Non-Hodgkin lymphoma
STAT3	Signal Transducer And Activator Of Transcription 3	JAK/STAT signalling pathway	Oncogene	T-cell large granular lymphocytic leukaemia
LCK	LCK Proto-Oncogene, Src Family Tyrosine Kinase	Selection and maturation of developing T-cells	Oncogene, Fusion	T-cell acute lymphoblastic leukemia
STAT5A	Signal Transducer And Activator Of Transcription 5A	JAK/STAT signalling pathway	-	-
CD82	CD82 Molecule	Membrane glycoprotein	-	-
AML vs ALCL/DLBCL
LST1	Leukocyte Specific Transcript 1	Regulates leukocyte abundance in lymphoid organs	-	-
RPL23	Ribosomal Protein L23	Protein synthesis	-	-
RGS18	Regulator Of G Protein Signaling 18	Inhibits signal transduction of G protein alpha subunits	-	-
COX7C	Cytochrome C Oxidase Subunit 7C	Mitochondrial respiratory chain	-	-
RHOA	Ras Homolog Family Member A	Reorganization of the actin cytoskeleton and motility	Oncogene, tumeur suppressor	AML, T cell lymphoma, Burkitt lymphoma
ALCL - anaplastic large cell lymphoma, DLBCL - diffuse large B-cell lymphoma, AML - acute myeloid leukemia, * According to the COSMIC Database; ETP-ALL - Early T-cell precursor acute lymphoblastic leukemia
