# Supplementary material for: Multiomics of three hematological malignancies in a patient reveal their origin from clonal hematopoietic stem cells
Source: Blood Cancer J. 2023 Aug 9;13(1):118. doi: 10.1038/s41408-023-00892-w (PMC10412639; doi:10.1038/s41408-023-00892-w)
Supplement: Supplementary file 12 — Supplemental Table 6 [file 41408_2023_892_MOESM12_ESM.xlsx]

## Sheet:  all 3 hematological neoplasms
Supplemental Table 6. TOP100 gene allowing distinction between the three neoplasms using partial least squares discriminant analysis (PLS-DA)
Gene Symbol	Role in Cancer	Tumour Types (Somatic)
NFKB2	oncogene, TSG, fusion	B-NHL
TMC8
JAK3	oncogene	acute megakaryocytic leukaemia, ETP ALL
CSF2RB
NFKB1
BCL2L11
LRRK1
TNFAIP3	TSG	marginal zone B-cell lymphomas, Hodgkin lymphoma, PMBL
TRAF1
CAPN1
MTCP1	oncogene, fusion	T cell prolymphocytic leukaemia
IL2RG
PALM2AKAP2
TBC1D4
PIK3CD
SP100
SEPTIN1
BCL2A1
NRP1
STAT5B	oncogene, TSG, fusion	large granular lymphocytic leukaemia, skin basal cell, APL
RASSF5
PRIM1
SIRT2
CD82
EMP3
MALT1	oncogene, fusion	MALT
ZNF841
CYTH1
PTGDS
TNIP1
ST6GAL1
ADAMDEC1
STAT5A
POLR2I
IQSEC1
RNF24
RPTOR
PTPN6	TSG	DLBCL
GGH
ZC3H12D
ATP1A3
AFTPH
PAFAH1B3
SYK	oncogene, fusion	MDS, peripheral T-cell lymphoma
SUB1
FAR2
LITAF
TLE4
RNF149
ARHGAP21
ERMP1
POLR2C
SPIB
EML4	fusion	NSCLC
S100A4
H2BU1
TMC6
LILRB4
MACF1
SP110
PFDN4
FLNA		phyllodes tumour of the breast
RAB1A
EIF3K
TRAF5
MTM1
CAPN2
KLHL6
DYNC1LI2
ZNF761
PAG1
PTPN1
MICAL1
CTSH
NETO2
ACAP3
MAP4K1
LNPEP
HIGD1A
CHMP1A
ARL4C
CDK19
RRM2
SELL
MAGT1
BIRC2
H2AC21
LAGE3
F8A1
ARSG
EXOSC5
ARL2BP
TOP3A
ICAM1
H3C7
CEP68
STRN4
TTC27
DHX33
NCK1

## Sheet: DLBCL_vs_ALCL and AML
Supplemental Table 6. TOP100 genes discriminating diffuse large B-cell lymphoma (DLBCL) versus the other two hematological neoplasms using Partial least squares discriminant analysis (PLS-DA)
Gene Symbol	Role in Cancer	Tumour Types (Somatic)
IL21R	fusion	NHL
STAT3	oncogene	T-cell large granular lymphocytic leukaemia
LCK	oncogene, fusion	T-ALL
STAT5A
CD82
SLAMF1
SMAP2
SEMA7A
DDX3Y
ECE1
PAG1
RASAL3
RPS4Y1
BLNK
SIAH2
TXNDC5
SPIB
BLK
NOTCH1	oncogene, TSG, fusion	T-ALL, breast, bladder, skin SCC, lung SCC, head and neck SCC
CD180
HCST
NCK2
SP140L
SGPP2
HEG1
CXXC5
FOXP4
SH3BGRL
BCL9L	oncogene, TSG	colorectal cancer, endometrial carcinoma, gastric cancer
BIRC3	oncogene, TSG, fusion	CLL, MALT, MCL, MM
IL2RA
B3GNT2
EIF1AY
MAGED1
FCRL5
WSB2
ANXA2
MS4A1
DUSP22
CD19
SLC44A2
H2BU1
PEX13
WSB1
THADA
CLIC4
TNFAIP3	TSG	marginal zone B-cell lymphomas, Hodgkin lymphoma, PMBL
AKAP17A
DTD1
BCL2	oncogene, fusion	NHL, CLL
NRP1
AICDA
CNOT6L
EHBP1
LITAF
CD80
JAK3	oncogene	acute megakaryocytic leukaemia, ETP ALL
FCMR
IL6ST	oncogene	hepatocellular carcinoma
ATP8A1
CCR4	oncogene	adult T-cell leukaemia/lymphoma
FANCL
JCHAIN
DHRS3
IL4R
SERTAD2
IL2RG
MEF2C
VPS35
GBP2
RPL39
GRAP
KDM5D
COX6B1
SAMSN1
RAPGEF1
SEPTIN1
FOXO1	oncogene, TSG, fusion	alveolar rhabdomyosarcoma
CHD1L
DGKD
RGS13
SP140
COPS3
GINS1
ADORA2A
VIM
MYO6
MDH1
MCUR1
ST6GALNAC6
MTHFSD
FAM102A
APOBEC3B	oncogene, TSG
RPL13
GCH1
MRPS26
DENND1C
DENND2D
ETS1
H3C11

## Sheet: AML_vs_ALCL and DLBCL
Supplemental Table 6. TOP100 genes discriminating acute monoblastic leukemia (AML-M5) versus the other two hematological neoplasms using Partial least squares discriminant analysis (PLS-DA)
Gene Symbol	Role in Cancer	Tumour Types (Somatic)
LST1
RPL23
RGS18
COX7C
RHOA	oncogene, TSG	diffuse gastric, T cell lymphomas, paediatric Burkitt lymphoma
EEF1B2
PKIB
PAK1
MYO1E
CKB
SNTA1
ATP5F1E
CCDC115
RPS14
RPS29
AIF1
CTSV
NDRG3
PPP4R4
CADM1
IMPA2
NFAT5
SUPT7L
GSTP1
C15orf48
ONECUT2
GAGE10
RPS18
HIGD2A
CARD19
NET1
GLIPR1
RAB32
RPL36A
RPS21
KCTD12
LPAR6
DNASE1L3
RPL27
C1orf162
RPE
ATG3
TPMT
LAMTOR4
PYCARD
SMIM14
RPL24
NME4
AMY1A
CAMK2D
UPK3A
MSN	fusion	ALCL
EIF3H
ADORA2B
TNNI2
RPL14
LCP1	fusion	NHL
RPL31
TMSB10
RPL37A
PKNOX2
PLEKHM3
NAGA
RPL32
FAM98B
CPPED1
NUBPL
THEM4
HOXB3
GLUD1
C19orf38
GPAT3
RPL28
C1orf54
IFT20
C3orf14
HLA-DPA1
TMED10
NAP1L1
CAP1
SAMHD1
FES	oncogene, TSG	HNSCC, ovarian carcinoma
KIAA0930
HLA-DPB1
OGFRL1
HYAL3
RPS3A
CAMK2G
OSBPL11
RPLP2
GLIPR2
RNPEP
QPCT
OR2A14
RPL35A
TET2	TSG	MDS
SH3BGRL3
ATP5PO
NCAM1
PTK2

## Sheet: ALCL_vs_DLBCL and AML
Supplemental Table 6. TOP100 genes discriminating anaplastic large cell lymphoma (ALCL) versus the other two hematological neoplasms using Partial least squares discriminant analysis (PLS-DA)
Gene Symbol	Role in Cancer	Tumour Types (Somatic)
AK9
CFAP94
WDR83
PPIL6
TMEM98
ZC2HC1A
SMPD2
ZNF490
TENM1
SNX7
MSX1
LDLRAP1
ETFRF1
ZBTB24
KLHL42
PACSIN1
TM7SF3
SPACA3
ANKRD30A
CCDC91
MGST1
EML6
EID2
S100A6
BVES
TMTC1
HYI
ZBTB32
GAS2
ZNF791
CD164
SP5
KRAS	oncogene	pancreatic, colorectal, lung, thyroid, AML, other tumour types
LGALS3
CRMP1
PRSS2
ELOVL4
SNRPN
FAR2
PRSS23
RBP1
PRR5
STEAP1
LMO3
GTSF1L
SPRR2B
MED21
CTH
GCDH
DIO2
ERGIC2
SH2D1A
CFAP20
GZMA
TSHR	oncogene	toxic thyroid adenoma
FMR1
TRAF3
PEG10
ID1
MAN1C1
ACAP3
TMX4
CHAC2
RNF157
FAM98C
SPRR2F
GADD45GIP1
TCIRG1
POPDC3
MCU
FARSA
RAD23A
MRPS35
ETV1	oncogene, fusion	Ewing sarcoma, prostate
COL6A3
NUAK1
SYNGR2
LIME1
INTS13
F2R
PRDM8
C19orf47
HAL
PLK2
DUSP4
RNASEH2A
PDP2
ARSG
CCR1
FGFR1OP2
TRIB2
RAP1GAP2
CCR5
BCKDHB
BCAT1
ANTXR2
CDC40
SAMD3
ANKH
MFGE8
