# Supplementary material for: Multiomics of three hematological malignancies in a patient reveal their origin from clonal hematopoietic stem cells
Source: Blood Cancer J. 2023 Aug 9;13(1):118. doi: 10.1038/s41408-023-00892-w (PMC10412639; doi:10.1038/s41408-023-00892-w)
Supplement: Supplementary file 13 — Supplemental Table 7 [file 41408_2023_892_MOESM13_ESM.xlsx]

## Sheet: Feuil1
Supplemental Table 7: Antibodies used for immunohistochemistry (IHC) and flow cytometry (FC) analysis
Antibody	Source	Clone	Application
ALK1	NCL Leica Menarini	5A4	IHC
Bcl-2	Dako M0887012	124	IHC
Bcl-6	MM cell marque - 227M-97	GI191E/A8	IHC
CD2	Leica NCL-L-CD2-271	AB75	IHC
CD3	Microm RM-9107-S	SP7	IHC
CD4	VENTANA - 790-4423	SP35	IHC
CD4	BD Biosciences - Pacific Blue - 558116	RPA-T4	FC
CD5	Leica CD5-4C7-L-CE	4C7	IHC
CD7	Leica-NCL-CD7-580	LP15	IHC
CD7	BD Biosciences - FITC - 332773	MT701	FC
CD8	Dako M7103	C8/144B	IHC
CD14	BD Biosciences - FITC - 345784	MOP9	FC
CD34	BD Biosciences - Pe-Cy7 - 348791	8G12	FC
CD34	Cliniscience Mob098	QBEnd 10	IHC
CD68	Dako M0814	KP1	IHC
CD79a	Dako M7050	JCB117	IHC
PDL1	Dako M3653	22C3	IHC
CD21	Leica NLC-L-CD21-2G9	2G9	IHC
CXCL13	R&D Systems MAB801	53610	IHC
TDT	Leica NCL-TdT-339	SEN28	IHC
CD64	BD Biosciences - APC-Cy7 - 561191	10.1	FC
CD15	Dako M3631	Carb-3	IHC
Granzyme B	Leica NLC-L-granB	11F1	IHC
HHV8	VENTANA 760-4260	13B10	IHC
CD123	exBio 1B-700-C100	6H6	IHC
MUM1	Dako M7259	MUM1p	IHC
CD117	BD Biosciences - PE - 332785	104D2	FC
CD117	Dako A4502	Polyclonal	IHC
Lyzozyme	Dako A0099	EC 3.2.1.17	IHC
Ki67	Dako M7240	Mib-1	IHC
CD10	Leica 35345	56C6	IHC
MPO	Leica PA0491	59A5	IHC
CD20	Dako M0755	L26	IHC
EMA	Dako M0613	E29	IHC
c-Myc	EpitomIcs Clinisciences AC-0116	EP121	IHC
CD56	Zytomed Diagomic's	RCD56	IHC
CD56	BD Biosciences - APC-Cy7 - 559043	NCAM 16,2	FC
PAX5	Dako M7307	Dak-Pax5	IHC
PD1	Abcam ab52587	22C3	IHC
Perforin	Diagomics/ Bio SB BSB-2110	5B10	IHC
CD45	Dako M0701	2B11 + PD7/26	IHC
CD45	BD Biosciences - AmCyan - 560777	HI30	FC
CD138	Dako M7228	MI15	IHC
OCT-2	Cell marque 308M-14	MRQ-2	IHC
TIA-1	Beckman coulter IM2550	2G9A10F5	IHC
CD30	Leica NCL-L-CD30 591	JCM 182	IHC
P53	Leica NCL-L-P53-D07	D07	IHC
IHC - immunohistochemistry, FC - flow cytometry
